# Supplementary material for: iSoMAs: Finding isoform expression and somatic mutation associations in human cancers
Source: PLoS Comput Biol. 2025 Mar 7;21(3):e1012847. doi: 10.1371/journal.pcbi.1012847 (PMC12052144; doi:10.1371/journal.pcbi.1012847)
Supplement: S1 Table — (XLSX) [file pcbi.1012847.s009.xlsx]

## Sheet: TCGA cancers
Table S1A. Description of 33 TCGA cancers studied in this work.
TCGA cancer code	TCGA cancer full name	#Samples	stage_0	stage_I	stage_II	stage_III	stage_IV	stage_Other	DEL	INS	SNP	MM	%MM	%SNP	meanPurity
ACC	Adrenocortical carcinoma	79	0	9	37	16	15	2	522	219	10006	5580	56	93	0.8907
BLCA	Bladder Urothelial Carcinoma	427	19	2	130	140	134	2	2561	1697	130255	75116	58	97	0.7237
BRCA	Breast invasive carcinoma	1215	113	182	624	251	20	24	5209	3739	112040	62316	56	93	0.7285
CESC	Cervical squamous cell carcinoma and endocervical adenocarcinoma	309	3	162	69	46	22	7	3357	2626	97422	46941	48	94	0.7649
CHOL	Cholangiocarcinoma	45	9	19	9	1	7	0	653	169	4681	2178	47	85	NA
COAD	Colon adenocarcinoma	328	41	45	110	81	39	10	24976	9562	230248	130722	57	87	0.7692
DLBC	Lymphoid Neoplasm Diffuse Large B-cell Lymphoma	48	0	8	17	5	12	6	170	100	6136	3361	55	96	NA
ESCA	Esophageal carcinoma	196	11	18	78	56	9	24	3118	1171	41024	20299	49	91	NA
GBM	Glioblastoma multiforme	174	5	0	0	0	0	168	1946	1684	79135	48212	61	96	0.8092
HNSC	Head and Neck squamous cell carcinoma	566	44	27	71	81	268	75	3017	2360	96932	56861	59	95	0.6806
KICH	Kidney Chromophobe	91	25	21	25	14	6	0	140	52	2704	1546	57	93	0.8792
KIRC	Kidney renal clear cell carcinoma	606	72	268	57	123	83	3	2497	2363	21833	12997	60	82	0.6554
KIRP	Kidney renal papillary cell carcinoma	323	32	172	22	52	15	30	2332	813	20620	11727	57	87	0.8034
LAML	Acute Myeloid Leukemia	173	0	0	0	0	0	173	375	498	9032	5468	61	91	NA
LGG	Brain Lower Grade Glioma	534	0	0	0	0	0	533	1309	1195	33052	20217	61	93	0.893
LIHC	Liver hepatocellular carcinoma	424	50	173	87	85	5	24	2459	971	50808	28304	56	94	0.7772
LUAD	Lung adenocarcinoma	576	59	277	122	84	26	8	5719	2881	199580	121155	61	96	0.6294
LUSC	Lung squamous cell carcinoma	553	51	245	162	84	7	4	4957	2180	173979	103926	60	96	0.675
MESO	Mesothelioma	87	0	10	16	45	16	0	243	90	3494	1905	55	91	NA
OV	Ovarian serous cystadenocarcinoma	309	0	1	22	246	38	2	3755	5442	65971	39710	60	88	0.8581
PAAD	Pancreatic adenocarcinoma	183	4	21	147	3	5	3	386	306	29267	17454	60	98	NA
PCPG	Pheochromocytoma and Paraganglioma	187	3	0	0	0	0	184	125	52	2234	1356	61	93	NA
PRAD	Prostate adenocarcinoma	550	52	0	0	0	0	498	1368	596	27322	16424	60	93	0.8707
READ	Rectum adenocarcinoma	105	10	12	26	33	13	10	1441	950	62413	35773	57	96	0.7761
SARC	Sarcoma	265	2	0	0	0	0	263	1329	477	26353	12765	48	94	NA
SKCM	Skin Cutaneous Melanoma	473	1	78	140	171	24	59	1868	1079	389624	207402	53	99	0.7196
STAD	Stomach adenocarcinoma	450	35	57	123	169	41	25	24680	5911	182553	109669	60	86	NA
TGCT	Testicular Germ Cell Tumors	156	0	56	12	14	0	57	197	87	2914	1662	57	91	NA
THCA	Thyroid carcinoma	572	59	289	52	113	57	2	500	2959	7440	4433	60	68	0.8446
THYM	Thymoma	122	2	36	61	15	6	2	679	188	3870	1931	50	82	NA
UCEC	Uterine Corpus Endometrial Carcinoma	201	24	98	24	45	10	0	41112	23292	821973	415577	51	93	0.8491
UCS	Uterine Carcinosarcoma	57	0	22	5	20	10	0	377	175	9897	6007	61	95	0.8165
UVM	Uveal Melanoma	80	0	0	39	36	4	1	78	40	1738	1110	64	94	NA
Tumor stage information were collected from the TCGA clinical meta data, stage_0 refers to adjacent normal tissue, stage_Other refers to missing information
DEL: Deletion; INS: Insertion; SNP (Single nucleotide polymorphism [somatic single nucleotide variant]); MM: Missense Mutation;
# refers to count, % refers to percentage
%MM = MM/SNP*100; %SNP = SNP/(SNP+DEL+INS)*100
meanPurity: average tumor tissue purity

## Sheet: isoforms73599
Table S1B. List of 73,599 annotated isoforms in the TCGA isoform expression data (UCSC, hg19).
X.kgID	geneSymbol	refseq	chrom	strand	txStart	txEnd	cdsStart	cdsEnd	exonCount	proteinID
uc001aaa.3	DDX11L1		chr1	+	11873	14409	11873	11873	3
uc010nxq.1	DDX11L9		chr1	+	11873	14409	12189	13639	3	B7ZGX9
uc010nxr.1	DDX11L1		chr1	+	11873	14409	11873	11873	3
uc001aal.1	OR4F5	NM_001005484	chr1	+	69090	70008	69090	70008	1	Q8NH21
uc001aaq.1	DQ597235		chr1	+	321083	321114	321083	321083	1
uc001aar.1	DQ599768		chr1	+	321145	321223	321145	321145	1
uc001aav.3	LOC388312		chr1	+	323891	328580	323891	323891	4
uc001aau.2	LOC100132287		chr1	+	323891	328580	324342	325605	3	B4DF06
uc009vjk.2	LOC100132287		chr1	+	322036	326938	324342	325605	3	B4DF06
uc010nxu.1	OR4F16	NM_001005277	chr1	+	367658	368595	367658	368594	1	Q6IEY1
uc001aax.1	BC036251		chr1	+	420205	421839	420205	420205	3
uc001aaz.2	BC018860		chr1	+	566461	568045	566461	566461	1
uc001aba.1	X64709		chr1	+	568148	568842	568148	568148	1
uc001abb.2	M37726		chr1	+	568843	568912	568843	568843	1
uc001abc.2	CR615613		chr1	+	569326	570349	569326	569326	1
uc001abr.1	LOC643837		chr1	+	763063	789740	763063	763063	7
uc001abp.1	LOC643837		chr1	+	763063	788997	763063	763063	6
uc001abq.1	LOC643837		chr1	+	763063	788997	763063	763063	5
uc009vjo.1	LOC643837		chr1	+	763063	788997	763063	763063	4
uc009vjn.1	LOC643837		chr1	+	763063	788902	763063	763063	4
uc001abs.2	AK091100		chr1	+	791897	794579	791897	791897	1
uc001abu.1	AK056486		chr1	+	846814	850328	846814	846814	2
uc001abw.1	SAMD11	NM_152486	chr1	+	861120	879961	861321	879533	14	NP_689699
uc001abx.1	SAMD11	NM_152486	chr1	+	871151	879961	871209	879533	10	Q96NU1-1
uc001abv.1	SAMD11		chr1	+	860529	871276	861321	871275	5	A6PWC8
uc001aca.1	KLHL17	NM_198317	chr1	+	895966	901095	896073	900571	12	Q6TDP4
uc001acc.1	KLHL17		chr1	+	897460	901095	897460	897460	8
uc010nyb.1	KLHL17		chr1	+	897734	899229	898086	898692	3	B4DDM9
uc010nya.1	KLHL17		chr1	+	897008	897858	897013	897652	2	Q86XA8
uc001acb.1	KLHL17		chr1	+	896828	897858	897013	897652	2	Q86XA8
uc001acd.2	PLEKHN1	NM_032129	chr1	+	901876	910482	901911	909955	16	Q494U1-2
uc001acf.2	PLEKHN1	NM_001160184	chr1	+	901876	910482	901911	909955	15	Q494U1-3
uc001ace.2	PLEKHN1	NM_032129	chr1	+	901876	910482	901911	909955	15	Q494U1
uc001acj.3	ISG15	NM_005101	chr1	+	948846	949915	948953	949858	2	P05161
uc001ack.1	AGRN	NM_198576	chr1	+	955502	991492	955552	990361	36	O00468
uc009vjs.1	AK310350		chr1	+	995082	997436	995082	995082	5
uc001acl.1	BC033949		chr1	+	995116	1001833	995116	995116	4
uc001acv.2	BC028014		chr1	+	1072396	1079432	1078122	1078536	3
uc001acw.2	DM119469		chr1	+	1102483	1102578	1102483	1102483	1
uc010nye.1	DM004271		chr1	+	1103242	1103332	1103242	1103242	1
uc010nyf.1	CS548455		chr1	+	1104384	1104467	1104384	1104384	1
uc001acy.2	TTLL10	NM_001130045	chr1	+	1109285	1133313	1114595	1133227	16	Q6ZVT0
uc001acz.1	TTLL10	NM_153254	chr1	+	1115076	1121241	1115433	1120522	9	Q6ZVT0-3
uc010nyg.1	TTLL10	NM_001130045	chr1	+	1109285	1133313	1114595	1133227	16	Q6ZVT0
uc001adk.2	B3GALT6	NM_080605	chr1	+	1167628	1170418	1167658	1168648	1	Q96L58
uc001adw.2	SCNN1D	NM_001130413	chr1	+	1217488	1227409	1217638	1226990	15	P51172-2
uc001adv.2	SCNN1D	NM_002978	chr1	+	1217488	1227409	1219404	1226990	14	B1PS44
uc001adt.1	SCNN1D	NM_001130413	chr1	+	1215815	1227409	1216041	1226990	18	P51172-2
uc001adu.1	SCNN1D	NM_002978	chr1	+	1215815	1227409	1219404	1226990	17	B1PS44
uc001adx.2	SCNN1D		chr1	+	1217536	1227409	1222570	1226990	14	B1AMF2
uc001aed.2	PUSL1	NM_153339	chr1	+	1243993	1247056	1244023	1246759	8	Q8N0Z8
uc010nyi.1	PUSL1		chr1	+	1243993	1247056	1245070	1246759	7	Q8N0Z8-2
uc009vjx.2	PUSL1		chr1	+	1244465	1247056	1245966	1247040	4
uc001aeo.2	GLTPD1	NM_001029885	chr1	+	1260142	1264275	1262290	1263143	3	Q5TA50
uc010nyk.1	TAS1R3	NM_152228	chr1	+	1266725	1269843	1266725	1269841	6	NP_689414
uc001afm.2	hCG_20425		chr1	+	1334909	1337425	1334931	1336114	3	B4DNA4
uc009vkc.1	LOC148413		chr1	+	1334911	1336650	1334931	1335670	3
uc001afn.1	LOC148413		chr1	+	1334909	1338075	1334909	1334909	4
uc009vkd.2	LOC148413		chr1	+	1334911	1337425	1334931	1335670	3
uc010nyp.1	TMEM88B	NM_001146685	chr1	+	1361507	1363166	1361507	1363164	2	A6NKF7
uc001afr.2	VWA1	NM_199121	chr1	+	1370908	1376145	1374465	1375167	3	B3KUA1
uc001afs.2	VWA1	NM_022834	chr1	+	1370908	1376145	1371128	1375167	3	Q6PCB0
uc001aft.2	ATAD3C	NM_001039211	chr1	+	1385068	1405538	1386063	1403910	12	Q5T2N8
uc001afv.2	ATAD3B	NM_031921	chr1	+	1407163	1431581	1407264	1431197	16	NP_114127
uc001afx.2	ATAD3B	NM_031921	chr1	+	1413405	1431581	1413879	1431197	14	Q96T67
uc001afw.2	ATAD3B		chr1	+	1413405	1418847	1413879	1418099	5	Q5T9A4-2
uc001afy.2	ATAD3B	NM_031921	chr1	+	1425460	1431581	1425640	1431197	3	NP_114127
uc001afz.1	ATAD3A	NM_018188	chr1	+	1447554	1470064	1447648	1469452	16	NP_060658
uc001aga.1	ATAD3A	NM_018188	chr1	+	1447554	1470064	1447648	1469452	16	Q96T67
uc001agb.1	ATAD3A	NM_018188	chr1	+	1447909	1470064	1451423	1469452	16	Q96T67
uc001agc.1	AX747755		chr1	+	1467448	1470064	1467448	1467448	1
uc001agf.1	AK094692		chr1	+	1535818	1543166	1535818	1535818	3
uc001agg.2	MIB2	NM_080875	chr1	+	1550883	1565984	1551010	1565910	20	NP_543151
uc001agh.2	MIB2	NM_080875	chr1	+	1550883	1565984	1551010	1565910	20	Q96AX9-2
uc001agi.2	MIB2	NM_080875	chr1	+	1550883	1565984	1551010	1565910	20	Q96AX9-3
uc001agj.2	MIB2		chr1	+	1550883	1565984	1559209	1565910	20	Q96AX9-7
uc001agk.2	MIB2	NM_080875	chr1	+	1550883	1565984	1551010	1565910	19	Q96AX9-4
uc010nyq.1	MIB2	NM_080875	chr1	+	1551689	1565984	1558790	1565910	19	Q96AX9
uc001agm.2	DKFZp434A0311		chr1	+	1551284	1565984	1558832	1565681	18	B3KXY1
uc009vkh.2	MIB2	NM_080875	chr1	+	1559153	1565984	1559209	1565910	16	Q96AX9-5
uc001agn.2	MIB2	NM_080875	chr1	+	1560370	1565984	1560766	1565910	14	Q96AX9-6
uc001agl.1	MIB2	NM_080875	chr1	+	1551284	1564946	1558790	1564945	18	Q96AX9
uc001ago.2	DKFZp434A0311		chr1	+	1564485	1565984	1565032	1565910	3
uc001agp.2	MMP23B	NM_006983	chr1	+	1567559	1570029	1567597	1570001	8	O75900
uc001agr.2	mifr-1		chr1	+	1568161	1570029	1569188	1570001	6
uc001agq.2	mifr-2		chr1	+	1567559	1570029	1567597	1569922	7	O75086
uc009vki.2	mifr-1		chr1	+	1568566	1570029	1569188	1569922	4	B6ZDG4
uc001ahi.1	MMP21/22B		chr1	+	1631377	1633247	1632407	1633221	6
uc009vko.1	MMP21/22B		chr1	+	1631785	1633247	1632407	1633142	4	B6ZDG4
uc001ahx.1	AK097814		chr1	+	1656053	1663343	1656053	1656053	2
uc001aig.1	CR606168		chr1	+	1822909	1824112	1823249	1824110	2
uc001aih.1	CALML6	NM_138705	chr1	+	1846265	1848733	1846719	1848632	6	Q8TD86
uc001aip.2	GABRD	NM_000815	chr1	+	1950767	1962192	1950862	1961721	9	O14764
uc001aiq.2	PRKCZ	NM_002744	chr1	+	1981908	2116832	1982069	2116448	18	Q05513
uc001air.2	PRKCZ	NM_001033581	chr1	+	2005085	2116832	2075777	2116448	15	A8MU64
uc001ais.2	PRKCZ	NM_001033582	chr1	+	2036154	2116832	2075777	2116448	15	A8MU64
uc010nyw.1	PRKCZ	NM_001033582	chr1	+	2005511	2116832	2005692	2116448	15	B7Z2J7
uc010nyx.1	PRKCZ		chr1	+	2076795	2116832	2076795	2076795	14
uc009vla.2	PRKCZ	NM_001033582	chr1	+	2075889	2116832	2075999	2116448	13	A8MU64
uc001ait.2	PRKCZ	NM_001033582	chr1	+	2100286	2116832	2100438	2116448	8	A8MU64
uc009vlb.2	PRKCZ	NM_001033582	chr1	+	2076795	2088166	2077474	2087535	5	NP_001028754
uc001aiu.1	AX747530		chr1	+	2112574	2114663	2112574	2112574	1
uc001aiz.1	BC018779		chr1	+	2121236	2123179	2121489	2122032	1	Q8N9S5
uc001aja.3	SKI	NM_003036	chr1	+	2160133	2241651	2160205	2238204	7	P12755
uc001aje.1	RER1	NM_007033	chr1	+	2323213	2336874	2327229	2334563	7	Q5T094
uc001ajf.1	RER1		chr1	+	2323213	2336874	2327229	2333734	7	Q5T091
uc001aji.1	PLCH2	NM_014638	chr1	+	2407753	2436964	2408027	2436652	22	O75038
uc001ajk.1	PLCH2	NM_014638	chr1	+	2411622	2436969	2411742	2434525	18	B9DI81
uc009vle.1	PLCH2	NM_014638	chr1	+	2411622	2436964	2411742	2436652	18	B9DI82
uc010nyz.1	PLCH2		chr1	+	2411622	2436891	2411742	2435424	19	B9DI81
uc001ajj.1	PLCH2		chr1	+	2411622	2436965	2411742	2435066	19	O75038-2
uc001ajl.1	PLCH2	NM_014638	chr1	+	2430182	2436964	2435845	2436652	6	NP_055453
uc001ajr.2	TNFRSF14	NM_003820	chr1	+	2487804	2495265	2488103	2494712	8	B9DI89
uc001ajs.2	TNFRSF14		chr1	+	2487804	2495265	2488103	2494307	7	B9DI88
uc009vlf.1	TNFRSF14	NM_003820	chr1	+	2487804	2492974	2488103	2492157	5	B9DI88
uc001ajt.1	TNFRSF14		chr1	+	2487804	2495188	2490448	2493060	5
uc010nzc.1	TNFRSF14	NM_003820	chr1	+	2487804	2490438	2488103	2490438	4	B4DU65
uc001aju.1	C1orf93	NM_152371	chr1	+	2518248	2522902	2518324	2520866	7	B9DI92
uc001ajw.1	C1orf93		chr1	+	2518248	2522902	2518324	2520853	7	A8K793
uc001ajv.1	C1orf93	NM_152371	chr1	+	2518248	2522902	2518324	2520866	7	B3KPY3
uc010nzd.1	C1orf93		chr1	+	2518248	2522902	2518324	2520866	7	B4E0S5
uc010nze.1	C1orf93		chr1	+	2518248	2522902	2518324	2520866	6	B7ZAC8
uc010nzf.1	C1orf93		chr1	+	2518248	2522902	2518324	2520866	6	B4DQR9
uc001ajx.1	C1orf93		chr1	+	2518516	2522902	2519878	2520918	6
uc001ajz.2	ACTRT2	NM_080431	chr1	+	2938045	2939465	2938250	2939384	1	B1AN52
uc001akc.2	PRDM16	NM_199454	chr1	+	2985743	3355183	2985823	3350375	17	NP_955533
uc001akd.2	PRDM16	NM_022114	chr1	+	2985743	3355183	2985823	3350375	17	NP_071397
uc001ake.2	PRDM16	NM_199454	chr1	+	2985743	3355183	2985823	3350375	17	B1AJP8
uc001akf.2	PRDM16	NM_022114	chr1	+	2985743	3355183	2985823	3350375	17	B1AJP7
uc009vlh.2	PRDM16		chr1	+	2985743	3355183	3321315	3350375	17	Q9HAZ2-3
uc001akg.3	ARHGEF16	NM_014448	chr1	+	3371146	3397675	3379648	3397151	15	Q5VV41
uc001aki.2	ARHGEF16	NM_014448	chr1	+	3382568	3397675	3385999	3397151	13	Q5VV41-2
uc001akj.2	ARHGEF16	NM_014448	chr1	+	3383534	3397675	3385999	3397151	12	Q5VV41-2
uc010nzh.1	ARHGEF16	NM_014448	chr1	+	3388170	3397675	3388221	3397151	10	B4DJM7
uc009vli.1	ARHGEF16		chr1	+	3388170	3391021	3388221	3390212	3	B0QZD4
uc001akm.2	TPRG1L	NM_182752	chr1	+	3541555	3546692	3541636	3545167	5	Q5T0D9
uc009vlj.2	TPRG1L		chr1	+	3541555	3546692	3541636	3545167	4	Q5T0D9-2
uc001akp.2	TP73	NM_005427	chr1	+	3569128	3650467	3598929	3649643	14	O15350
uc001akr.2	TP73	NM_001126240	chr1	+	3607235	3650467	3607469	3649643	12	B7Z9C1
uc009vlk.1	TP73	NM_001126242	chr1	+	3607235	3650467	3607469	3648119	11	NP_001119714
uc001aks.2	TP73	NM_001126241	chr1	+	3607235	3650467	3607469	3649326	11	O15350-9
uc010nzk.1	TP73	NM_001126240	chr1	+	3614609	3650467	3624139	3649643	12	B7Z7J4
uc001akq.2	TP73	NM_001126242	chr1	+	3569128	3650456	3598929	3650123	12	O15350-2
uc010nzj.1	TP73	NM_001126242	chr1	+	3607235	3646314	3607469	3646016	8	B7Z8Z1
uc010nzl.1	hDNp73A		chr1	+	3644041	3650467	3647498	3649643	6	B7Z3B4
uc009vll.2	AK310432		chr1	+	3614609	3625097	3624139	3624376	2
uc001akv.2	CCDC27	NM_152492	chr1	+	3668964	3688209	3669045	3688087	12	Q2M243
uc001akw.3	LOC388588	NM_001163724	chr1	+	3689351	3692545	3691937	3692485	4	B2RUZ4
uc001alc.2	DFFB	NM_004402	chr1	+	3773844	3801992	3774167	3800305	7	Q5SR22
uc001ale.2	CAD		chr1	+	3773844	3801992	3773844	3773844	8
uc009vlp.2	CAD		chr1	+	3773844	3801992	3773844	3773844	8
uc001alb.2	CAD		chr1	+	3773844	3801992	3773844	3773844	7
uc010nzn.1	DFFB	NM_004402	chr1	+	3773844	3801992	3774167	3800305	7	B4DZS0
uc009vlq.2	CAD		chr1	+	3773844	3801992	3773844	3773844	8
uc009vlr.2	CAD		chr1	+	3773844	3801992	3782281	3800305	7	B4DZS0
uc001ald.2	DFFB		chr1	+	3773844	3801992	3782326	3800305	7	Q5SR21
uc009vlo.1	DFFB	NM_004402	chr1	+	3773844	3783050	3774167	3782867	4	O76075-2
uc009vln.1	DFFB		chr1	+	3773844	3782564	3774167	3782376	3	Q96P73
uc001ala.1	DFFB		chr1	+	3773844	3782962	3774167	3782867	3	Q96P74
uc001alg.2	LOC100133612		chr1	+	3816967	3832009	3816967	3816967	4
uc001alh.3	LOC100133612		chr1	+	3816967	3833877	3816967	3816967	2
uc010nzo.1	LOC100133612		chr1	+	3816967	3832009	3816967	3816967	2
uc001ali.1	AK124708		chr1	+	4000676	4015322	4000676	4000676	3
uc001alj.2	LOC284661		chr1	+	4472110	4484744	4472110	4472110	6
uc001alm.1	AJAP1	NM_001042478	chr1	+	4715104	4837854	4715485	4834559	6	Q9UKB5
uc001aln.2	AJAP1	NM_018836	chr1	+	4715104	4843850	4715485	4834559	6	Q9UKB5
uc001alo.3	BC037321		chr1	+	4847557	4852182	4847565	4847994	1
uc001alv.1	KCNAB2	NM_003636	chr1	+	6086379	6160523	6100628	6158634	16	A8K1A4
uc001alw.1	KCNAB2	NM_172130	chr1	+	6086379	6160523	6100628	6158634	15	Q13303-2
uc001alu.2	KCNAB2		chr1	+	6086379	6158613	6100628	6157591	15	Q2YD85
uc009vlv.1	KCNAB2	NM_003636	chr1	+	6052765	6160523	6100628	6158634	16	A8K1A4
uc001alx.1	KCNAB2	NM_003636	chr1	+	6094342	6160523	6100628	6158634	16	A8K1A4
uc001aly.1	KCNAB2	NM_172130	chr1	+	6105980	6160523	6111596	6158634	16	Q6ZNE4
uc009vlw.1	KCNAB2	NM_172130	chr1	+	6105980	6160523	6142254	6158634	14	B0AZR7
uc001amg.2	RNF207	NM_207396	chr1	+	6266188	6281351	6266595	6279467	18	Q6ZRF8
uc010nzp.1	RNF207		chr1	+	6268940	6278429	6268940	6268940	12
uc001amh.2	RNF207		chr1	+	6268677	6270959	6269021	6270479	6
uc001amf.1	RNF207		chr1	+	6266188	6268366	6266595	6267982	3	Q6ZRF8-2
uc001amm.2	C1orf211		chr1	+	6297870	6299490	6297870	6297870	2
uc009vly.1	HES3	NM_001024598	chr1	+	6304261	6305638	6304425	6305567	4	Q5TGS1
uc001amy.2	ESPN	NM_031475	chr1	+	6484847	6521003	6485015	6520206	13	NP_113663
uc001amz.2	ESPN	NM_031475	chr1	+	6508102	6521003	6508844	6520206	8	B1AK53-2
uc001ant.2	TAS1R1	NM_138697	chr1	+	6615433	6639816	6615433	6639644	6	Q7RTX1
uc001anu.2	TAS1R1	NM_177540	chr1	+	6615433	6639816	6615433	6639644	5	Q7RTX1-2
uc001anv.2	TAS1R1	NM_177541	chr1	+	6615433	6639816	6615433	6639498	5	NP_803885
uc001anw.2	TAS1R1	NM_177539	chr1	+	6615433	6639816	6615433	6638895	4	NP_803883
uc001anx.2	ZBTB48	NM_005341	chr1	+	6640062	6649339	6640669	6649272	11	P10074
uc009vmd.1	ZBTB48	NM_005341	chr1	+	6640068	6649339	6640669	6649272	11	P10074
uc009vmc.1	ZBTB48	NM_005341	chr1	+	6640055	6649339	6640669	6649272	11	P10074
uc001any.1	HKR3		chr1	+	6645361	6649339	6646796	6649272	7	Q6LCP1
uc001aob.3	PHF13	NM_153812	chr1	+	6673755	6684092	6674126	6681697	4	NP_722519
uc001aoe.1	THAP3	NM_138350	chr1	+	6685209	6695645	6685278	6694148	5	Q8WTV1-4
uc001aoc.2	THAP3		chr1	+	6684924	6693621	6685278	6693137	6	Q8WTV1
uc001aod.2	THAP3		chr1	+	6685209	6693621	6685278	6693137	5	Q8WTV1-3
uc001aoi.2	CAMTA1	NM_015215	chr1	+	6845383	7829763	6845590	7826551	23	Q9Y6Y1
uc001aok.3	CAMTA1		chr1	+	7740147	7829763	7740232	7826582	12	Q7Z7P1
uc001aoj.2	CAMTA1		chr1	+	7796403	7829763	7796469	7826582	11	Q7Z7P1
uc010nzv.1	CAMTA1	NM_015215	chr1	+	7732053	7805082	7732124	7805080	8	B4DXR3
uc009vmf.2	KIAA0833		chr1	+	7804894	7829763	7804900	7826582	6
uc001aoh.2	KIAA0833		chr1	+	6845383	6932097	6845383	6845383	4
uc001aol.2	VAMP3	NM_004781	chr1	+	7831328	7841491	7831443	7839705	5	NP_004772
uc001aoo.2	PER3	NM_016831	chr1	+	7844713	7905236	7844937	7902815	21	A2I2N5
uc001aop.2	PER3	NM_016831	chr1	+	7844713	7905236	7844937	7902815	21	Q5H8X5
uc010nzw.1	PER3		chr1	+	7844713	7905236	7863191	7902815	21	Q5H8X5
uc009vmg.1	PER3	NM_016831	chr1	+	7844439	7890221	7844937	7890220	19	Q5H8X5
uc009vmh.1	PER3	NM_016831	chr1	+	7844713	7890221	7844937	7890220	18	A2I2N5
uc001aon.2	PER3	NM_016831	chr1	+	7844379	7864017	7844937	7863912	10	Q8TAR6
uc001aou.3	PARK7	NM_001123377	chr1	+	8021713	8045341	8022845	8045114	7	B2R4Z1
uc001aox.3	PARK7	NM_007262	chr1	+	8021713	8045341	8022845	8045114	7	B2R4Z1
uc001aov.3	PARK7		chr1	+	8021713	8045341	8022845	8045114	6	B2R4Z1
uc001aow.3	PARK7	NM_007262	chr1	+	8021713	8032014	8022845	8031073	5	B2R4Z1
uc001aoy.1	AX747125		chr1	+	8043018	8045341	8043018	8043018	1
uc001apb.2	SLC45A1	NM_001080397	chr1	+	8384389	8404226	8384389	8404073	8	NP_001073866
uc001apc.2	SLC45A1	NM_001080397	chr1	+	8390197	8404226	8390459	8404073	5	Q9Y2W3
uc001apm.2	CA6	NM_001215	chr1	+	9005921	9035146	9005945	9034763	8	NP_001206
uc009vmn.2	CA6		chr1	+	9005921	9035146	9005945	9034763	7	B4DUH8
uc001apt.2	H6PD	NM_004285	chr1	+	9294862	9331392	9304993	9324928	5	O95479
uc010oae.1	SPSB1	NM_025106	chr1	+	9352940	9429588	9415950	9427634	3	Q96BD6
uc001apv.2	SPSB1	NM_025106	chr1	+	9415765	9429588	9415950	9427634	2	Q96BD6
uc001apw.2	SLC25A33	NM_032315	chr1	+	9599527	9642830	9599750	9642559	7	Q9BSK2
uc001apx.2	SLC25A33		chr1	+	9599527	9642830	9616280	9642559	8	Q9BSK2
uc001apz.2	TMEM201	NM_001130924	chr1	+	9648976	9674935	9648988	9673141	10	NP_001124396
uc001apy.2	TMEM201	NM_001010866	chr1	+	9648976	9665006	9648988	9662349	6	B9EH90
uc001aqb.3	PIK3CD	NM_005026	chr1	+	9711789	9789171	9770513	9787104	24	O00329
uc010oaf.1	PIK3CD	NM_005026	chr1	+	9751524	9789171	9770513	9787104	23	B7ZM44
uc001aqe.3	PIK3CD	NM_005026	chr1	+	9770162	9789171	9770513	9787104	23	Q5SR50
uc001aqa.2	PIK3CD		chr1	+	9711789	9775827	9770513	9775826	4
uc001aqp.2	NMNAT1	NM_022787	chr1	+	10003485	10045555	10032131	10042759	5	B1AN63
uc001aqq.2	RBP7	NM_052960	chr1	+	10057254	10076077	10057316	10075890	4	B2R517
uc009vms.2	RBP7		chr1	+	10057254	10076077	10057254	10057254	5
uc001aqs.3	UBE4B	NM_001105562	chr1	+	10093015	10241294	10093728	10240014	28	O95155
uc001aqr.3	UBE4B	NM_006048	chr1	+	10093015	10241294	10093728	10240014	27	O95155-2
uc010oai.1	UBE4B	NM_006048	chr1	+	10093015	10241294	10093015	10093015	27
uc010oaj.1	KIAA0684		chr1	+	10093015	10241294	10186932	10240014	26	A8K8S9
uc001aqt.1	KIAA0684		chr1	+	10192426	10211639	10192495	10211639	7
uc001aqu.2	KIAA0684		chr1	+	10231013	10241294	10231219	10240014	4
uc001aqw.3	KIF1B	NM_015074	chr1	+	10270763	10441659	10292386	10436645	47	Q4VXC5
uc001aqv.3	KIF1B	NM_183416	chr1	+	10270763	10368653	10292386	10364705	21	O60333-3
uc001aqy.2	KIF1B	NM_015074	chr1	+	10292307	10441654	10292386	10438460	48	Q4R9M8
uc001aqz.2	KIF1B	NM_015074	chr1	+	10292307	10441654	10292386	10438460	48	Q4VXC4
uc001ara.2	KIF1B	NM_015074	chr1	+	10292307	10441654	10292386	10438460	47	Q4R9M7
uc001aqx.3	KIF1B	NM_015074	chr1	+	10271673	10441659	10292386	10436645	49	O60333
uc001arb.2	KIF1B	NM_015074	chr1	+	10292307	10441654	10292386	10438460	47	Q4R9M9
uc009vmt.2	KIAA0591		chr1	+	10270763	10334467	10270763	10270763	11
uc001arc.2	PGD	NM_002631	chr1	+	10459084	10480200	10459174	10479806	13	A9Z1X1
uc001ard.2	PGD		chr1	+	10459084	10480200	10460609	10479806	13	B4DQJ8
uc010oak.1	PGD	NM_002631	chr1	+	10459084	10480200	10459174	10479806	12	B4E2U0
uc010oal.1	PGD	NM_002631	chr1	+	10459174	10480200	10459716	10479806	13	B4DQJ8
uc001arf.2	APITD1	NM_198544	chr1	+	10490158	10512208	10490574	10511652	5	Q8N2Z9-2
uc001are.2	APITD1	NM_199294	chr1	+	10490158	10502864	10490574	10502462	5	Q8N2Z9
uc001arh.2	APITD1	NM_199295	chr1	+	10490799	10502864	10493964	10502462	5	A6NIJ4
uc001ari.2	CORT	NM_001302	chr1	+	10509970	10512208	10510130	10511652	2	NP_001293
uc001arg.2	Cort		chr1	+	10490158	10512208	10490336	10494714	4
uc001arn.2	PEX14	NM_004565	chr1	+	10535002	10690813	10535023	10690044	9	O75381
uc009vmv.2	PEX14		chr1	+	10535002	10690813	10659317	10690044	9	O75381
uc010oam.1	PEX14		chr1	+	10535002	10690813	10659317	10690044	8	O75381
uc010oan.1	PEX14	NM_004565	chr1	+	10535002	10690813	10535023	10690044	8	O75381-2
uc009vmw.2	PEX14	NM_004565	chr1	+	10588311	10690813	10659317	10690044	8	O75381
uc009vmu.1	Pex14		chr1	+	10535002	10683924	10535023	10683189	5
uc001arm.1	Pex14		chr1	+	10535002	10638484	10535002	10535002	4
uc001arl.2	Pex14		chr1	+	10535002	10580063	10535002	10535002	3
uc001art.2	TARDBP	NM_007375	chr1	+	11072678	11085548	11073784	11082711	6	A4GUK5
uc010oap.1	TARDBP		chr1	+	11072678	11085548	11073968	11082711	5	B4DJ45
uc001ase.2	ANGPTL7	NM_021146	chr1	+	11249397	11256037	11249636	11255080	5	B2R9B2
uc001asg.2	UBIAD1	NM_013319	chr1	+	11333254	11348490	11333588	11346188	2	B3KQG3
uc001ash.3	PTCHD2	NM_020780	chr1	+	11539294	11597639	11561049	11596743	21	Q9P2K9
uc001asi.1	PTCHD2	NM_020780	chr1	+	11561046	11586928	11561049	11586896	12	Q9P2K9-2
uc009vmz.1	KIAA1337		chr1	+	11539294	11541938	11539294	11539294	2
uc001asm.2	FBXO44	NM_033182	chr1	+	11714913	11723383	11715892	11721330	6	B7Z743
uc001asl.2	FBXO44	NM_001014765	chr1	+	11714913	11723383	11715892	11721330	7	B7Z743
uc001asn.2	FBXO44	NM_183413	chr1	+	11714913	11723383	11715892	11721362	5	B3KNZ2
uc001ask.2	FBXO44	NM_183412	chr1	+	11714431	11723383	11715892	11721362	5	B3KNZ2
uc010oar.1	FBXO44	NM_183413	chr1	+	11714913	11723383	11715892	11721362	6	B7Z1P2
uc010oas.1	FBXO44	NM_183413	chr1	+	11714913	11723383	11718353	11721330	5	B7Z3K4
uc010oaq.1	FBXO44	NM_183413	chr1	+	11714913	11718713	11715892	11718451	3	B7Z1X4
uc001aso.2	FBXO6	NM_018438	chr1	+	11724149	11734407	11728715	11733908	6	B2RC88
uc001asr.1	C1orf187	NM_198545	chr1	+	11751780	11780336	11766315	11779753	7	Q8NBI3
uc001ass.1	AK125437		chr1	+	11782186	11785914	11782186	11782186	1
uc001ast.2	AGTRAP	NM_001040197	chr1	+	11796141	11810827	11796265	11808650	6	A8MVQ5
uc001asu.2	AGTRAP	NM_001040196	chr1	+	11796141	11810827	11796265	11810161	6	NP_001035286
uc001asv.2	AGTRAP	NM_020350	chr1	+	11796141	11810827	11796265	11810249	5	Q6RW13
uc001asw.2	AGTRAP	NM_001040194	chr1	+	11796141	11810827	11796265	11810249	5	Q6RW13-2
uc001asx.2	AGTRAP	NM_001040195	chr1	+	11796141	11810827	11796265	11810161	4	NP_001035285
uc001asy.1	C1orf167		chr1	+	11824461	11826573	11824461	11824461	2
uc001asz.2	C1orf167		chr1	+	11832138	11849641	11835600	11849503	14	Q5SNV9
uc001ata.2	C1orf167		chr1	+	11839858	11849641	11840034	11849516	9	Q05BY4
uc001ate.3	CLCN6	NM_001286	chr1	+	11866206	11903200	11866319	11900280	23	A8K1T4
uc009vnh.1	CLCN6	NM_021736	chr1	+	11866206	11889379	11866319	11889360	12	P51797-3
uc009vnf.1	CLCN6	NM_021735	chr1	+	11866206	11888276	11866319	11888275	11	P51797-2
uc009vng.1	CLCN6	NM_021737	chr1	+	11866206	11888276	11866319	11888275	11	P51797-4
uc010oat.1	CLCN6		chr1	+	11866206	11903200	11888174	11900280	23	A8K1T4
uc010oau.1	CLCN6	NM_001286	chr1	+	11866206	11903200	11866319	11900280	22	A8K1T4
uc009vne.1	CLCN6		chr1	+	11866206	11876844	11866319	11876013	3	Q5SNW4
uc010oba.1	FJ706073		chr1	+	11900375	11907674	11900375	11900375	6
uc010oav.1	FJ706074		chr1	+	11900375	11907674	11900375	11900375	5
uc010oaw.1	FJ706072		chr1	+	11900375	11907674	11900375	11900375	5
uc010oax.1	FJ706075		chr1	+	11900375	11907674	11900375	11900375	5
uc010oay.1	FJ706076		chr1	+	11900375	11907674	11900375	11900375	4
uc010oaz.1	FJ706077		chr1	+	11900375	11907674	11900375	11900375	4
uc001atm.2	PLOD1	NM_000302	chr1	+	11994745	12035593	11994836	12034865	19	Q02809
uc010obb.1	PLOD1	NM_000302	chr1	+	11994745	12035593	11994836	12034865	20	B4DR87
uc001atn.3	MFN2	NM_014874	chr1	+	12040237	12073571	12049225	12071622	19	A8K1B3
uc009vni.2	MFN2	NM_001127660	chr1	+	12040237	12073571	12049225	12071622	18	A8K1B3
uc001ato.1	MIIP	NM_021933	chr1	+	12079511	12092106	12081783	12091865	10	C0KL22
uc001atq.2	TNFRSF8	NM_001243	chr1	+	12123433	12204262	12123655	12202588	15	NP_001234
uc001atr.2	TNFRSF8	NM_152942	chr1	+	12185957	12204262	12198339	12202588	5	P28908-2
uc010obc.1	TNFRSF8		chr1	+	12123433	12204262	12164500	12202588	14	B9EGD9
uc001ats.2	TNFRSF8	NM_152942	chr1	+	12185957	12204262	12202357	12202588	4	P28908-2
uc001att.2	TNFRSF1B	NM_001066	chr1	+	12227059	12269276	12227148	12267077	10	P20333
uc001atu.2	TNFRSF1B		chr1	+	12227059	12269276	12252953	12267077	9	Q8IVS6
uc009vnk.2	TNFRSF1B		chr1	+	12227059	12269276	12227059	12227059	8
uc001atv.2	VPS13D	NM_015378	chr1	+	12290112	12572096	12294323	12569078	70	NP_056193
uc001atw.2	VPS13D	NM_018156	chr1	+	12290112	12572096	12294323	12569078	69	Q5THJ4-2
uc001atx.2	VPS13D	NM_015378	chr1	+	12335881	12572096	12336081	12569078	52	Q5THJ4
uc009vnl.2	KIAA0453		chr1	+	12427724	12572096	12427724	12427724	19
uc001aty.1	KIAA0453		chr1	+	12371510	12398045	12371646	12395949	12
uc010obd.1	KIAA0453		chr1	+	12469883	12572096	12469923	12569078	8	B4DJ16
uc001atz.1	SNORA59B		chr1	+	12567299	12567451	12567299	12567299	1
uc001auf.2	AADACL4	NM_001013630	chr1	+	12704565	12727096	12704565	12726746	4	Q5VUY2
uc009vnn.1	AADACL3	NM_001103170	chr1	+	12776117	12788726	12779479	12785963	4	NP_001096640
uc001aug.1	AADACL3	NM_001103169	chr1	+	12776117	12788726	12776343	12785963	3	NP_001096639
uc001auh.2	C1orf158	NM_152290	chr1	+	12806162	12821101	12806378	12820884	4	NP_689503
uc010obe.1	C1orf158	NM_152290	chr1	+	12806162	12819698	12806378	12819551	3	B4DQE0
uc001aui.2	PRAMEF12	NM_001080830	chr1	+	12834983	12838046	12835010	12837742	3	O95522
uc001auj.1	PRAMEF1	NM_023013	chr1	+	12851545	12856223	12853376	12856145	4	NP_075389
uc001aum.1	PRAMEF2	NM_023014	chr1	+	12916940	12921764	12918864	12921634	4	NP_075390
uc001aup.2	PRAMEF8	NM_001012276	chr1	+	12976449	12980566	12977512	12980233	4	Q5VWM4
uc009vnq.1	PRAMEF22	NM_001100631	chr1	+	13035542	13038381	13035542	13038381	3	NP_001094101
uc001auu.1	PRAMEF6	NM_001010889	chr1	+	13359818	13369057	13364890	13368733	4	Q5VXH4
uc001auw.1	PRAMEF9	NM_001010890	chr1	+	13421175	13428191	13424002	13427859	4	Q5VWM5
uc001aux.2	PRAMEF16	NM_001045480	chr1	+	13495253	13498257	13495283	13498128	3	Q5VWM1
uc009vnv.1	PRAMEF20	NM_001099852	chr1	+	13516065	13526943	13521972	13526873	4	Q5VT98
uc001auz.3	PRAMEF10		chr1	+	13629937	13635298	13629937	13629937	4
uc001ava.1	PRAMEF9	NM_001010890	chr1	+	13641972	13648988	13644799	13648656	4	Q5VWM5
uc009vnz.1	PRAMEF17	NM_001099851	chr1	+	13716087	13719064	13716117	13718962	3	B2RUU4
uc009voa.1	PRAMEF20	NM_001099852	chr1	+	13736906	13747803	13742811	13747733	4	Q5VT98
uc001avc.2	PDPN	NM_198389	chr1	+	13910251	13944450	13910300	13942406	6	A9Z1Y2
uc001avd.2	PDPN	NM_006474	chr1	+	13910251	13944450	13910300	13942406	6	Q86YL7-3
uc001ave.2	PDPN	NM_001006625	chr1	+	13911966	13944450	13933726	13942406	6	NP_001006626
uc001avf.2	PDPN	NM_001006624	chr1	+	13911966	13944450	13933726	13942406	6	NP_001006625
uc009vob.2	PDPN	NM_001006624	chr1	+	13910761	13944450	13933726	13942406	7	NP_001006625
uc009voc.2	PDPN	NM_001006624	chr1	+	13910761	13944450	13933726	13942406	6	NP_001006625
uc001avi.2	PRDM2	NM_012231	chr1	+	14031349	14151572	14042100	14143042	10	Q13029
uc001avh.2	PRDM2	NM_015866	chr1	+	14031349	14114573	14042100	14113022	9	Q13029-2
uc001avg.2	PRDM2	NM_001135610	chr1	+	14026734	14151572	14042100	14149679	8	B1AJZ4
uc001avj.2	PRDM2		chr1	+	14057494	14114573	14057494	14057494	6
uc009voe.2	PRDM2		chr1	+	14075855	14151572	14075855	14075855	4
uc009vof.2	PRDM2		chr1	+	14075855	14151572	14075855	14075855	5
uc009vod.1	PRDM2	NM_001007257	chr1	+	14075855	14106820	14099664	14106819	4	B4DU02
uc001avk.2	PRDM2	NM_001007257	chr1	+	14075855	14114573	14099664	14113022	5	Q5THJ1
uc001avl.1	AK124197		chr1	+	14146461	14150513	14146461	14146461	1
uc001avm.3	KIAA1026	NM_201628	chr1	+	14925212	15444543	14925493	15441131	15	Q674X7
uc001avo.2	KIAA1026	NM_001018000	chr1	+	15250624	15394651	15250860	15392293	8	Q674X7-3
uc009vog.1	KIAA1026	NM_015209	chr1	+	14925212	15394651	14925493	15392293	8	Q674X7-2
uc001avq.2	KIAA1026	NM_001017999	chr1	+	15272414	15394651	15287235	15392293	8	Q674X7-4
uc001avp.2	KIAA1026	NM_001018001	chr1	+	15256295	15394651	15287235	15392293	8	Q674X7-4
uc010obj.1	KIAA1026	NM_001018001	chr1	+	14925212	15394651	14925493	15392293	9	Q674X7-2
uc001avr.2	KAZ		chr1	+	15287179	15394651	15287244	15392142	7	Q674X7-4
uc001avs.3	KIAA1026	NM_201628	chr1	+	15427703	15444543	15428150	15441131	5	B6ZDF8
uc001avy.2	TMEM51	NM_001136218	chr1	+	15480228	15546973	15541583	15546239	4	A8K819
uc001avw.3	TMEM51	NM_001136216	chr1	+	15479027	15546973	15541583	15546239	4	A8K819
uc001avx.2	TMEM51	NM_018022	chr1	+	15480228	15546973	15541583	15546239	3	A8K819
uc010obk.1	TMEM51	NM_001136217	chr1	+	15479027	15546973	15541583	15546239	3	A8K819
uc001avz.2	TMEM51		chr1	+	15480228	15546872	15541583	15545889	4	Q9BSA0
uc001awb.2	FHAD1	NM_052929	chr1	+	15573767	15724622	15578280	15723909	31	B1AJZ9
uc001awd.1	FHAD1		chr1	+	15668231	15711054	15671647	15709654	16	Q5JYW7
uc010obl.1	KIAA1937		chr1	+	15671578	15724622	15671647	15723909	16	B4DLB2
uc001awa.1	FHAD1		chr1	+	15573767	15672019	15623193	15672019	16	B1AJZ8
uc001awe.1	FHAD1	NM_052929	chr1	+	15671911	15724622	15679420	15723909	14	Q5JYW6
uc001awg.2	KIAA1937		chr1	+	15707196	15726776	15707196	15707196	8
uc001awf.2	FHAD1		chr1	+	15684286	15690810	15684668	15690297	4	B1AJZ9-2
uc001awh.2	EFHD2	NM_024329	chr1	+	15736390	15756839	15736467	15755220	4	Q96C19
uc001awi.1	CTRC	NM_007272	chr1	+	15764937	15773153	15764960	15773084	8	A8K082
uc001awj.1	CTRC		chr1	+	15764937	15773153	15764960	15773152	7	A8K082
uc001awk.2	CELA2A	NM_033440	chr1	+	15783222	15798585	15783248	15798502	8	B2R5I4
uc001awl.2	CELA2B	NM_015849	chr1	+	15802595	15817894	15802620	15817807	8	NP_056933
uc001aws.2	DNAJC16	NM_015291	chr1	+	15853351	15898226	15855600	15894672	15	Q9Y2G8
uc001awt.2	DNAJC16	NM_015291	chr1	+	15853351	15898226	15874836	15894672	14	Q9Y2G8-2
uc001awr.1	DNAJC16	NM_015291	chr1	+	15853351	15893091	15855600	15892685	13	Q5TDG9
uc001awu.2	KIAA0962		chr1	+	15886020	15918872	15886020	15886020	14
uc001awx.1	DDI2	NM_032341	chr1	+	15944069	15986748	15944165	15983128	10	A8KAE1
uc010obn.1	RSC1A1	NM_006511	chr1	+	15986363	15988216	15986363	15988214	1	Q92681
uc009voj.1	DDI2		chr1	+	15956819	15986748	15970033	15983128	8
uc001aww.2	DDI2	NM_032341	chr1	+	15944069	15960794	15944165	15960064	4	Q5TDH0-2
uc001awz.2	CR622439		chr1	+	15992765	15995535	15992765	15992765	1
uc010obo.1	PLEKHM2	NM_015164	chr1	+	16010826	16061262	16011053	16060429	20	Q8IWE5
uc001axb.1	SLC25A34	NM_207348	chr1	+	16062808	16067884	16062980	16065901	5	Q6PIV7
uc009vok.1	AL832282		chr1	+	16065739	16067885	16065739	16065739	2
uc001axc.2	TMEM82	NM_001013641	chr1	+	16068916	16074475	16069054	16074127	6	A0PJX8
uc001axe.1	FBLIM1	NM_017556	chr1	+	16085254	16113084	16091478	16111156	9	Q8WUP2
uc001axg.1	FBLIM1	NM_001024215	chr1	+	16090990	16101715	16091478	16101526	6	Q8WUP2-2
uc001axi.1	FBLIM1	NM_001024216	chr1	+	16091458	16113084	16091478	16111156	5	Q8WUP2-3
uc001axf.2	FBLIM1	NM_017556	chr1	+	16085254	16114431	16085254	16085254	10
uc001axd.1	FBLIM1	NM_017556	chr1	+	16083153	16113084	16091478	16111156	10	Q8WUP2
uc001axh.1	FBLIM1	NM_001024216	chr1	+	16091029	16113084	16091478	16111156	6	Q8WUP2-3
uc001axk.1	SPEN	NM_015001	chr1	+	16174358	16266950	16174562	16265922	15	Q96T58
uc010obp.1	SPEN	NM_015001	chr1	+	16200609	16266950	16200609	16265922	14	Q96T58
uc001axn.2	C1orf64	NM_178840	chr1	+	16330730	16333180	16330798	16332841	2	B3KXI9
uc001axu.2	CLCNKA	NM_004070	chr1	+	16348485	16360544	16349114	16360153	20	NP_004061
uc001axv.2	CLCNKA	NM_001042704	chr1	+	16348485	16360544	16349114	16360153	20	NP_001036169
uc001axx.3	CLCNKB	NM_000085	chr1	+	16370246	16383802	16370987	16383411	20	NP_000076
uc001axt.2	CLCNKA		chr1	+	16345369	16360544	16345369	16345369	24
uc010obw.1	CLCNKA	NM_004070	chr1	+	16348485	16360544	16349114	16360153	19	Q8WW53
uc001axw.3	CLCNKB	NM_000085	chr1	+	16348485	16383802	16370987	16383411	20	NP_000076
uc001axy.3	CLCNKB	NM_000085	chr1	+	16375283	16383802	16375466	16383411	13	Q5T5Q4
uc010oby.1	CLCNKA		chr1	+	16355006	16358786	16355099	16358715	7	B4DE56
uc010obx.1	CLCNKA	NM_004070	chr1	+	16355006	16357169	16355626	16357167	5	NP_004061
uc001aym.3	C1orf144	NM_001114600	chr1	+	16693582	16724639	16693752	16721635	4	Q7Z422
uc001ayi.3	C1orf144	NM_015609	chr1	+	16693582	16724639	16693759	16721635	3	Q7Z422-4
uc010ocb.1	C1orf144	NM_015609	chr1	+	16693582	16722607	16693759	16721763	4	B4DQ06
uc001ayk.3	C1orf144	NM_015609	chr1	+	16693582	16724639	16693759	16721635	3	Q7Z422-2
uc001ayo.2	NECAP2	NM_018090	chr1	+	16767166	16786582	16767256	16785385	8	Q9NVZ3
uc010ocd.1	NECAP2	NM_001145278	chr1	+	16767166	16786582	16767256	16785385	8	NP_001138750
uc001ayq.2	NECAP2	NM_001145277	chr1	+	16767166	16786582	16767256	16785491	7	Q9NVZ3-2
uc001ayp.3	NECAP2	NM_018090	chr1	+	16767166	16786572	16767166	16767166	9
uc001ayv.1	AX747988		chr1	+	16862254	16864669	16862254	16862254	1
uc010och.1	MST1		chr1	+	16972068	16976914	16972068	16972068	14
uc001azl.3	MST1		chr1	+	16972863	16976914	16972863	16972863	12
uc009vox.2	MST1		chr1	+	16973907	16976914	16973907	16973907	9
uc001azm.3	MST1		chr1	+	16973907	16976914	16973907	16973907	6
uc001azk.2	MST1		chr1	+	16972863	16975287	16972863	16972863	7
uc009vow.2	MST1		chr1	+	16972068	16974587	16972068	16972068	5
uc010ocg.1	MST1		chr1	+	16972068	16974587	16972068	16972068	5
uc010oci.1	MST1		chr1	+	16972863	16974587	16972863	16972863	5
uc001azt.2	CROCC	NM_014675	chr1	+	17248444	17299474	17248513	17298941	37	Q5TZA2
uc001azu.2	CROCC	NM_014675	chr1	+	17266388	17299474	17272056	17298941	24	Q5TZA2-2
uc009voz.1	CROCC		chr1	+	17249157	17280852	17256951	17280852	17	A1L0S8
uc009voy.1	KIAA0445		chr1	+	17066767	17267729	17257024	17267486	9
uc001azv.2	KIAA0445		chr1	+	17294697	17299474	17295526	17298941	6
uc001bah.1	PADI1	NM_013358	chr1	+	17531620	17572501	17531712	17570738	16	A1L4K6
uc010oco.1	PADI1	NM_013358	chr1	+	17559775	17572501	17563824	17570738	6	B4DDP3
uc010ocp.1	hPAD-colony10		chr1	+	17559775	17572501	17563824	17570738	5	B4DPX6
uc010ocq.1	hPAD-colony10		chr1	+	17559775	17572501	17566233	17570738	5	B4DQP2
uc009vpb.1	hPAD-colony10		chr1	+	17566189	17572501	17570565	17571006	2
uc001bai.2	PADI3	NM_016233	chr1	+	17575592	17610725	17575632	17609574	16	Q9ULW8
uc001baj.2	PADI4	NM_012387	chr1	+	17634689	17690495	17634717	17690250	16	NP_036519
uc009vpc.2	PADI4	NM_012387	chr1	+	17634689	17674911	17634717	17674612	10	A8K392
uc001bak.1	PADI6	NM_207421	chr1	+	17698740	17728195	17698740	17727934	17	NP_997304
uc001ban.2	ARHGEF10L	NM_018125	chr1	+	17866329	18024369	17907090	18023875	29	NP_060595
uc001bao.2	ARHGEF10L	NM_001011722	chr1	+	17907047	18024369	17907090	18023875	27	NP_001011722
uc001bap.2	ARHGEF10L	NM_001011722	chr1	+	17907047	18024369	17907090	18023875	26	Q9HCE6-3
uc009vpe.1	ARHGEF10L	NM_001011722	chr1	+	17866329	18016673	17907090	18016390	27	B7ZKS1
uc001baq.2	ARHGEF10L	NM_001011722	chr1	+	17941582	18024369	17942564	18023875	20	Q5VXI4
uc010ocs.1	ARHGEF10L	NM_001011722	chr1	+	17944810	18024369	17944848	18023875	20	Q5VXI4
uc001bar.2	ARHGEF10L	NM_001011722	chr1	+	17944810	18024369	17944848	18023875	18	Q5VXI4
uc009vpf.2	KIAA1626		chr1	+	17952450	18024369	17952450	17952450	16
uc010ocr.1	ARHGEF10L	NM_001011722	chr1	+	17914910	17966476	17942588	17966348	17	B4DTE2
uc001bas.2	KIAA1626		chr1	+	18020541	18024369	18021396	18023875	2
uc001bat.2	ACTL8	NM_030812	chr1	+	18081807	18153556	18149503	18153014	3	Q9H568
uc001bau.1	IGSF21	NM_032880	chr1	+	18434239	18704976	18434622	18704820	10	NP_116269
uc001bav.1	IGSF21	NM_032880	chr1	+	18687860	18704976	18688721	18704820	6	Q96ID5
uc001baw.1	AX747631		chr1	+	18701063	18702174	18701063	18701063	1
uc001bax.2	KLHDC7A	NM_152375	chr1	+	18807423	18812478	18807475	18809809	1	Q5VTJ3
uc009vpg.2	KLHDC7A	NM_152375	chr1	+	18807664	18812539	18808129	18810534	2	A8MPP6
uc010oct.1	PAX7	NM_001135254	chr1	+	18957499	19075359	18958097	19071423	9	NP_001128726
uc001bay.2	PAX7	NM_002584	chr1	+	18957499	19062631	18958097	19062533	8	P23759
uc001baz.2	PAX7	NM_013945	chr1	+	18957499	19062631	18958097	19062533	8	Q0VA99
uc001bbs.2	MRTO4	NM_016183	chr1	+	19578074	19586621	19578329	19585324	8	B3KNB3
uc001bby.2	PQLC2	NM_017765	chr1	+	19638739	19655793	19644171	19655137	9	Q6ZP29
uc001bbz.2	PQLC2	NM_001040126	chr1	+	19638739	19655793	19651157	19655137	8	Q6ZP29-3
uc001bca.2	PQLC2	NM_001040125	chr1	+	19638739	19655793	19644171	19655137	8	Q6ZP29
uc001bcc.2	PQLC2		chr1	+	19639222	19655793	19652027	19655137	8	Q6ZP29-2
uc001bcb.2	PQLC2		chr1	+	19638739	19655793	19652027	19655137	8	Q6ZP29-2
uc001bck.1	NBL1	NM_005380	chr1	+	19970807	19984945	19981526	19983622	4	NP_005371
uc001bcj.1	NBL1	NM_182744	chr1	+	19969725	19984945	19969805	19983622	4	P41271-2
uc001bci.1	C1orf151	NM_001032363	chr1	+	19923466	19955174	19923539	19952895	4	Q5TGZ0
uc009vpl.1	NBL1	NM_005380	chr1	+	19923466	19984945	19981523	19983622	4	P41271-2
uc009vpm.1	NBL1	NM_005380	chr1	+	19970248	19984945	19981523	19983622	4	P41271-2
uc001bch.1	C1orf151		chr1	+	19923466	19954804	19923466	19923466	5
uc001bcl.2	HTR6	NM_000871	chr1	+	19991779	20006054	19992246	20005861	3	P50406
uc001bcs.3	OTUD3	NM_015207	chr1	+	20208887	20239429	20209006	20234239	8	Q5T2D3
uc001bcy.2	PLA2G5	NM_000929	chr1	+	20396700	20418393	20411323	20417185	5	P39877
uc001bcw.2	PLA2G5		chr1	+	20354671	20418393	20354671	20354671	10
uc001bcx.2	PLA2G5	NM_000929	chr1	+	20354671	20418393	20395442	20417185	10	P39877
uc009vpp.1	PLA2G2F	NM_022819	chr1	+	20465822	20476879	20465920	20474894	5	Q9BZM2-2
uc001bdb.2	UBXN10	NM_152376	chr1	+	20512577	20519941	20517054	20517897	2	Q5R386
uc009vps.2	VWA5B1	NM_001039500	chr1	+	20617411	20681387	20637094	20680756	22	NP_001034589
uc010odc.1	VWA5B1		chr1	+	20617411	20681387	20639448	20680756	22	B4DIV5
uc001bdd.2	VWA5B1		chr1	+	20617411	20665715	20645912	20664527	15	Q5TIE3-3
uc001bde.3	VWA5B1	NM_001039500	chr1	+	20659258	20681387	20659258	20659258	12
uc009vpt.2	VWA5B1	NM_001039500	chr1	+	20659258	20681387	20659258	20680756	10	Q5TIE3-5
uc001bdj.2	FAM43B	NM_207334	chr1	+	20878931	20881512	20879466	20880456	1	Q6ZT52
uc001bdk.2	CDA	NM_001785	chr1	+	20915443	20945398	20915622	20945061	4	P32320
uc001bdl.2	CDD		chr1	+	20915443	20945398	20915443	20915443	5
uc009vpv.2	CDD		chr1	+	20915443	20945398	20915443	20915443	2
uc001bdm.2	PINK1	NM_032409	chr1	+	20959947	20978003	20960041	20977184	8	Q9BXM7
uc001bdn.2	PINK1	NM_032409	chr1	+	20972000	20978003	20972014	20977184	4	Q9BXM7-2
uc001beo.1	CR625155		chr1	+	21619782	21626225	21619782	21619782	3
uc001beq.1	BC127868		chr1	+	21761832	21762609	21761832	21761832	2
uc001ber.2	NBPF3	NM_032264	chr1	+	21766630	21811392	21771579	21809879	15	Q9H094
uc001bes.2	NBPF3		chr1	+	21766630	21811392	21795215	21809879	18	Q9H094-2
uc009vqb.2	NBPF3	NM_032264	chr1	+	21766630	21811392	21771579	21809879	15	Q9H094-3
uc010odm.1	NBPF3	NM_032264	chr1	+	21766630	21811392	21771579	21809879	14	Q9H094
uc001beu.3	ALPL	NM_001127501	chr1	+	21877806	21904904	21880574	21904141	12	P05186
uc001bet.2	ALPL	NM_000478	chr1	+	21835857	21904904	21880574	21904141	12	P05186
uc010odn.1	ALPL		chr1	+	21835857	21904904	21887172	21904141	12	B7Z4Y6
uc010odo.1	ALPL	NM_001127501	chr1	+	21835857	21904904	21887222	21904141	11	B7Z4Y6
uc010odp.1	ALPL		chr1	+	21835857	21904904	21887172	21904141	10	B7Z387
uc001bfg.1	LDLRAD2	NM_001013693	chr1	+	22138757	22151714	22138944	22148708	5	Q5SZI1
uc001bfh.1	LDLRAD2		chr1	+	22147942	22149041	22147942	22147942	2
uc001bfk.2	CELA3B	NM_007352	chr1	+	22303417	22315845	22303532	22315772	8	NP_031378
uc001bfl.2	CELA3A	NM_005747	chr1	+	22328148	22339033	22328167	22338960	8	NP_005738
uc009vqf.2	ELA3A		chr1	+	22303417	22333140	22303535	22332293	4	B1AQ52
uc001bfn.3	HSPC157		chr1	+	22352041	22357713	22352041	22352041	2
uc001bfm.3	HSPC157		chr1	+	22351706	22357713	22351706	22351706	2
uc001bfq.2	CDC42	NM_001039802	chr1	+	22379119	22419435	22404971	22418010	7	P60953-2
uc001bfp.2	CDC42	NM_044472	chr1	+	22379119	22417295	22404971	22416525	6	P60953
uc001bfr.2	CDC42	NM_001791	chr1	+	22379119	22419435	22404971	22418010	6	P60953-2
uc010odr.1	CDC42	NM_001039802	chr1	+	22379119	22419435	22404971	22418010	7	B4E1U9
uc010ods.1	CDC42		chr1	+	22379119	22419435	22405021	22418010	7	B4DMH5
uc009vqg.1	CDC42	NM_044472	chr1	+	22379119	22413359	22404971	22413359	6	P60953-2
uc009vqh.2	CDC42		chr1	+	22379119	22419435	22405021	22418010	5	P60953-2
uc001bft.2	ZBTB40	NM_001083621	chr1	+	22778343	22857650	22816441	22852889	19	Q9NUA8
uc001bfu.2	ZBTB40	NM_014870	chr1	+	22778343	22857650	22816441	22852889	18	Q9NUA8
uc009vqi.1	ZBTB40	NM_014870	chr1	+	22778343	22857650	22816441	22852889	16	Q1RMZ5
uc001bfv.1	KIAA0478		chr1	+	22828068	22838627	22828880	22838626	7
uc001bfx.1	EPHA8	NM_020526	chr1	+	22890003	22930087	22890128	22928234	17	P29322
uc001bfw.2	EPHA8	NM_001006943	chr1	+	22890003	22916103	22890128	22915872	5	Q8IUX6
uc001bfy.2	C1QA	NM_015991	chr1	+	22963117	22966174	22964109	22965900	3	B2R4X2
uc001bfz.2	C1QA	NM_015991	chr1	+	22964072	22966174	22964109	22965900	2	B2R4X2
uc001bgc.3	C1QC	NM_172369	chr1	+	22970117	22974602	22970516	22974276	3	P02747
uc001bga.3	C1QC	NM_001114101	chr1	+	22970117	22974602	22970516	22974276	3	P02747
uc001bgb.2	C1QC	NM_172369	chr1	+	22970145	22974602	22970516	22974276	3	P02747
uc001bgd.2	C1QB	NM_000491	chr1	+	22979681	22988028	22985949	22987879	3	NP_000482
uc001bge.2	EPHB2	NM_004442	chr1	+	23037330	23241822	23037475	23240063	16	P29323-3
uc001bgf.2	EPHB2	NM_017449	chr1	+	23037330	23241822	23037475	23240063	16	P29323-2
uc009vqj.1	EPHB2	NM_017449	chr1	+	23037330	23241082	23037475	23240363	17	P29323
uc010odu.1	EPHB2	NM_017449	chr1	+	23037331	23241822	23037475	23240063	15	B4DSE0
uc001bgg.1	AK025975		chr1	+	23243782	23247347	23243782	23243782	1
uc001bgj.2	KDM1A	NM_001009999	chr1	+	23345940	23410184	23346089	23409857	21	O60341-2
uc001bgi.2	KDM1A	NM_015013	chr1	+	23345940	23410184	23346089	23409857	19	O60341
uc001bgv.2	C1orf213	NM_001008896	chr1	+	23695463	23698278	23695790	23698015	3	NP_001008896
uc001bgw.2	C1orf213	NM_138479	chr1	+	23695463	23698278	23695790	23696171	1	NP_612488
uc001bhf.1	AX748204		chr1	+	23853364	23855542	23853364	23853364	1
uc001bhj.3	MDS2		chr1	+	23953225	23967056	23953225	23953225	7
uc001bhi.3	MDS2		chr1	+	23907984	23967056	23907984	23907984	7
uc001bhk.2	RPL11	NM_000975	chr1	+	24018293	24022913	24018313	24022863	6	Q5VVD0
uc001bhl.2	RPL11	NM_000975	chr1	+	24018293	24022913	24018313	24022863	6	P62913-2
uc001bhm.2	RPL11	NM_000975	chr1	+	24019085	24022913	24019125	24022863	5	P62913-2
uc001bhn.1	RPL11		chr1	+	24019101	24022869	24019125	24021287	3	Q5VVC9
uc001bho.2	TCEB3	NM_003198	chr1	+	24069855	24088548	24069915	24086063	11	NP_003189
uc001bhq.2	C1orf128	NM_020362	chr1	+	24104875	24114720	24105005	24113866	6	B2R7J4
uc010oeb.1	HT014		chr1	+	24104875	24114720	24106390	24113866	5	B4DKP7
uc001bht.2	LYPLA2	NM_007260	chr1	+	24117645	24122027	24119172	24121222	10	O95372
uc001bhr.2	LYPLA2	NM_007260	chr1	+	24117645	24122010	24119187	24121162	9	O95372
uc001bhu.2	LYPLA2		chr1	+	24117645	24122027	24119209	24121222	9	O95372
uc001bhs.1	LYPLA2		chr1	+	24117645	24122025	24119187	24120832	7	Q5QPN9
uc001big.2	PNRC2	NM_017761	chr1	+	24286300	24289947	24287947	24288367	3	Q9NPJ4
uc010oei.1	LOC284632		chr1	+	24526729	24538180	24526729	24526729	3
uc001biy.2	GRHL3	NM_021180	chr1	+	24649529	24681807	24649575	24680978	16	Q8TE85-2
uc001bix.2	GRHL3	NM_198173	chr1	+	24645880	24681807	24646041	24680978	16	NP_937816
uc001biz.2	GRHL3	NM_198174	chr1	+	24649529	24681807	24662984	24680978	15	Q8TE85-4
uc001bjh.2	NIPAL3	NM_020448	chr1	+	24742244	24799472	24746037	24795675	12	A2A298
uc009vrc.2	NIPAL3		chr1	+	24742244	24799472	24768628	24795675	13	Q6P499-2
uc001bjg.2	NIPAL3	NM_020448	chr1	+	24742244	24792797	24746037	24792579	12	A6NN97
uc010oek.1	NIPAL3	NM_020448	chr1	+	24742244	24781313	24746037	24780587	8	Q6P499-3
uc001bji.2	DKFZp686E22155		chr1	+	24782627	24792862	24782665	24790557	5	Q7Z354
uc001bjj.2	RCAN3	NM_013441	chr1	+	24829386	24862425	24840862	24861767	5	Q9UKA8
uc009vrd.2	RCAN3	NM_013441	chr1	+	24840803	24862425	24840862	24861767	4	Q9UKA8-2
uc009vre.2	DSCR1L2		chr1	+	24840803	24862425	24840862	24861767	3	A4GU14
uc009vrf.2	DSCR1L2		chr1	+	24840803	24862425	24840862	24861735	3	A4LA69
uc009vrg.2	DSCR1L2		chr1	+	24840803	24862425	24840862	24861735	2	Q5ECL3
uc001bjk.1	C1orf130	NM_001010980	chr1	+	24882601	24935816	24921921	24932238	4	Q5T1S8
uc001bjm.2	SRRM1	NM_005839	chr1	+	24969593	24999771	24969817	24998777	17	Q8IYB3
uc010oel.1	SRRM1	NM_005839	chr1	+	24969593	24999771	24969817	24998777	18	B7Z7U0
uc009vrh.1	SRRM1	NM_005839	chr1	+	24970049	24996078	24973163	24996076	15	B7Z7U0
uc009vri.1	SRRM1	NM_005839	chr1	+	24975251	24998086	24975364	24998086	14	B7Z7U0
uc010oem.1	SRM160		chr1	+	24975349	24993416	24975349	24975349	12
uc001bjo.2	CLIC4	NM_013943	chr1	+	25071759	25170815	25072044	25167428	6	Q6FIC5
uc001bjn.2	CLIC4	NM_013943	chr1	+	25071759	25170758	25071759	25071759	7
uc001bjp.1	CLIC4	NM_013943	chr1	+	25071877	25169078	25072044	25167428	6	B4DWC4
uc001bjz.2	RHD	NM_016124	chr1	+	25598980	25656935	25599038	25655415	10	NP_057208
uc001bkc.2	RHD	NM_001127691	chr1	+	25598980	25656935	25599038	25655415	7	NP_001121163
uc009vrm.2	RHD		chr1	+	25598980	25656935	25627454	25655415	10	Q9H248
uc001bka.2	RHD		chr1	+	25598980	25656935	25599038	25655627	9	Q9UDZ5
uc001bkb.2	RHD	NM_001127691	chr1	+	25598980	25656935	25599038	25643543	10	Q9UDZ5
uc009vrn.2	RHD		chr1	+	25598980	25656935	25599038	25655506	8	Q9H248
uc009vro.2	RHD		chr1	+	25598980	25656935	25599038	25655627	9	Q9UDZ5
uc009vrp.2	RHD		chr1	+	25598980	25656935	25599038	25655506	8	Q9UDZ5
uc010oep.1	RHD	NM_001127691	chr1	+	25598980	25633432	25599038	25633296	7	Q9UDZ5
uc001bke.2	TMEM50A	NM_014313	chr1	+	25664810	25688850	25666977	25687196	7	Q7RU07
uc010oeq.1	SMP1		chr1	+	25664810	25688850	25666977	25687196	6	B7Z5M7
uc009vrr.2	SMP1		chr1	+	25664810	25688850	25664810	25664810	5
uc009vrs.2	SMP1		chr1	+	25664810	25688850	25664810	25664810	4
uc001bkk.2	TMEM57	NM_018202	chr1	+	25757387	25826696	25757589	25824957	11	B1AK00
uc009vru.2	TMEM57	NM_018202	chr1	+	25757387	25826696	25757589	25824957	9	Q8N5G2-3
uc009vrv.2	TMEM57		chr1	+	25757387	25826696	25757589	25824957	6	Q8N5G2-2
uc009vrt.2	TMEM57		chr1	+	25757387	25785383	25757387	25757387	6
uc001bkl.3	LDLRAP1	NM_015627	chr1	+	25870075	25895375	25870189	25893483	9	Q5SW96
uc009vrw.2	DKFZp586D0624		chr1	+	25889284	25895375	25889284	25889284	5
uc009vrx.2	LDLRAP1	NM_015627	chr1	+	25889297	25895375	25889538	25893483	4	NP_056442
uc001bkm.2	MAN1C1	NM_020379	chr1	+	25943958	26111258	25944288	26110280	12	Q9NR34
uc009vry.1	MAN1C1		chr1	+	25943958	26111258	26012930	26110280	13	B1AJZ5
uc001bkn.2	pp6318		chr1	+	26107204	26111258	26107540	26110280	3
uc010oer.1	SEPN1	NM_020451	chr1	+	26126666	26144713	26126721	26142209	15	NP_065184
uc010oes.1	SEPN1	NM_206926	chr1	+	26126666	26144713	26126721	26142209	13	NP_996809
uc001bkq.3	FAM54B	NM_001099625	chr1	+	26146396	26159432	26149595	26158517	7	Q9H019
uc001bkr.3	FAM54B	NM_001099627	chr1	+	26146396	26159432	26149595	26156275	7	Q9H019-2
uc001bkt.3	FAM54B	NM_001099626	chr1	+	26147318	26159432	26149595	26158517	7	Q9H019
uc001bks.3	FAM54B	NM_019557	chr1	+	26146683	26159432	26149595	26158517	7	Q9H019
uc010oet.1	HYST1888		chr1	+	26146396	26159432	26149519	26158517	7	B4DRE5
uc009vrz.2	FAM54B	NM_019557	chr1	+	26146396	26159432	26149604	26158517	7	B7WNV5
uc001bku.3	FAM54B	NM_001099627	chr1	+	26149020	26159432	26149604	26156275	6	Q9H019-2
uc001bkv.3	FAM54B		chr1	+	26152122	26159432	26153157	26158517	3	Q9H019
uc001blf.2	EXTL1	NM_004455	chr1	+	26348270	26362952	26349137	26361838	11	Q92935
uc001blj.3	PDIK1L	NM_152835	chr1	+	26438267	26452024	26440799	26449068	4	B2R777
uc009vsb.2	PDIK1L	NM_152835	chr1	+	26438267	26452024	26440799	26449068	3	B2R777
uc010oew.1	PDIK1L	NM_152835	chr1	+	26437655	26452024	26440799	26449068	3	B2R777
uc001blk.2	GRRP1	NM_024869	chr1	+	26485510	26489118	26487782	26488598	2	Q8TAY7
uc001bll.3	ZNF593	NM_015871	chr1	+	26496387	26497362	26496474	26497207	3	O00488
uc001blm.3	CNKSR1	NM_006314	chr1	+	26503980	26516373	26504038	26516039	21	Q53GM7
uc009vse.2	CNKSR1		chr1	+	26503981	26516373	26510240	26516039	21	Q53GM7
uc001bln.3	CNKSR1	NM_006314	chr1	+	26503980	26516373	26504038	26516039	21	B1AMW9
uc009vsd.2	CNKSR1		chr1	+	26503980	26516373	26510240	26516039	21	Q53GM7
uc001blo.2	CNKSR1	NM_006314	chr1	+	26506786	26516373	26510240	26516039	20	Q53GM7
uc010oex.1	CNKSR1		chr1	+	26503980	26511677	26503980	26503980	13
uc010oez.1	CATSPER4	NM_198137	chr1	+	26517118	26529032	26517118	26529030	10	Q7RTX7
uc009vsf.2	CATSPER4		chr1	+	26517118	26529032	26517118	26517118	10
uc010oey.1	CATSPER4		chr1	+	26517118	26528094	26520356	26528094	8	Q7RTX7
uc001blq.2	BC030768		chr1	+	26551810	26556330	26551810	26551810	4
uc001bls.1	CCDC21	NM_022778	chr1	+	26560692	26605299	26566274	26603784	14	Q6P2H3
uc001blr.2	CCDC21	NM_022778	chr1	+	26560692	26605297	26566274	26603784	14	Q6P2H3-2
uc010ofa.1	CCDC21	NM_022778	chr1	+	26560692	26605299	26566274	26603784	13	Q6P2H3
uc001blt.1	CCDC21	NM_022778	chr1	+	26595780	26605299	26597559	26603784	7	Q6P2H3-3
uc001blu.2	SH3BGRL3	NM_031286	chr1	+	26606212	26608012	26606646	26607614	3	Q9H299
uc001bmc.2	CD52	NM_001803	chr1	+	26644410	26647013	26644508	26646793	2	P31358
uc009vsg.1	CD52		chr1	+	26644410	26645690	26644410	26644410	2
uc001bmj.2	LIN28	NM_024674	chr1	+	26737268	26756218	26737382	26752949	4	Q9H9Z2
uc001bmi.1	LIN28	NM_024674	chr1	+	26737268	26756210	26737268	26737268	5
uc001bmk.2	DHDDS	NM_024887	chr1	+	26758801	26797793	26759436	26795622	9	Q5T0A4
uc001bml.2	DHDDS	NM_205861	chr1	+	26758801	26797793	26759436	26795622	9	Q86SQ9
uc001bmm.2	DHDDS		chr1	+	26758801	26797793	26769320	26795622	9	Q5T0A7
uc001bmn.2	DHDDS	NM_205861	chr1	+	26758801	26797793	26759436	26795622	8	Q86SQ9-3
uc010ofd.1	DHDDS	NM_205861	chr1	+	26758801	26797793	26759436	26795622	8	B7Z4B9
uc001bmp.3	HMGN2	NM_005517	chr1	+	26798901	26803131	26799103	26801639	6	P05204
uc009vsk.2	HMGN2	NM_005517	chr1	+	26798901	26803131	26799103	26801639	5	P05204
uc001bmq.3	HMGN2		chr1	+	26800193	26803131	26800384	26801676	3
uc001bmr.1	RPS6KA1	NM_002953	chr1	+	26856248	26901520	26856411	26900692	22	B2RDY8
uc001bms.1	RPS6KA1	NM_001006665	chr1	+	26872342	26901520	26872391	26900692	21	A6NGG4
uc009vsl.1	RPS6KA1		chr1	+	26872342	26901520	26879884	26900692	22	B7Z5J0
uc010ofe.1	RPS6KA1	NM_001006665	chr1	+	26857818	26901520	26873730	26900692	21	B7Z5J0
uc010off.1	RPS6KA1		chr1	+	26869652	26898724	26869652	26898420	18	B7Z2K7
uc001bmu.1	ARID1A	NM_139135	chr1	+	27022521	27108601	27022894	27107247	20	O14497-2
uc001bmv.1	ARID1A	NM_006015	chr1	+	27022521	27108601	27022894	27107247	20	O14497
uc001bmt.1	ARID1A	NM_006015	chr1	+	27022521	27102198	27022894	27102198	19	O14497
uc001bmw.1	ARID1A	NM_006015	chr1	+	27055870	27101711	27056153	27101710	17	O14497-3
uc001bmx.1	ARID1A	NM_006015	chr1	+	27097609	27108601	27099043	27107247	9	O14497-3
uc009vsm.1	ARID1A variant protein		chr1	+	27099305	27108601	27102090	27107247	6	Q96SM7
uc009vsn.1	ARID1A variant protein		chr1	+	27100819	27108601	27105663	27107247	4	Q96T01
uc001bmz.2	PIGV	NM_017837	chr1	+	27114485	27124886	27117306	27124335	4	Q9NUD9
uc010ofg.1	PIGV		chr1	+	27114678	27124886	27120634	27124335	5	B4DWP9
uc001bmy.2	PIGV		chr1	+	27114454	27124886	27120634	27124335	5	B4DWP9
uc009vso.2	PIGV		chr1	+	27114485	27124886	27117306	27124385	4	Q9NUD9
uc001bna.2	PIGV	NM_017837	chr1	+	27114685	27124886	27117306	27124335	4	Q9NUD9
uc001bnb.2	ZDHHC18	NM_032283	chr1	+	27153200	27182207	27153295	27180334	8	Q9NUE0
uc010ofh.1	ZDHHC18	NM_032283	chr1	+	27158508	27177097	27159007	27177095	5	B4DQ84
uc001bnc.1	SFN	NM_006142	chr1	+	27189632	27190947	27189703	27190450	1	P31947
uc001bng.1	NUDC	NM_006600	chr1	+	27248223	27272887	27248339	27272672	9	Q9Y266
uc001bnh.1	NUDC	NM_006600	chr1	+	27248223	27272887	27248339	27272672	10	Q9Y266
uc009vsq.1	NUDC	NM_006600	chr1	+	27248223	27272887	27248339	27272672	8	A8MU04
uc001bnj.3	TRNP1	NM_001013642	chr1	+	27320194	27327376	27320277	27320961	2	NP_001013664
uc001bno.2	WDTC1	NM_015023	chr1	+	27561006	27635108	27587545	27632874	16	Q5SSC5
uc009vst.2	WDTC1	NM_015023	chr1	+	27561006	27633934	27587545	27632874	16	Q8N5D0
uc001bnp.1	KIAA1037		chr1	+	27587446	27634732	27587446	27587446	16
uc001bnq.2	WDTC1	NM_015023	chr1	+	27622816	27635108	27623555	27632874	7	Q5SSC5
uc001bnr.3	TMEM222	NM_032125	chr1	+	27648635	27662890	27648688	27661957	6	Q9H0R3
uc001bns.3	DKFZp564D0478		chr1	+	27648635	27662890	27648635	27648635	7
uc001bnt.3	DKFZp564D0478		chr1	+	27648635	27662890	27648635	27648635	7
uc001bnu.3	DKFZp564D0478		chr1	+	27648635	27662890	27648635	27648635	6
uc001bnv.1	SYTL1	NM_032872	chr1	+	27668512	27680421	27671825	27680343	15	Q8IYJ3-2
uc001bnw.1	SYTL1	NM_032872	chr1	+	27668512	27680421	27671825	27680343	15	Q8IYJ3
uc009vsu.1	SYTL1	NM_032872	chr1	+	27668512	27680421	27671825	27680343	14	Q8IYJ3-2
uc009vsv.1	SYTL1	NM_032872	chr1	+	27671363	27680421	27671825	27680343	14	Q8IYJ3
uc001bnx.2	FLJ00227		chr1	+	27671363	27678538	27671825	27676439	6	Q8N880
uc001bod.2	GPR3	NM_005281	chr1	+	27719151	27722315	27720302	27721295	2	P46089
uc001bor.2	FAM76A	NM_001143912	chr1	+	28052489	28089421	28052591	28087092	10	Q8TAV0-3
uc001boq.2	FAM76A	NM_152660	chr1	+	28052489	28089421	28052591	28087092	9	Q8TAV0
uc001bos.2	FAM76A	NM_001143913	chr1	+	28052489	28089421	28052591	28087092	9	Q8TAV0-4
uc001bot.2	FAM76A	NM_001143914	chr1	+	28052489	28089421	28052591	28087092	8	Q8TAV0-2
uc010ofm.1	FAM76A	NM_001143915	chr1	+	28052489	28089421	28052591	28087092	7	B4DWT3
uc009vtb.2	FAM76A	NM_152660	chr1	+	28052489	28086274	28052591	28086168	8	Q8TAV0
uc001bou.3	STX12	NM_177424	chr1	+	28099693	28150962	28099818	28148840	9	B1AJQ7
uc001bov.1	PPP1R8	NM_014110	chr1	+	28157292	28178183	28157346	28176957	7	Q5TEJ4
uc001bow.1	PPP1R8	NM_138558	chr1	+	28157292	28178183	28167679	28176957	7	Q5TEJ2
uc001box.1	PPP1R8	NM_002713	chr1	+	28157292	28178183	28173573	28176957	6	Q6ICT4
uc009vtc.1	PPP1R8	NM_014110	chr1	+	28157292	28178183	28157292	28157292	7
uc009vtd.1	PPP1R8		chr1	+	28157292	28178183	28157292	28157292	6
uc001boy.1	SCARNA1		chr1	+	28160911	28161077	28160911	28160911	1
uc001bpc.3	C1orf38	NM_001105556	chr1	+	28199054	28213192	28199082	28212433	6	Q5TEJ8
uc001boz.2	C1orf38	NM_004848	chr1	+	28199054	28213192	28199082	28211942	5	Q5TEJ8-2
uc001bpa.2	C1orf38	NM_001039477	chr1	+	28199054	28213192	28199082	28211942	4	Q5TEJ8-4
uc010ofn.1	C1orf38	NM_001105556	chr1	+	28199054	28213192	28199082	28212433	6	B4DZY3
uc010ofo.1	C1orf38	NM_001105556	chr1	+	28199054	28213192	28199082	28212433	7	Q5TEJ8
uc001bpg.2	SMPDL3B	NM_014474	chr1	+	28261503	28285662	28261694	28285349	8	B7ZB35
uc001bpf.2	SMPDL3B	NM_001009568	chr1	+	28261503	28282990	28261694	28282710	7	Q92485-2
uc010ofq.1	SMPDL3B		chr1	+	28261503	28285662	28280965	28285349	8	B4DEC6
uc010ofr.1	SMPDL3B	NM_014474	chr1	+	28261503	28285662	28261694	28285349	7	B7ZB35
uc001bph.1	XKR8	NM_018053	chr1	+	28286503	28294604	28286580	28293711	3	Q9H6D3
uc001bpp.2	ATPIF1	NM_178190	chr1	+	28562610	28564609	28562694	28564308	3	A6NE74
uc001bpq.2	ATPIF1	NM_016311	chr1	+	28562610	28564609	28562694	28564489	3	Q6IAQ7
uc001bpr.2	ATPIF1	NM_178191	chr1	+	28562610	28564609	28562694	28562967	2	NP_835498
uc001bps.2	SESN2	NM_031459	chr1	+	28586005	28609001	28586358	28607313	10	P58004
uc001bpt.3	MED18	NM_017638	chr1	+	28655512	28662477	28657173	28661481	3	Q9BUE0
uc009vtg.2	MED18	NM_001127350	chr1	+	28655512	28662477	28657173	28661481	3	Q9BUE0
uc001bpw.2	PHACTR4	NM_001048183	chr1	+	28696092	28826880	28733958	28823061	14	Q8IZ21
uc001bpy.2	PHACTR4	NM_023923	chr1	+	28764660	28826880	28764895	28823061	13	Q8IZ21-2
uc001bpv.1	PHACTR4		chr1	+	28696092	28823783	28696092	28696092	17
uc001bpx.2	PHACTR4	NM_023923	chr1	+	28696092	28826880	28785627	28823061	15	Q8IZ21-3
uc001bpu.2	PHACTR4	NM_001048183	chr1	+	28696092	28793723	28733958	28793287	6	B9ZVW0
uc001bpz.2	PHACTR4		chr1	+	28818161	28826874	28818161	28818161	4
uc001bqa.1	SNHG3-RCC1	NM_001048197	chr1	+	28832495	28865607	28856378	28864519	13	Q5T081
uc001bqb.1	SNHG3-RCC1	NM_001048198	chr1	+	28832495	28865607	28856378	28864519	13	Q5T081
uc001bqc.1	SNHG3-RCC1	NM_001048199	chr1	+	28832495	28865607	28856378	28864519	12	Q5T081
uc001bqe.1	RCC1	NM_001048195	chr1	+	28844744	28865607	28856378	28864519	11	NP_001041660
uc001bqf.1	RCC1	NM_001048194	chr1	+	28844744	28865607	28856378	28864519	11	Q6NT97
uc001bqg.1	RCC1	NM_001269	chr1	+	28844744	28865607	28856378	28864519	10	Q5T081
uc001bqd.2	AF075052		chr1	+	28835901	28837381	28835901	28835901	1
uc001bqh.2	TRNAU1AP		chr1	+	28879528	28905056	28891266	28904148	10	Q9NX07-2
uc001bqi.2	TRNAU1AP	NM_017846	chr1	+	28879528	28905056	28879622	28904148	9	Q9NX07
uc010ofw.1	TRNAU1AP		chr1	+	28879528	28905056	28891266	28904148	8	Q9NX07-2
uc001bqu.2	RAB42	NM_152304	chr1	+	28918711	28921086	28920311	28920629	2	B2R5G2
uc001bqv.2	RAB42	NM_152304	chr1	+	28919026	28921086	28920311	28920629	2	B2R5G2
uc009vtj.1	RNU11		chr1	+	28975111	28975246	28975111	28975111	1
uc001bqz.2	GMEB1	NM_024482	chr1	+	28995243	29041385	29010124	29041285	10	B1AT47
uc001bra.2	GMEB1	NM_006582	chr1	+	28995243	29041385	29010124	29041285	10	B1AT48
uc001brb.2	GMEB1	NM_024482	chr1	+	28995243	29041385	29010124	29041285	10	B1AT47
uc001brc.2	YTHDF2	NM_016258	chr1	+	29063135	29096286	29063632	29095464	5	A8K966
uc001brd.2	YTHDF2	NM_016258	chr1	+	29063135	29096286	29063632	29095464	5	A8K966
uc010ofx.1	YTHDF2		chr1	+	29063135	29096286	29068932	29095464	4	Q9Y5A9-2
uc001bre.2	YTHDF2	NM_016258	chr1	+	29063461	29096286	29068932	29095464	4	Q9Y5A9-2
uc001brf.1	OPRD1	NM_000911	chr1	+	29138653	29190208	29138895	29189795	3	NP_000902
uc001brg.1	EPB41	NM_203342	chr1	+	29213627	29446958	29320000	29442309	21	P11171-3
uc001brh.1	EPB41	NM_004437	chr1	+	29213627	29446958	29320000	29442309	19	B1ALH9
uc001bri.1	EPB41	NM_203343	chr1	+	29213627	29446958	29313949	29442309	17	P11171-5
uc001brl.1	EPB41	NM_004437	chr1	+	29241090	29446958	29313949	29442309	19	P11171-2
uc001brj.1	EPB41	NM_004437	chr1	+	29213627	29446958	29320000	29442309	18	Q59F12
uc001brm.1	EPB41	NM_203342	chr1	+	29313942	29442315	29313949	29442309	19	P11171
uc009vtl.1	EPB41	NM_203343	chr1	+	29313959	29446958	29320000	29442309	16	Q29RX4
uc009vtm.1	EPB41	NM_203343	chr1	+	29313959	29446958	29344931	29442309	15	A8MU61
uc001brk.2	EPB41	NM_203342	chr1	+	29241090	29391731	29313949	29391691	15	P11171-7
uc009vtk.1	EPB41	NM_203343	chr1	+	29241090	29380164	29313949	29379887	11	P11171-5
uc009vtn.1	EPB4.1		chr1	+	29410408	29446958	29410408	29410408	6
uc001bru.2	PTPRU	NM_005704	chr1	+	29563046	29653315	29563156	29652173	31	Q92729
uc001brv.2	PTPRU	NM_133177	chr1	+	29563046	29653315	29563156	29652173	31	NP_573438
uc001brw.2	PTPRU	NM_133178	chr1	+	29563046	29653315	29563156	29652173	30	Q92729-2
uc009vtq.2	PTPRU	NM_133177	chr1	+	29563046	29653315	29563156	29652173	31	Q92729-4
uc009vtr.2	PTPRU	NM_133178	chr1	+	29563046	29653315	29563156	29652173	30	Q92729-3
uc001brx.2	PTPRU		chr1	+	29646721	29653315	29647301	29652173	5	B3KT29
uc001bsb.1	BC044253		chr1	+	31191618	31199593	31191618	31191618	4
uc001bsm.2	PRO0611		chr1	+	31460911	31461480	31460911	31460911	1
uc001bsp.1	ZCCHC17	NM_016505	chr1	+	31769841	31837780	31782945	31837040	8	Q9NP64
uc001bsq.1	ZCCHC17		chr1	+	31769841	31837780	31791041	31837040	9	B4DY38
uc010ogf.1	ZCCHC17	NM_016505	chr1	+	31769841	31837780	31791961	31837040	7	B4DYA9
uc009vtu.1	ZCCHC17	NM_016505	chr1	+	31769841	31837780	31791961	31837040	7	Q9NP64-2
uc001bsr.1	ZCCHC17	NM_016505	chr1	+	31769930	31837780	31782945	31837040	8	Q9NP64
uc009vtv.1	ZCCHC17	NM_016505	chr1	+	31769930	31837780	31791961	31837040	7	Q9NP64-2
uc001bst.2	SERINC2	NM_178865	chr1	+	31885962	31907524	31886112	31907046	10	NP_849196
uc001bsu.2	SERINC2	NM_178865	chr1	+	31887268	31907524	31896665	31907046	11	B4DJK5
uc010ogg.1	SERINC2	NM_178865	chr1	+	31883047	31907524	31883240	31907046	10	B4DJK5
uc010ogh.1	SERINC2	NM_178865	chr1	+	31886659	31907524	31886860	31907046	10	B4DJK5
uc001bsv.2	SERINC2	NM_178865	chr1	+	31887576	31907524	31896665	31907046	10	B4DJK5
uc009vtw.1	TDE2		chr1	+	31885962	31899166	31886112	31898851	4
uc001bsx.2	BC104455		chr1	+	31971815	31974166	31971815	31973447	3
uc001bsw.1	BC104454		chr1	+	31971815	31973124	31971815	31971815	2
uc001bsy.1	LOC284551		chr1	+	31984035	31989846	31984035	31984035	3
uc001bta.2	TINAGL1	NM_022164	chr1	+	32042085	32053285	32042749	32052580	12	A8K9Q5
uc010ogj.1	TINAGL1	NM_022164	chr1	+	32042085	32053285	32042749	32052580	11	B4DPK6
uc001bsz.2	TINAGL1	NM_022164	chr1	+	32013117	32053285	32048810	32052580	12	A8K9Q5
uc010ogk.1	TINAGL1		chr1	+	32042734	32051869	32042749	32051481	9	A8K9Q5
uc010ogi.1	gis5		chr1	+	32042085	32046561	32042749	32046339	4	B4DK04
uc009vtx.2	HCRTR1	NM_001525	chr1	+	32083300	32092919	32084793	32092581	9	O43613
uc001btc.3	HCRTR1		chr1	+	32083300	32093212	32084872	32092946	9	A6NMV7
uc010ogl.1	HCRTR1	NM_001525	chr1	+	32084651	32098117	32084793	32098116	7	A6NMV7
uc001btb.2	HCRTR1	NM_001525	chr1	+	32083300	32092919	32086590	32092581	8	O43613
uc001btd.2	HCRTR1	NM_001525	chr1	+	32084640	32092919	32084793	32092581	7	O43613
uc001bub.2	KHDRBS1	NM_006559	chr1	+	32479490	32509471	32479596	32508225	9	Q07666
uc001buc.1	KHDRBS1	NM_006559	chr1	+	32479490	32526450	32479490	32479490	11
uc001bua.1	KHDRBS1	NM_006559	chr1	+	32479490	32508320	32479596	32508225	8	Q07666-3
uc010ogv.1	TMEM39B	NM_018056	chr1	+	32538502	32568465	32538648	32568274	9	Q9GZU3
uc001bue.3	TMEM39B	NM_018056	chr1	+	32538502	32568465	32538648	32568274	9	Q9GZU3
uc010ogu.1	DKFZp564C2082		chr1	+	32538502	32566804	32542393	32566301	9	B4DTN8
uc001buf.3	TMEM39B		chr1	+	32538502	32568465	32557282	32568274	7	B4DQE6
uc010ogw.1	TMEM39B		chr1	+	32538502	32568465	32557282	32568274	7	B4DQE6
uc010ogt.1	DKFZp564C2082		chr1	+	32538502	32566163	32538502	32538502	7
uc001bug.2	KPNA6	NM_012316	chr1	+	32573643	32642166	32573731	32636495	14	O60684
uc001buh.2	KPNA5		chr1	+	32573643	32642166	32627575	32636495	14	O15131
uc010ogy.1	KPNA6	NM_012316	chr1	+	32608579	32642166	32608606	32636495	14	O60684
uc010ogx.1	KPNA6	NM_012316	chr1	+	32573888	32642166	32620193	32636495	14	O60684
uc009vtz.2	KPNA6	NM_012316	chr1	+	32622453	32642166	32622498	32636495	11	B4DWX3
uc001bui.2	TXLNA	NM_175852	chr1	+	32645344	32663885	32645946	32660796	11	P40222
uc001buj.2	TXLNA	NM_175852	chr1	+	32645665	32663885	32645946	32660796	10	P40222
uc001bul.1	CCDC28B	NM_024296	chr1	+	32666201	32670991	32667536	32670849	6	A8K789
uc001buk.2	CCDC28B	NM_024296	chr1	+	32666201	32670986	32667536	32670399	5	Q9BUN5
uc001bum.2	IQCC	NM_018134	chr1	+	32671235	32674288	32671282	32673683	5	Q4KMZ1
uc009vua.2	IQCC	NM_001160042	chr1	+	32671235	32674288	32671282	32673683	5	NP_001153514
uc010ogz.1	IQCC		chr1	+	32671235	32674288	32672223	32673683	4	Q4KMZ1
uc001bun.2	DCDC2B	NM_001099434	chr1	+	32674694	32681797	32674694	32681498	9	B7ZBC6
uc009vuc.2	EIF3I	NM_003757	chr1	+	32687958	32697204	32688042	32696797	11	Q5U0F4
uc001bur.3	EIF3I	NM_003757	chr1	+	32687184	32697204	32688042	32696797	12	Q5U0F4
uc001bus.2	EIF3I	NM_003757	chr1	+	32688037	32697204	32689682	32696797	10	Q5U0F4
uc001buw.2	FAM167B	NM_032648	chr1	+	32712817	32714459	32713022	32714202	2	Q9BTA0
uc001bux.2	LCK	NM_005356	chr1	+	32716839	32751765	32739930	32751317	13	P06239
uc001buy.2	LCK	NM_001042771	chr1	+	32739711	32751765	32739930	32751317	13	P06239
uc001buz.2	LCK	NM_005356	chr1	+	32739711	32751765	32739930	32751317	13	P06239-3
uc001bva.2	LCK	NM_005356	chr1	+	32739925	32751765	32739930	32751317	10	Q573B4
uc010ohc.1	LCK	NM_005356	chr1	+	32739740	32745811	32739798	32745810	11	P06239
uc001bvb.1	HDAC1	NM_004964	chr1	+	32757707	32799224	32757770	32798645	14	NP_004955
uc010ohf.1	HDAC1	NM_004964	chr1	+	32757992	32799224	32768259	32798645	14	B3KRS5
uc001bvc.1	HDAC1	NM_004964	chr1	+	32795080	32799224	32796181	32798645	7	B4DRG0
uc010ohd.1	HDAC1	NM_004964	chr1	+	32757707	32793590	32757770	32793356	6	B4DSK9
uc010ohe.1	HDAC1		chr1	+	32757707	32793590	32782292	32793356	5	B7Z3S4
uc001bvf.2	TSSK3	NM_052841	chr1	+	32827861	32829922	32828302	32829857	2	Q5TEE5
uc001bvn.2	ZBTB8A	NM_001040441	chr1	+	33004771	33071541	33058532	33066020	5	Q96BR9
uc001bvl.3	ZBTB8B	NM_001145720	chr1	+	32930657	32953457	32936225	32951019	4	NP_001139192
uc001bvk.2	ZBTB8B	NM_001145720	chr1	+	32930657	33071541	32930657	32930657	10
uc001bvm.2	ZBTB8A		chr1	+	33004771	33066224	33058532	33065898	5	Q96BR9-2
uc001bvr.2	RBBP4	NM_005610	chr1	+	33116748	33151810	33116907	33145306	12	NP_005601
uc001bvs.2	RBBP4	NM_001135255	chr1	+	33116748	33151810	33116907	33145306	12	NP_001128727
uc010ohk.1	RBBP4	NM_001135256	chr1	+	33116958	33151810	33117603	33145306	12	NP_001128728
uc010ohj.1	RBBP4		chr1	+	33116748	33151810	33134728	33145306	10	B4DRT0
uc001bvu.1	KIAA1522	NM_020888	chr1	+	33207511	33240571	33207555	33238488	7	NP_065939
uc001bvv.2	KIAA1522	NM_020888	chr1	+	33231234	33240571	33231370	33238488	7	Q9P206
uc010ohm.1	KIAA1522	NM_020888	chr1	+	33219686	33240571	33219690	33238488	7	B5MDY0
uc010ohn.1	KIAA1522		chr1	+	33231234	33240571	33231370	33238488	5	B4DQU8
uc001bwc.2	S100PBP	NM_022753	chr1	+	33283175	33324475	33291700	33321639	7	Q96BU1
uc001bwa.1	S100PBP	NM_001017406	chr1	+	33283175	33300665	33291700	33299639	7	A8MTZ6
uc001bwb.1	S100PBP	NM_001017406	chr1	+	33283175	33300665	33291700	33299639	7	Q96BU1-2
uc001bvz.2	S100PBP	NM_022753	chr1	+	33283042	33324475	33291700	33321639	7	Q96BU1
uc001bwd.2	S100PBP	NM_001017406	chr1	+	33291698	33324475	33291698	33291698	6
uc001bwh.2	HPCA	NM_002143	chr1	+	33352097	33360246	33354499	33359463	4	NP_002134
uc001bwn.2	BC036308		chr1	+	33452675	33498069	33452675	33452675	2
uc001bwr.2	ADC	NM_052998	chr1	+	33546713	33585994	33547850	33585783	12	B2RDU5
uc001bws.2	ADC	NM_052998	chr1	+	33546713	33585994	33547850	33585783	11	B2RDU5
uc009vue.2	ADC	NM_052998	chr1	+	33546713	33585994	33547850	33585783	11	B2RDU5
uc001bwt.1	ADC		chr1	+	33546713	33586131	33557656	33583721	10	B2RDU5
uc001bww.2	ADC		chr1	+	33546793	33585994	33557656	33585783	12	B2RDU5
uc001bwu.2	ADC	NM_052998	chr1	+	33546748	33585994	33557656	33585783	9	B2RDU5
uc009vug.2	ADC	NM_052998	chr1	+	33547778	33585994	33547850	33585783	9	Q96A70-2
uc001bwv.2	ADC	NM_052998	chr1	+	33546748	33585994	33557656	33585783	8	B2RDU5
uc001bwy.1	ADC		chr1	+	33547778	33567493	33558883	33567493	8	Q96A70-3
uc001bwz.1	ADC	NM_052998	chr1	+	33547778	33567493	33547850	33567493	8	Q96A70-3
uc001bwx.1	ADC		chr1	+	33547259	33586131	33549518	33583721	7	B2RDU5
uc009vuf.1	ADC		chr1	+	33547778	33567493	33547850	33567493	5	Q96A70-5
uc001bxc.1	ZNF362	NM_152493	chr1	+	33722173	33766320	33736175	33764647	9	Q5T0B9
uc001bxj.3	ZSCAN20	NM_145238	chr1	+	33938231	33961993	33944889	33961076	8	NP_660281
uc009vui.2	ZSCAN20	NM_145238	chr1	+	33938251	33961993	33944889	33961076	8	P17040-3
uc001bxk.2	ZSCAN20	NM_145238	chr1	+	33938251	33958212	33944889	33957322	4	P17040-4
uc001bxq.2	HMGB4	NM_001008728	chr1	+	34329630	34330391	34330014	34330353	2	NP_001008728
uc001bxp.2	HMGB4	NM_145205	chr1	+	34326075	34330391	34329792	34330353	2	B2R4X7
uc001bxr.2	BC031866		chr1	+	34334556	34351058	34334556	34334556	8
uc001bxs.3	C1orf94	NM_032884	chr1	+	34632623	34684729	34663075	34684362	7	B3KVT1
uc001bxt.2	C1orf94	NM_001134734	chr1	+	34642552	34684729	34643390	34684362	7	NP_001128206
uc001bxu.2	GJB5	NM_005268	chr1	+	35220720	35224113	35222931	35223753	2	O95377
uc001bxw.3	GJB4	NM_153212	chr1	+	35226777	35227927	35226855	35227656	1	B3KQ82
uc001bxv.1	GJB4	NM_153212	chr1	+	35225341	35229325	35226855	35227656	2	B3KQ82
uc001bxx.2	GJB3	NM_024009	chr1	+	35246789	35251966	35250363	35251176	2	B2R790
uc001bxy.2	GJB3	NM_001005752	chr1	+	35247910	35251966	35250363	35251176	2	B2R790
uc001bxz.3	GJB3	NM_024009	chr1	+	35249171	35252849	35250363	35251176	1	B2R790
uc001bya.2	GJA4	NM_002060	chr1	+	35258598	35261346	35259814	35260816	2	A8K698
uc009vul.2	GJA4	NM_002060	chr1	+	35258170	35261346	35258194	35260816	2	A8K698
uc009vum.1	GJA4	NM_002060	chr1	+	35258599	35260816	35259814	35260816	2	A8K698
uc001bym.2	ZMYM1	NM_024772	chr1	+	35544971	35581454	35559588	35580860	10	Q5SVZ6
uc001byn.2	ZMYM1	NM_024772	chr1	+	35544971	35581454	35559588	35580860	11	Q5SVZ6
uc010ohu.1	ZMYM1	NM_024772	chr1	+	35544971	35581454	35559588	35580860	10	B4DSJ9
uc001byo.2	ZMYM1		chr1	+	35544971	35581454	35577491	35580860	11	Q5SW02
uc009vut.2	ZMYM1	NM_024772	chr1	+	35544971	35581454	35562973	35580860	9	Q5SW02
uc009vus.1	DKFZp313O1925		chr1	+	35544971	35570370	35544971	35544971	8
uc001byl.1	DKFZp313O1925		chr1	+	35544971	35566700	35559588	35563264	4
uc001byt.2	ZMYM4	NM_005095	chr1	+	35734567	35887544	35734647	35885278	30	Q5VZL5
uc009vuu.2	ZMYM4		chr1	+	35734567	35887544	35824536	35885278	31	Q5VZL5-4
uc009vuv.2	ZMYM4		chr1	+	35824525	35887544	35827333	35885278	29	Q5VZL5-4
uc001byu.2	ZMYM4		chr1	+	35734567	35887544	35836019	35885278	27	Q5VZL5-3
uc001bza.2	NCDN	NM_001014839	chr1	+	36023392	36032378	36023791	36031264	8	Q9UBB6
uc001bzb.2	NCDN	NM_014284	chr1	+	36023392	36032378	36023791	36031264	7	Q9UBB6
uc001bzc.2	NCDN	NM_001014841	chr1	+	36023392	36032378	36024725	36031264	7	Q9UBB6-2
uc010ohy.1	TFAP2E	NM_178548	chr1	+	36038970	36060925	36039178	36060277	7	Q6VUC0
uc001bzj.1	EIF2C4	NM_017629	chr1	+	36273827	36321188	36274017	36319206	18	A7MD27
uc001bzl.2	EIF2C1	NM_012199	chr1	+	36348809	36389897	36349022	36385208	19	Q9UL18
uc001bzk.2	EIF2C1	NM_012199	chr1	+	36335408	36389897	36358173	36385208	19	Q5TA58
uc009vuy.2	EIF2C1		chr1	+	36360722	36389897	36360722	36360722	10
uc001bzm.1	AK025726		chr1	+	36391432	36395210	36391432	36391432	1
uc001bzp.2	EIF2C3	NM_024852	chr1	+	36396771	36522062	36397027	36521346	19	Q9H9G7
uc001bzq.2	EIF2C3	NM_177422	chr1	+	36396771	36522062	36469985	36521346	17	B1ALI0
uc001bzo.2	EIF2C3		chr1	+	36396771	36450379	36396771	36396771	7
uc001bzn.1	EIF2C3		chr1	+	36396318	36449010	36397027	36448253	7	Q5TA56
uc001bzr.2	TEKT2	NM_014466	chr1	+	36549675	36553875	36550522	36553787	10	Q9UIF3
uc001bzs.2	TEKT2		chr1	+	36549944	36553875	36551436	36553787	10	Q9UIF3
uc001bzt.2	ADPRHL2	NM_017825	chr1	+	36554452	36559532	36554505	36558987	6	Q9NX46
uc001bzu.2	ADPRHL2		chr1	+	36554452	36559532	36557372	36558987	5	B7ZAN4
uc001bzz.2	MAP7D1	NM_018067	chr1	+	36621802	36646436	36622018	36645859	17	Q3KQU3
uc001caa.2	MAP7D1	NM_018067	chr1	+	36621802	36646436	36622018	36645859	18	Q3KQU3-4
uc001cab.2	MAP7D1	NM_018067	chr1	+	36621802	36646436	36622018	36645859	16	Q3KQU3-2
uc001cac.2	MAP7D1	NM_018067	chr1	+	36638064	36646436	36641849	36645859	14	Q6NX58
uc001cad.2	MAP7D1	NM_018067	chr1	+	36643069	36646436	36643158	36645859	10	Q3KQU3-3
uc001cae.3	THRAP3	NM_005119	chr1	+	36690016	36770955	36748164	36769618	12	Q9Y2W1
uc001caf.3	THRAP3	NM_005119	chr1	+	36690016	36770955	36748164	36769618	13	Q9Y2W1
uc001cag.1	THRAP3	NM_005119	chr1	+	36704347	36755365	36748164	36755363	5	Q9Y2W1
uc010oia.1	C1orf113	NM_001162530	chr1	+	36771993	36787379	36772021	36786728	16	NP_001156002
uc010oib.1	C1orf113	NM_024676	chr1	+	36772707	36787379	36772874	36786728	13	B4DLI6
uc010oic.1	C1orf113		chr1	+	36772707	36790484	36772707	36772707	12
uc009vuz.1	C1orf113		chr1	+	36784671	36786399	36785326	36786397	3	A4FU49-2
uc001cbb.3	ZC3H12A	NM_025079	chr1	+	37940118	37949976	37941097	37949212	6	Q5D1E8
uc001cbc.1	ZC3H12A		chr1	+	37945750	37949976	37947429	37949212	3	B3KSD3
uc001cbj.2	DNALI1	NM_003462	chr1	+	38022519	38032457	38022529	38030662	6	NP_003453
uc010oie.1	hp28		chr1	+	38022519	38032457	38022519	38022519	5
uc001cbr.2	CDCA8	NM_018101	chr1	+	38158158	38175389	38158362	38174038	11	Q53HL2
uc001cbs.2	CDCA8	NM_018101	chr1	+	38158158	38175389	38158362	38174038	10	Q53HL2
uc010oih.1	CDCA8	NM_018101	chr1	+	38158525	38171239	38158683	38171239	7	Q53HL2
uc001cby.2	MANEAL	NM_001113482	chr1	+	38259773	38267278	38259854	38265875	4	Q5VSG8
uc001cbx.2	MANEAL	NM_001031740	chr1	+	38259773	38267278	38259854	38265531	4	Q5VSG8-3
uc001cbz.2	MANEAL	NM_152496	chr1	+	38261159	38267278	38261447	38265875	2	Q5VSG8-2
uc001ccd.2	C1orf122	NM_198446	chr1	+	38273472	38275126	38274076	38274745	3	A2RQF4
uc010oii.1	C1orf122	NM_001142726	chr1	+	38273472	38275126	38274356	38274745	3	NP_001136198
uc001ccb.1	C1orf122		chr1	+	38272650	38275126	38274081	38274806	2	Q5VSH5
uc001ccn.3	UTP11L	NM_016037	chr1	+	38478383	38490496	38478474	38489300	8	A8K785
uc009vvm.2	UTP11L		chr1	+	38478383	38490496	38483421	38489300	7	A8K785
uc010oil.1	UTP11L		chr1	+	38478383	38490496	38478383	38478383	7
uc001cco.3	UTP11L	NM_016037	chr1	+	38482254	38490496	38483421	38489300	6	A8K785
uc001ccw.2	AKIRIN1	NM_024595	chr1	+	39456915	39471735	39457052	39469727	5	Q9H9L7
uc010oip.1	AKIRIN1	NM_001136275	chr1	+	39456915	39471735	39457052	39469727	4	B4DZU6
uc010oiq.1	AKIRIN1	NM_001136275	chr1	+	39456915	39471735	39457052	39469727	4	B4DQP0
uc001ccx.2	NDUFS5	NM_004552	chr1	+	39492005	39500286	39494396	39500168	3	Q6IBA0
uc001ccy.2	NDUFS5	NM_004552	chr1	+	39492044	39500286	39494396	39500168	3	Q6IBA0
uc010ois.1	MACF1	NM_012090	chr1	+	39547117	39952789	39549890	39951466	95	Q9UPN3
uc010oiu.1	MACF1	NM_033044	chr1	+	39796809	39952789	39796940	39951466	64	B1ALC5
uc001cda.1	MACF1	NM_012090	chr1	+	39587984	39901433	39696909	39901433	63	Q9UPN3-1
uc001cdc.1	MACF1	NM_012090	chr1	+	39765881	39901433	39768685	39901433	42	B1ALC4
uc001cdb.1	KIAA0465		chr1	+	39765881	39839145	39768685	39838294	26
uc009vvq.1	KIAA0465		chr1	+	39765881	39790406	39775266	39790404	13
uc001cde.1	MACF1		chr1	+	39927554	39952789	39927577	39951466	7	B1ANQ7
uc001cdf.1	MACF1		chr1	+	39927554	39952789	39927577	39951466	6	Q6IPG6
uc010oit.1	abp620		chr1	+	39670422	39748740	39670694	39748050	6	B4E2T3
uc001cdg.2	KIAA0465		chr1	+	39934268	39952654	39934337	39950494	4	Q9H8U2
uc001cdh.2	KIAA0465		chr1	+	39934286	39952654	39934337	39950494	3	B4DNC4
uc010oir.1	abp620		chr1	+	39547117	39568889	39549903	39568722	3
uc009vvt.1	KIAA0754	NM_015038	chr1	+	39875175	39882154	39875937	39880221	1	NP_055853
uc001cdi.2	BMP8A	NM_181809	chr1	+	39957317	39995537	39957663	39991470	7	Q7Z5Y6
uc001cdv.2	PPIE	NM_203456	chr1	+	40204529	40229585	40204572	40229414	10	Q5TGA2
uc001cds.1	PPIE	NM_006112	chr1	+	40204529	40219378	40204572	40219027	10	B2R971
uc001cdt.1	PPIE	NM_203457	chr1	+	40204529	40219378	40207590	40219027	10	NP_982282
uc010oiy.1	PPIE	NM_203457	chr1	+	40204529	40219378	40207590	40219027	10	B4E3F2
uc001cdw.2	PPIE	NM_006112	chr1	+	40204529	40229585	40204572	40228296	11	Q5TGA3
uc001cdu.1	PPIE		chr1	+	40204529	40219378	40204529	40204529	10
uc001cdx.1	PPIE	NM_203457	chr1	+	40208176	40219378	40208938	40219027	6	B3KSZ1
uc001cev.2	MFSD2A	NM_001136493	chr1	+	40420783	40435627	40420964	40435240	14	Q8NA29
uc001ceu.2	MFSD2A	NM_032793	chr1	+	40420783	40435627	40420964	40435240	14	A8K675
uc010ojc.1	MFSD2		chr1	+	40420783	40435627	40430997	40435240	12	A8K675
uc010ojb.1	MFSD2A	NM_032793	chr1	+	40420783	40434417	40420964	40434415	13	B4DNN7
uc009vvy.2	HMFN0656		chr1	+	40420783	40435627	40420783	40420783	12
uc001cex.2	MFSD2A	NM_032793	chr1	+	40432749	40435627	40432838	40435240	6	B4DWH2
uc001cew.1	BC069694		chr1	+	40420819	40422587	40420964	40421480	1
uc001cfa.3	CAP1	NM_006367	chr1	+	40506254	40538323	40525018	40537205	13	NP_006358
uc001cey.3	CAP1	NM_001105530	chr1	+	40506254	40538323	40525018	40537205	13	NP_001099000
uc001cez.3	CAP1	NM_006367	chr1	+	40506254	40538323	40525018	40537205	13	Q01518
uc009vvz.2	CAP1	NM_006367	chr1	+	40506254	40538323	40525018	40537205	13	Q01518
uc010oje.1	CAP1		chr1	+	40506254	40538323	40525109	40537205	12	Q01518-2
uc010ojd.1	CAP1		chr1	+	40506254	40525833	40506254	40506254	3
uc001cfc.3	RLF	NM_012421	chr1	+	40627040	40706592	40627071	40706119	8	Q13129
uc001cfd.3	RLF	NM_012421	chr1	+	40696475	40706592	40697168	40706119	2	Q59GL0
uc001cfe.2	TMCO2	NM_001008740	chr1	+	40713572	40717365	40713665	40717266	2	Q7Z6W1
uc001cfg.2	ZMPSTE24	NM_005857	chr1	+	40723732	40759855	40723943	40758341	10	B3KQI7
uc001cfj.2	SMAP2	NM_022733	chr1	+	40839727	40888992	40839792	40887773	10	B2R7T1
uc010oji.1	SMAP2	NM_022733	chr1	+	40862471	40888992	40874336	40887773	10	B7Z5B5
uc001cfk.2	SMAP2	NM_022733	chr1	+	40840316	40888992	40840367	40887773	10	B7Z8V2
uc010ojh.1	SMAP2	NM_022733	chr1	+	40839727	40882027	40839792	40882027	8	B2R7T1
uc010ojj.1	SMAP2	NM_022733	chr1	+	40879644	40888992	40879893	40887773	5	B7Z2F9
uc001cfl.1	ZNF643	NM_023070	chr1	+	40915778	40929352	40922709	40929261	5	NP_075558
uc001cfn.1	ZNF643	NM_023070	chr1	+	40916336	40929352	40916633	40929261	5	Q5QPL3
uc001cfm.1	ZNF643		chr1	+	40915778	40929352	40923077	40929261	5	B3KRI0
uc001cfo.2	ZNF642	NM_198494	chr1	+	40943301	40962014	40945033	40961731	6	Q49AA0
uc009vwb.2	ZNF642	NM_198494	chr1	+	40943301	40962014	40945033	40961731	6	Q49AA0
uc010ojk.1	ZNF642	NM_198494	chr1	+	40943301	40962014	40945033	40961731	6	Q49AA0
uc001cfp.2	DEM1	NM_022774	chr1	+	40974432	40982212	40980216	40981338	3	Q9H790
uc001cfq.2	DEM1	NM_022774	chr1	+	40974432	40982212	40980216	40981338	4	Q9H790
uc001cfs.2	DEM1	NM_022774	chr1	+	40974469	40982212	40980216	40981338	3	Q9H790
uc001cfr.2	DEM1	NM_022774	chr1	+	40974460	40982212	40980216	40981338	2	Q9H790
uc001cft.1	ZNF684	NM_152373	chr1	+	40997232	41013839	40998838	41013132	5	B3KSP5
uc001cgc.2	NFYC	NM_001142590	chr1	+	41157679	41237273	41204515	41236500	15	Q5T6K9
uc001cfx.3	NFYC	NM_001142588	chr1	+	41157241	41237273	41204515	41236500	11	B4DUS6
uc009vwd.2	NFYC	NM_014223	chr1	+	41157241	41237273	41204515	41236500	10	Q13952-2
uc001cfz.2	NFYC	NM_001142587	chr1	+	41157241	41237273	41204515	41236500	10	NP_001136059
uc010ojn.1	NFYC	NM_001142589	chr1	+	41157241	41237273	41204515	41236500	9	B4DW63
uc001cfy.3	NFYC	NM_014223	chr1	+	41157241	41237273	41204515	41236500	11	Q13952-2
uc001cge.2	NFYC	NM_001142588	chr1	+	41204507	41237273	41204515	41236500	10	Q13952
uc001cgb.2	NFYC	NM_014223	chr1	+	41175037	41237273	41204515	41236500	10	Q13952-3
uc001cgd.3	NFYC	NM_014223	chr1	+	41201296	41237273	41204515	41236500	10	Q13952-2
uc010ojm.1	NFYC		chr1	+	41157241	41232915	41204515	41232432	5	B4DVS8
uc001cgf.1	DM004363		chr1	+	41220041	41220105	41220041	41220041	1
uc001cgg.2	DM004364		chr1	+	41222955	41223043	41222955	41222955	1
uc001cgh.1	KCNQ4	NM_004700	chr1	+	41249683	41304360	41249765	41304195	14	NP_004691
uc001cgi.1	KCNQ4	NM_172163	chr1	+	41249683	41304360	41249765	41304195	13	NP_751895
uc001cgk.3	CTPS	NM_001905	chr1	+	41445006	41478231	41448962	41475917	19	P17812
uc001cgl.3	CTPS	NM_001905	chr1	+	41448832	41478231	41448962	41475917	18	P17812
uc010ojo.1	CTPS	NM_001905	chr1	+	41445006	41478231	41457490	41475917	15	B4DR64
uc010ojq.1	CTPS	NM_001905	chr1	+	41454190	41478231	41454295	41475917	15	B4E1E0
uc009vwe.2	CTPS	NM_001905	chr1	+	41461588	41478231	41461708	41475917	10	B4DR64
uc010ojp.1	CTPS	NM_001905	chr1	+	41447600	41462029	41447658	41461792	8	B7Z9C4
uc001chc.1	GUCA2B	NM_007102	chr1	+	42619091	42621495	42619121	42621267	3	Q16661
uc001chi.2	RIMKLA	NM_173642	chr1	+	42846467	42889900	42846605	42880645	5	Q8IXN7
uc001chk.2	PPCS	NM_001077447	chr1	+	42922172	42926085	42922928	42925597	3	Q5VVM0
uc001chl.2	PPCS	NM_024664	chr1	+	42922172	42926085	42922236	42925597	3	Q9HAB8
uc009vwk.1	CCDC30	NM_001080850	chr1	+	43000559	43120335	43002155	43119699	16	Q5VVM6
uc001chm.2	CCDC30	NM_001080850	chr1	+	42929024	43120335	43042741	43119699	23	A8MQ72
uc001chn.2	CCDC30	NM_001080850	chr1	+	42955599	43120335	42986885	43119699	15	Q5VVM6-2
uc010oju.1	CCDC30	NM_001080850	chr1	+	42962768	43047185	42962768	42962768	11
uc001chp.2	DKFZp686K01114		chr1	+	43002146	43061217	43002155	43055166	5	Q6N081
uc001chq.2	PPIH	NM_006347	chr1	+	43124047	43142428	43124117	43133090	10	Q6FH36
uc009vwl.2	PPIH		chr1	+	43124047	43133568	43125015	43133090	9	A6NNE7
uc001chr.2	AF086102		chr1	+	43144356	43147329	43144356	43144356	2
uc001chs.2	YBX1	NM_004559	chr1	+	43148065	43168017	43148236	43166686	8	P67809
uc001cia.3	C1orf50	NM_024097	chr1	+	43232915	43241414	43232982	43241065	5	Q9BV19
uc001cic.1	ERMAP	NM_001017922	chr1	+	43282775	43310660	43296119	43308903	12	Q96PL5
uc001cie.1	ERMAP	NM_018538	chr1	+	43291248	43310660	43296119	43308903	11	Q96PL5
uc001cid.1	ERMAP		chr1	+	43282775	43310660	43282775	43282775	11
uc001cif.1	ERMAP	NM_018538	chr1	+	43295585	43310660	43296623	43308903	9	Q96PL5
uc010ojw.1	ERMAP	NM_018538	chr1	+	43282775	43305384	43282814	43304654	8	B7Z3C6
uc001cig.2	ZNF691	NM_015911	chr1	+	43312279	43318144	43316629	43317484	2	Q5VV52-2
uc009vwm.2	ZNF691	NM_015911	chr1	+	43312279	43318144	43315362	43317484	3	B4DJR7
uc001cih.2	ZNF691	NM_015911	chr1	+	43314961	43318144	43315012	43317484	2	Q5VV50
uc001cij.1	BC043541		chr1	+	43323292	43354460	43323292	43323292	4
uc001cil.2	CR621467		chr1	+	43424774	43448990	43424774	43424774	4
uc009vwn.1	AK309744		chr1	+	43585818	43611958	43585818	43585818	3
uc009vwo.2	FAM183A	NM_001101376	chr1	+	43613593	43622064	43613622	43621984	4	A6NL82
uc001cip.1	WDR65	NM_152498	chr1	+	43638025	43676549	43638424	43675755	11	NP_689711
uc010ojz.1	WDR65		chr1	+	43638025	43675788	43638548	43675787	13	Q96MR6
uc001ciq.1	WDR65	NM_152498	chr1	+	43638025	43676549	43638424	43675755	11	Q96MR6
uc001cis.2	TMEM125	NM_144626	chr1	+	43736256	43739672	43738393	43739053	3	Q96AQ2
uc001cir.2	TMEM125	NM_144626	chr1	+	43735695	43739672	43738393	43739053	4	Q96AQ2
uc001ciu.2	TIE1	NM_005424	chr1	+	43766663	43788778	43766742	43788393	23	P35590
uc010oke.1	TIE1		chr1	+	43766663	43788778	43766794	43788393	23	B4DTW8
uc009vwq.2	TIE1	NM_005424	chr1	+	43766663	43788778	43766742	43788393	22	P35590
uc010okg.1	TIE1	NM_005424	chr1	+	43772812	43788778	43774679	43788393	18	B4DTW8
uc010okd.1	TIE1	NM_005424	chr1	+	43766663	43779133	43766742	43779131	13	B5A952
uc010okf.1	TIE1	NM_005424	chr1	+	43770604	43779817	43774679	43779801	12	B4DKW0
uc010okc.1	TIE		chr1	+	43766663	43775203	43766742	43775099	7	B5A950
uc010okb.1	TIE		chr1	+	43766663	43772781	43766742	43772779	4	B5A948
uc010oka.1	TIE		chr1	+	43766663	43770948	43766742	43770946	2	B5A951
uc001ciw.2	MPL	NM_005373	chr1	+	43803474	43820134	43803519	43818443	12	Q5JUZ0
uc009vwr.2	MPL	NM_005373	chr1	+	43803474	43820134	43803519	43818443	12	Q5JUZ0
uc001civ.2	MPL	NM_005373	chr1	+	43803474	43815206	43803519	43815115	10	Q5JUY5
uc001cix.2	CDC20	NM_001255	chr1	+	43824625	43828871	43824886	43828800	11	NP_001246
uc001ciy.2	CDC20	NM_001255	chr1	+	43824691	43828871	43824886	43828800	10	NP_001246
uc001cjk.1	KIAA0467	NM_015284	chr1	+	43888769	43918304	43890509	43916151	57	Q5T011
uc001cjh.2	C1orf84	NM_001012961	chr1	+	43855555	43872564	43855639	43871998	5	Q8NAY9-2
uc009vws.1	KIAA0467		chr1	+	43855555	43892209	43855639	43892128	22
uc001cjl.1	KIAA0467		chr1	+	43910922	43918304	43911472	43916151	10	Q5T011-3
uc001cji.1	C1orf84	NM_001012961	chr1	+	43855555	43878462	43855555	43855555	6
uc001cjr.2	PTPRF	NM_002840	chr1	+	43996546	44089342	44010746	44087674	34	P10586
uc001cjs.2	PTPRF	NM_130440	chr1	+	43996546	44089342	44010746	44087674	33	P10586-2
uc001cju.2	PTPRF	NM_002840	chr1	+	44056642	44089342	44056980	44087674	26	Q5W9G3
uc009vwt.2	PTPRF	NM_130440	chr1	+	44056642	44089342	44056980	44087674	25	P10586-2
uc001cjv.2	PTPRF	NM_130440	chr1	+	44056642	44089342	44056980	44087674	25	P10586-2
uc001cjw.2	PTPRF	NM_130440	chr1	+	44063744	44089342	44064566	44087674	21	B4DK48
uc001cjq.3	PTPRF		chr1	+	43996546	44045732	44010746	44044956	8	Q5T019
uc001cjt.3	PTPRF		chr1	+	44003868	44045732	44010746	44044956	6	Q5T020
uc001cjx.2	KDM4A	NM_014663	chr1	+	44115796	44171188	44118846	44170041	22	NP_055478
uc010oki.1	KIAA0677		chr1	+	44115796	44171188	44118846	44169907	14	B4DT38
uc001cjz.2	ST3GAL3	NM_174964	chr1	+	44173217	44396830	44201933	44395893	12	Q5T4W8
uc001ckb.2	ST3GAL3	NM_174963	chr1	+	44173217	44396830	44201933	44395893	13	NP_777623
uc001ckc.2	ST3GAL3	NM_006279	chr1	+	44173217	44396830	44201933	44395893	12	Q5T4X0
uc001ckd.2	ST3GAL3	NM_174968	chr1	+	44173217	44396830	44201933	44395893	13	NP_777628
uc001cke.2	ST3GAL3	NM_174969	chr1	+	44173217	44396830	44201933	44395893	11	Q5T4X7
uc001ckf.2	ST3GAL3	NM_174971	chr1	+	44173217	44396830	44201933	44395893	12	NP_777631
uc001ckg.2	ST3GAL3	NM_174966	chr1	+	44173217	44396830	44201933	44395893	10	Q11203-8
uc001ckh.2	ST3GAL3	NM_174965	chr1	+	44173217	44396830	44201933	44395874	7	Q5T4Y1
uc001cki.2	ST3GAL3	NM_174967	chr1	+	44173217	44396830	44201933	44395874	7	Q5T4Y0
uc001cka.2	ST3GAL3	NM_174970	chr1	+	44173217	44396830	44201933	44395874	6	Q11203-18
uc009vwv.2	ST3GAL3	NM_006279	chr1	+	44201903	44396830	44201933	44395893	11	Q5T4X8
uc010okj.1	ST3GalIII		chr1	+	44173217	44385889	44173217	44173217	13
uc001ckj.2	ST3GalIII		chr1	+	44201903	44396830	44201903	44201903	11
uc009vww.2	ST3GalIII		chr1	+	44201903	44396830	44201903	44201903	9
uc001ckk.2	ST3GAL3	NM_006279	chr1	+	44201903	44396830	44201933	44395893	10	Q11203-7
uc009vwy.2	ST3GAL3		chr1	+	44201903	44396830	44303963	44395893	9	Q5T4X7
uc009vwx.2	ST3GalIII		chr1	+	44201903	44396830	44201903	44201903	10
uc001ckm.2	ST3GAL3	NM_174965	chr1	+	44201903	44396830	44201933	44364939	7	Q5T4Y3
uc001ckl.2	ST3GAL3	NM_174967	chr1	+	44201903	44396830	44201933	44364939	8	Q5T4Y4
uc009vwz.2	ST3GAL3	NM_174967	chr1	+	44201903	44396830	44360083	44395893	8	NP_777627
uc001ckn.2	ST3GalIII		chr1	+	44201903	44396830	44201903	44201903	9
uc001ckp.2	ST3GAL3		chr1	+	44201903	44396830	44201933	44395855	7	Q5T4Y2
uc001cko.2	ST3GAL3	NM_174966	chr1	+	44201903	44396830	44201933	44395893	8	Q11203-16
uc009vxa.2	ST3GalIII		chr1	+	44201903	44396830	44365294	44395893	8
uc001ckq.2	ST3GAL3		chr1	+	44201903	44396830	44201933	44395855	7	Q11203-17
uc001ckr.2	ST3GAL3		chr1	+	44201903	44396830	44201933	44395893	7	Q11203-21
uc009vwu.1	ST3GalIII		chr1	+	44171494	44360149	44171494	44171494	8
uc009vxb.2	ST3GAL3		chr1	+	44201903	44396830	44201933	44395855	4	Q11203-22
uc001cks.2	ARTN	NM_057091	chr1	+	44398991	44402911	44401328	44402437	5	Q5T4W7
uc001ckv.2	ARTN	NM_057090	chr1	+	44398991	44402911	44401328	44402437	5	Q5T4W7-3
uc001ckt.2	ARTN	NM_001136215	chr1	+	44398991	44402911	44401328	44402437	4	Q5T4W7-3
uc001cku.2	ARTN	NM_003976	chr1	+	44401030	44402911	44401328	44402437	3	Q5T4W7
uc001ckw.2	ARTN	NM_057160	chr1	+	44401653	44402911	44401653	44402437	2	Q5T4W7-2
uc001ckx.2	IPO13	NM_014652	chr1	+	44412477	44433693	44413272	44433354	20	O94829
uc001cky.2	IPO13		chr1	+	44431610	44433693	44432195	44433354	5	Q5T4X2
uc001ckz.2	DPH2	NM_001384	chr1	+	44435652	44439044	44435847	44438211	6	Q9BQC3
uc001cla.2	DPH2	NM_001039589	chr1	+	44435652	44439044	44435847	44438211	5	A8MVC9
uc010okk.1	DPH2		chr1	+	44435652	44439044	44436301	44438211	5	B4DNI8
uc001clb.2	DPH2		chr1	+	44435681	44439044	44436348	44438211	6	B3KRB8
uc001cld.2	ATP6V0B	NM_004047	chr1	+	44440601	44443971	44440712	44443679	8	Q6IB32
uc001cle.2	ATP6V0B	NM_001039457	chr1	+	44440601	44443971	44441786	44443679	7	A8MXF8
uc001clc.2	ATP6V0B		chr1	+	44440601	44443966	44440712	44443083	7	Q6IB32
uc001clf.2	ATP6V0B		chr1	+	44440642	44443966	44441786	44443083	6	A8MXF8
uc001clg.2	B4GALT2	NM_003780	chr1	+	44444865	44456839	44446832	44456120	7	B3KTP0
uc001cli.2	B4GALT2	NM_001005417	chr1	+	44446182	44456839	44446832	44456120	7	B3KTP0
uc001clh.2	B4GALT2		chr1	+	44444865	44456839	44446986	44456120	7	O60909-2
uc010okl.1	B4GALT2	NM_003780	chr1	+	44445658	44456839	44445683	44456120	7	B4DE14
uc001clj.2	CCDC24	NM_152499	chr1	+	44457279	44462196	44457550	44461832	9	Q8N4L8
uc009vxc.2	CCDC24	NM_152499	chr1	+	44457518	44462196	44457550	44461832	8	Q8N4L8-2
uc001clk.2	CCDC24		chr1	+	44457473	44462196	44457889	44461851	7	Q8N4L8
uc001clp.2	KLF17	NM_173484	chr1	+	44584521	44600807	44584579	44596428	4	Q5JT82
uc009vxf.1	KLF17	NM_173484	chr1	+	44514029	44595868	44595054	44595867	3	Q5JT82
uc001clq.1	DMAP1	NM_001034024	chr1	+	44679124	44686351	44679425	44686290	11	A8K001
uc001clr.1	DMAP1	NM_001034023	chr1	+	44679124	44686351	44679425	44686290	11	A8K001
uc001cls.1	DMAP1	NM_019100	chr1	+	44679124	44686351	44679425	44686290	10	A8K001
uc010oku.1	DMAP1	NM_019100	chr1	+	44679124	44686351	44679425	44686290	11	B4DQG8
uc010okt.1	KIAA1425		chr1	+	44679124	44684427	44679425	44684281	6	B4DEF2
uc010okq.1	KIAA1425		chr1	+	44679124	44681197	44679425	44680876	5	B4DU03
uc010okr.1	KIAA1425		chr1	+	44679124	44681197	44679425	44680876	4	B4DTU6
uc010oks.1	KIAA1425		chr1	+	44679124	44681440	44679425	44680995	5	B4DTH3
uc001clv.1	RNF220	NM_018150	chr1	+	44870959	45117396	44877769	45116447	15	Q5VTB9
uc001clw.1	RNF220	NM_018150	chr1	+	44871049	45117396	44877769	45116447	15	Q5VTB9
uc010oky.1	RNF220	NM_018150	chr1	+	44889495	45117396	45079928	45116447	14	B4DLZ9
uc001clx.1	RNF220	NM_018150	chr1	+	45097651	45117396	45097826	45116447	11	Q5TDE7
uc001cly.1	RNF220	NM_018150	chr1	+	45097663	45117396	45101230	45116447	11	B4DLZ9
uc001clz.1	RNF220	NM_018150	chr1	+	45097926	45117396	45101230	45116447	10	B4DLZ9
uc010okz.1	RNF220		chr1	+	45097651	45117395	45097826	45115701	10	B4DJE2
uc001cma.1	RNF220		chr1	+	45098014	45117395	45101230	45115701	9	Q5VTB9-2
uc010okx.1	RNF220	NM_018150	chr1	+	44889495	45110466	45079928	45110464	8	B4DE07
uc001cmf.2	C1orf228	NM_001145636	chr1	+	45140393	45191263	45155369	45191075	12	Q6PIY5
uc001cmg.3	KIF2C	NM_006845	chr1	+	45205489	45233436	45205604	45232851	21	Q6ICU1
uc010olb.1	KIF2C	NM_006845	chr1	+	45205489	45233436	45205604	45232851	20	B7Z6Q6
uc001cmh.3	KIF2C	NM_006845	chr1	+	45212084	45233436	45212428	45232851	20	Q99661-2
uc010olc.1	KIF2C	NM_006845	chr1	+	45212065	45233436	45216136	45232851	20	B7Z7M6
uc001cmi.2	RPS8	NM_001012	chr1	+	45241245	45244411	45241268	45244357	6	Q5JR94
uc009vxi.2	SNORD38A		chr1	+	45243513	45243582	45243513	45243513	1
uc001cmj.1	SNORD55		chr1	+	45241536	45241610	45241536	45241536	1
uc001cmk.1	SNORD46		chr1	+	45242163	45242261	45242163	45242163	1
uc001cml.2	SNORD38B		chr1	+	45244061	45244129	45244061	45244061	1
uc001cmn.2	PLK3	NM_004073	chr1	+	45266035	45271666	45266135	45271350	15	Q5JR99
uc010ole.1	BTBD19	NM_001136537	chr1	+	45274153	45279801	45274492	45279444	8	NP_001130009
uc001cmo.2	FNK		chr1	+	45266707	45271666	45266707	45266707	12
uc010old.1	BTBD19		chr1	+	45274153	45279171	45274153	45274153	8
uc001cna.1	UROD	NM_000374	chr1	+	45477829	45481341	45477937	45481170	10	A8K762
uc001cnb.1	UROD	NM_000374	chr1	+	45477829	45481341	45478663	45481170	10	A8K762
uc001cnc.1	UROD		chr1	+	45478528	45481341	45479274	45481170	8	A8K762
uc010olj.1	UROD		chr1	+	45478480	45480508	45478663	45479787	4	B4DEM5
uc010oli.1	UROD		chr1	+	45477829	45479662	45477937	45479073	3	B4DHV6
uc010olk.1	LOC400752		chr1	+	45769581	45771290	45769581	45769581	1
uc001cne.2	HPDL	NM_032756	chr1	+	45792544	45794344	45792820	45793936	1	B2R9B0
uc009vxq.2	TOE1	NM_025077	chr1	+	45805341	45809649	45805924	45809374	8	Q96GM8
uc001cnq.3	TOE1	NM_025077	chr1	+	45805341	45809649	45805341	45805341	8
uc001cnr.3	TOE1		chr1	+	45805892	45809649	45805892	45805892	8
uc010olm.1	TOE1		chr1	+	45805341	45809649	45805924	45809374	6	B4DEM6
uc010oln.1	TOE1	NM_025077	chr1	+	45805883	45808674	45805924	45808425	7	B4DP23
uc009vxv.2	MMACHC	NM_015506	chr1	+	45965855	45976737	45966004	45974887	4	Q9Y4U1
uc001cny.2	MMACHC	NM_015506	chr1	+	45965855	45976737	45965855	45965855	5
uc001cod.2	AKR1A1	NM_006066	chr1	+	46016497	46035720	46027466	46035628	10	Q6IAZ4
uc001coe.2	AKR1A1	NM_153326	chr1	+	46016497	46035720	46027466	46035628	9	Q6IAZ4
uc001cog.2	AKR1A1		chr1	+	46033653	46035720	46033653	46033653	5
uc009vxw.2	AKR1A1		chr1	+	46016497	46033753	46027466	46032696	4	Q5T621
uc001cof.2	AKR1A1		chr1	+	46033220	46035720	46033679	46035628	4
uc001coh.1	NASP	NM_172164	chr1	+	46049716	46084567	46056902	46083813	16	P49321-3
uc001coi.1	NASP	NM_002482	chr1	+	46049716	46084567	46049818	46083813	15	A8K6H2
uc001coj.1	NASP	NM_152298	chr1	+	46049716	46084567	46049818	46083813	14	Q5T626
uc010olr.1	NASP	NM_002482	chr1	+	46049716	46084567	46049818	46083813	13	B4DQP3
uc001col.1	NASP	NM_152298	chr1	+	46077134	46084567	46078890	46083813	9	Q9P1N1
uc010olq.1	NASP	NM_002482	chr1	+	46049716	46078920	46049818	46078920	6	P49321-3
uc001cok.1	NASP	NM_002482	chr1	+	46067732	46075186	46072934	46074068	3	Q6PJY7
uc001cor.1	TMEM69	NM_016486	chr1	+	46153846	46160108	46156740	46159577	3	Q7Z2G0
uc001cov.2	MAST2	NM_015112	chr1	+	46269284	46501797	46269567	46501738	29	Q6P0Q8
uc001cow.2	MAST2	NM_015112	chr1	+	46269284	46501797	46269567	46501738	29	Q6P0Q8
uc001cpa.2	KIAA0807		chr1	+	46471912	46501793	46471912	46471912	22
uc001coy.1	KIAA0807		chr1	+	46330049	46496962	46472041	46496961	22	B3KU51
uc001coz.1	MAST2	NM_015112	chr1	+	46379259	46496433	46383050	46496431	20	B3KU51
uc009vya.2	KIAA0807		chr1	+	46379264	46489943	46379501	46489699	14
uc001cox.1	hMAST205		chr1	+	46330049	46472067	46330772	46472065	7
uc009vyd.1	TSPAN1	NM_005727	chr1	+	46646197	46651630	46646779	46651205	8	Q5VST0
uc001cpd.2	TSPAN1	NM_005727	chr1	+	46640758	46651630	46646779	46651205	9	Q5VST0
uc010oma.1	C1orf190	NM_001013615	chr1	+	46669005	46686927	46669098	46685892	2	Q96LR2
uc009vye.2	RAD54L	NM_001142548	chr1	+	46713366	46744145	46714077	46743954	19	Q92698
uc001cpl.2	RAD54L	NM_003579	chr1	+	46713366	46744145	46714077	46743954	18	Q92698
uc001cpm.1	RAD54L	NM_003579	chr1	+	46724357	46744145	46726461	46743954	14	Q92698
uc001cpp.2	UQCRH	NM_006004	chr1	+	46769379	46782445	46769438	46782256	4	B2R4V9
uc001cpq.2	UQCRH		chr1	+	46769379	46782445	46769379	46769379	5
uc001cpr.1	NSUN4	NM_199044	chr1	+	46806389	46830690	46806498	46827518	6	Q96CB9
uc010omc.1	hCG_2031650		chr1	+	46806389	46830690	46810526	46827518	7	B4DHA4
uc001cpt.1	NSUN4		chr1	+	46807507	46830690	46807507	46807507	6
uc009vyg.1	NSUN4	NM_199044	chr1	+	46806875	46830690	46810526	46827518	6	B4DHA4
uc009vyf.1	NSUN4		chr1	+	46806389	46830690	46810677	46827518	5	B3KUM0
uc001cps.1	NSUN4		chr1	+	46807507	46830690	46807507	46807507	6
uc001cpu.2	FAAH	NM_001441	chr1	+	46859938	46879520	46860020	46879247	15	O00519
uc001cpv.2	DKFZp434A091		chr1	+	46871259	46879520	46871259	46871259	8
uc001cpx.2	DMBX1	NM_147192	chr1	+	46972667	46979884	46972682	46978166	4	Q8NFW5
uc001cpw.2	DMBX1	NM_172225	chr1	+	46972667	46979884	46972682	46978166	4	Q8NFW5-2
uc001cqj.2	C1orf223	NM_001145474	chr1	+	47137499	47139249	47137606	47139128	2	NP_001138946
uc010omi.1	C1orf223		chr1	+	47137499	47139166	47138735	47139128	2	B7ZLT2
uc001cqn.3	CYP4B1	NM_001099772	chr1	+	47264669	47285020	47264753	47284486	12	Q8WWF2
uc001cqm.3	CYP4B1	NM_000779	chr1	+	47264669	47285020	47264753	47284486	12	P13584
uc009vym.2	CYP4B1	NM_001099772	chr1	+	47264669	47285020	47264753	47284486	11	Q8IZB0
uc010omk.1	CYP4B1		chr1	+	47264669	47285020	47278289	47284486	10	P13584
uc009vyl.1	CYP4B1		chr1	+	47264669	47281083	47278289	47280940	8	B4DV41
uc010oml.1	CYP4B1	NM_001099772	chr1	+	47276744	47279987	47278289	47279987	5	B4DV41
uc001cqt.2	CYP4X1	NM_178033	chr1	+	47489239	47516422	47489489	47515846	12	Q5VVE5
uc001cqs.2	CYP4X1	NM_178033	chr1	+	47469911	47516422	47495679	47515846	12	Q8NAZ3
uc001cqr.2	CYP4X1	NM_178033	chr1	+	47427035	47516422	47427254	47515846	12	Q6ZN67
uc001cqu.1	CYP4Z1	NM_178134	chr1	+	47533159	47583992	47533162	47583606	12	Q86W10
uc001cqv.1	CYP4A22	NM_001010969	chr1	+	47603106	47614526	47603157	47614469	12	NP_001010969
uc009vyo.2	CYP4A22	NM_001010969	chr1	+	47603106	47613151	47603157	47611829	11	Q02928
uc009vyp.2	CYP4A22		chr1	+	47603106	47613151	47603157	47611829	9	B4DPB8
uc001cri.2	CMPK1	NM_016308	chr1	+	47799468	47844510	47799617	47842417	6	B2R6S5
uc010omp.1	CMPK1	NM_001136140	chr1	+	47799468	47844510	47799617	47842417	5	NP_001129612
uc010omq.1	CMPK1		chr1	+	47799468	47844510	47799468	47799468	5
uc001crh.2	CMPK1		chr1	+	47799468	47824547	47799468	47799468	2
uc001crk.2	FOXE3	NM_012186	chr1	+	47881743	47883723	47881987	47882947	1	Q13461
uc001crm.2	FOXD2	NM_004474	chr1	+	47901688	47906362	47903807	47905295	1	O60548
uc001crn.2	SLC5A9	NM_001135181	chr1	+	48688356	48714316	48688408	48713215	15	NP_001128653
uc001cro.2	SLC5A9	NM_001011547	chr1	+	48688356	48714316	48688408	48713215	14	Q2M3M2
uc010omt.1	SLC5A9	NM_001135181	chr1	+	48688356	48714316	48688429	48713215	15	B7ZL45
uc001crp.2	SLC5A9		chr1	+	48688356	48714316	48698140	48713215	12	Q2M3M2
uc010omu.1	SLC5A9		chr1	+	48688356	48714316	48698140	48713215	13	Q2M3M2
uc010oms.1	SLC5A9		chr1	+	48688356	48703519	48688356	48688356	10
uc009vyt.1	SLC5A9		chr1	+	48704993	48714316	48704993	48704993	4
uc001csb.2	ELAVL4	NM_021952	chr1	+	50574593	50667540	50574861	50666850	7	NP_068771
uc001csc.3	ELAVL4	NM_001144774	chr1	+	50574593	50667540	50574861	50666850	7	NP_001138246
uc001cry.3	ELAVL4	NM_001144777	chr1	+	50513685	50667540	50513836	50666850	7	NP_001138249
uc001csa.3	ELAVL4	NM_001144775	chr1	+	50571963	50667540	50572005	50666850	7	NP_001138247
uc001crz.3	ELAVL4	NM_001144776	chr1	+	50569581	50667540	50569663	50666850	7	NP_001138248
uc009vyu.2	ELAVL4	NM_001144774	chr1	+	50575287	50663232	50575612	50663143	6	Q12926-2
uc010omz.1	ELAVL4	NM_001144774	chr1	+	50575287	50667540	50575612	50666850	7	B1AM49
uc001csf.2	CDKN2C	NM_001262	chr1	+	51433607	51440307	51436040	51439942	3	Q6ICV4
uc001csg.2	CDKN2C	NM_078626	chr1	+	51435641	51440307	51436040	51439942	2	Q6ICV4
uc001csh.2	C1orf185	NM_001136508	chr1	+	51567905	51613752	51567905	51613443	5	Q5T7R7
uc001csi.3	RNF11	NM_014372	chr1	+	51701944	51739117	51702428	51736994	3	Q9Y3C5
uc001cst.2	OSBPL9	NM_024586	chr1	+	52082545	52254136	52082782	52253461	24	Q96SU4
uc001csu.2	OSBPL9	NM_148909	chr1	+	52082545	52254136	52082782	52253461	24	B3KPQ4
uc001csv.2	OSBPL9	NM_148906	chr1	+	52082545	52254136	52215819	52253461	23	Q96SU4-4
uc001csw.2	OSBPL9	NM_148908	chr1	+	52082545	52254136	52082782	52253461	23	Q96SU4-2
uc001csy.2	OSBPL9	NM_148904	chr1	+	52195492	52254136	52215819	52253461	20	Q96SU4-5
uc001cta.2	OSBPL9	NM_148907	chr1	+	52195522	52254136	52195646	52253461	20	Q96SU4-3
uc001csz.2	OSBPL9	NM_148905	chr1	+	52195492	52254136	52215819	52253461	19	Q96SU4-5
uc009vza.2	OSBPL9	NM_148906	chr1	+	52082545	52254136	52082728	52253461	23	Q86YQ3
uc001css.2	OSBPL9	NM_148905	chr1	+	52042850	52254136	52082728	52253461	26	B1AKJ6
uc001csx.2	OSBPL9		chr1	+	52082545	52254136	52082545	52082545	23
uc001ctb.2	OSBPL9	NM_148905	chr1	+	52225295	52254136	52226424	52253461	15	B3KW33
uc001ctk.2	BTF3L4	NM_152265	chr1	+	52521856	52554090	52525519	52552430	6	Q96K17
uc001ctl.2	BTF3L4	NM_001136497	chr1	+	52521856	52554090	52549017	52552430	5	B3KNJ1
uc010onh.1	BTF3L4		chr1	+	52521856	52554090	52521856	52521856	5
uc001ctm.2	BTF3L4	NM_001136497	chr1	+	52525495	52554090	52525519	52552430	5	Q96K17
uc001cto.2	ZFYVE9	NM_004799	chr1	+	52608045	52812357	52698878	52811893	19	Q5T0F7
uc001ctp.2	ZFYVE9	NM_007324	chr1	+	52608045	52812357	52698878	52811893	18	Q5T0F6
uc001ctn.2	ZFYVE9	NM_007323	chr1	+	52608045	52729718	52698878	52729555	5	O95405-3
uc001ctv.3	PRPF38A	NM_032864	chr1	+	52870218	52883991	52870421	52882362	10	Q8NAV1
uc001ctw.3	PRPF38A		chr1	+	52870218	52883991	52878255	52882432	8
uc001cue.2	GPX7	NM_015696	chr1	+	53068042	53074722	53068081	53074097	3	Q96SL4
uc001cuf.2	FAM159A	NM_001042693	chr1	+	53099065	53122736	53099165	53122712	3	Q6UWV7
uc001cuh.2	UNQ2783		chr1	+	53099065	53135337	53099065	53099065	6
uc001cug.1	FAM159A	NM_001042693	chr1	+	53099065	53134793	53099065	53099065	5
uc001cuj.2	ZYG11B	NM_024646	chr1	+	53192130	53293011	53192325	53287301	14	Q9C0D3
uc009vzg.2	ZYG11B	NM_024646	chr1	+	53192130	53282310	53192130	53192130	14
uc010onj.1	ZYG11B	NM_024646	chr1	+	53192130	53293011	53192352	53287301	12	B4DK95
uc009vzh.2	ZYG11B		chr1	+	53262405	53293011	53279246	53287301	8	Q9C0D3-2
uc001cuk.2	ZYG11A	NM_001004339	chr1	+	53308182	53360247	53308555	53358629	14	NP_001004339
uc001cul.2	ZYG11A		chr1	+	53308182	53360247	53326420	53358629	13	Q6WRX3-2
uc001cur.1	SCP2	NM_002979	chr1	+	53392947	53517282	53393068	53516376	16	Q5VVZ1
uc001cuq.1	SCP2	NM_001007098	chr1	+	53392947	53461672	53393068	53458949	11	Q6NXF4
uc001cut.1	SCP2	NM_001007100	chr1	+	53480561	53517282	53480692	53516376	5	NP_001007101
uc001cuu.1	SCP2	NM_001007250	chr1	+	53480561	53517282	53480692	53513583	4	A6NM69
uc001cus.1	SCP2	NM_001007098	chr1	+	53392947	53517282	53392947	53392947	17
uc010ono.1	SCP2		chr1	+	53392947	53517282	53416470	53516376	15	B4DHP6
uc010onp.1	SCP2	NM_002979	chr1	+	53392947	53517282	53393068	53516376	15	B4DGJ9
uc009vzi.1	SCP2	NM_001007098	chr1	+	53392947	53517282	53393068	53516376	15	Q5VVZ1
uc010onq.1	SCP2		chr1	+	53480561	53517282	53480692	53513639	4	B4E0J3
uc001cuv.2	PODN	NM_153703	chr1	+	53527884	53551173	53527891	53547833	11	Q7Z5L7-3
uc001cuw.2	PODN	NM_153703	chr1	+	53527884	53551173	53532507	53547833	13	Q7Z5L7-2
uc010onr.1	PODN		chr1	+	53527884	53551173	53532507	53547833	12	Q7Z5L7-2
uc010ons.1	PODN	NM_153703	chr1	+	53527884	53551173	53527891	53547833	7	B4E373
uc001cva.1	AX748428		chr1	+	53580247	53584281	53580247	53580247	2
uc001cvb.3	CPT2	NM_000098	chr1	+	53662100	53679867	53662615	53679267	5	B2R6S0
uc001cvg.2	BC033363		chr1	+	53704281	53708454	53704281	53704281	3
uc001cvn.1	AK097571		chr1	+	53793904	53802889	53793904	53793904	3
uc001cvq.1	DMRTB1	NM_033067	chr1	+	53925071	53933158	53925126	53932335	4	Q96MA1
uc010onw.1	DIO1	NM_213593	chr1	+	54359860	54376758	54359883	54375672	5	P49895-2
uc010onx.1	DIO1	NM_000792	chr1	+	54359860	54376758	54359883	54375672	5	P49895
uc001cwb.2	DIO1	NM_001039715	chr1	+	54359860	54376758	54359883	54375672	3	P49895-4
uc010ony.1	DIO1	NM_001039716	chr1	+	54359860	54376758	54359883	54375608	4	P49895-5
uc001cwd.2	DIO1		chr1	+	54359860	54376758	54359860	54359860	5
uc001cwf.2	DIO1		chr1	+	54359861	54376758	54359861	54359861	4
uc001cwe.2	DIO1		chr1	+	54359860	54376758	54359860	54359860	4
uc001cwg.2	DIO1		chr1	+	54359861	54376758	54359861	54359861	3
uc009vzl.2	DIO1	NM_001039716	chr1	+	54359860	54376758	54359883	54375608	2	P49895-7
uc001cwj.1	LRRC42	NM_052940	chr1	+	54412036	54433839	54417672	54433612	8	Q9Y546
uc001cwl.1	LRRC42	NM_052940	chr1	+	54412036	54433839	54417672	54433776	9	Q9Y546
uc001cwk.1	LRRC42	NM_052940	chr1	+	54412036	54433839	54417672	54433612	9	Q9Y546
uc009vzm.1	LRRC42	NM_052940	chr1	+	54412036	54433839	54417672	54433612	9	Q9Y546
uc001cwt.1	C1orf83	NM_153035	chr1	+	54519273	54565416	54520095	54562146	5	Q96MN5
uc001cwu.1	C1orf83		chr1	+	54519273	54578192	54519273	54519273	5
uc001cxa.3	MRPL37	NM_016491	chr1	+	54665839	54684054	54665916	54683922	7	Q9BZE1
uc001cxb.1	MRPL37	NM_016491	chr1	+	54665839	54691137	54665916	54691055	7	Q9BZE1
uc001cxc.3	MRPL37	NM_016491	chr1	+	54665863	54684054	54678277	54683922	7	NP_057575
uc010oob.1	RPML2		chr1	+	54665874	54684054	54665874	54665874	7
uc009vzp.2	MRPL37		chr1	+	54665839	54684054	54666007	54683922	5	A6NHR2
uc001cxi.1	CR596789		chr1	+	54751085	54753827	54751085	54751085	2
uc001cxm.1	ACOT11	NM_015547	chr1	+	55013900	55100417	55013982	55100402	17	Q8WXI4
uc001cxl.1	ACOT11	NM_147161	chr1	+	55013900	55076000	55013982	55074785	16	Q8WXI4-2
uc001cxj.1	ACOT11		chr1	+	55007929	55076000	55058273	55074785	15	Q8WXI4-2
uc001cxk.2	ACOT11	NM_147161	chr1	+	55013900	55064513	55050396	55063092	8	NP_671517
uc001cxs.2	DKFZp434K085		chr1	+	55107426	55175939	55107426	55107426	24
uc010ooe.1	C1orf175	NM_001039464	chr1	+	55107426	55175939	55118599	55175860	24	NP_001034553
uc001cxx.3	TTC4	NM_004623	chr1	+	55181528	55207980	55181581	55207186	10	O95801
uc001cxq.2	TTC4		chr1	+	55107426	55207980	55107426	55107426	33
uc010oof.1	DKFZp434K085		chr1	+	55107426	55175939	55107426	55107426	23
uc001cxt.1	C1orf175	NM_001039464	chr1	+	55118525	55175939	55118525	55118525	24
uc001cxr.1	DKFZp434K085		chr1	+	55117460	55175939	55117460	55117460	21
uc010ood.1	C1orf175		chr1	+	55107426	55175939	55136226	55175860	22	B7ZBM2
uc009vzq.1	DKFZp434K085		chr1	+	55118525	55175939	55118525	55118525	20
uc010ooc.1	C1orf175		chr1	+	55107426	55166134	55130904	55166063	15	B7ZBM2
uc010oog.1	C1orf175	NM_001039464	chr1	+	55118525	55165896	55118599	55165881	17	B7ZLM0
uc010ooh.1	DKFZp434K085		chr1	+	55118525	55165896	55118525	55118525	18
uc009vzr.1	C1orf175	NM_001039464	chr1	+	55148328	55175939	55148341	55175860	11	B7ZBM2
uc001cxv.2	TTC4		chr1	+	55181540	55207980	55181672	55207186	10	Q5TA95
uc001cxw.3	TTC4	NM_004623	chr1	+	55181528	55207980	55181581	55207186	8	O95801
uc001cxu.2	DKFZp434K085		chr1	+	55151930	55161454	55151972	55161283	3	Q69YY0
uc001cxo.2	C1orf175	NM_001039464	chr1	+	55107426	55129728	55118599	55129466	4	Q68CQ1-4
uc001cya.3	C1orf177	NM_152607	chr1	+	55271735	55307936	55271789	55307349	11	NP_689820
uc001cyb.3	C1orf177	NM_001110533	chr1	+	55271735	55307936	55271789	55307546	10	NP_001104003
uc001cyd.2	TMEM61	NM_182532	chr1	+	55446464	55457965	55446738	55457776	3	Q8N0U2
uc001cye.2	BSND	NM_057176	chr1	+	55464616	55474464	55464859	55474301	4	Q5VU50
uc001cyf.1	PCSK9	NM_174936	chr1	+	55505219	55530523	55505510	55529257	12	NP_777596
uc010oom.1	PCSK9		chr1	+	55505894	55530523	55505894	55505894	10
uc010ool.1	PCSK9		chr1	+	55505219	55518464	55505219	55505219	6
uc001cyi.1	AK127270		chr1	+	56046709	56200675	56197045	56197792	3	Q6ZSN9
uc001cyk.3	PRKAA2	NM_006252	chr1	+	57110989	57181007	57111060	57173386	9	P54646
uc001cyo.2	C8A	NM_000562	chr1	+	57320442	57383894	57320574	57383389	11	P07357
uc001cyv.1	BC033978		chr1	+	58326265	58328786	58326265	58326265	2
uc001cyu.1	BC047487		chr1	+	58326214	58328786	58326214	58326214	2
uc001czf.2	AK055150		chr1	+	59250822	59365384	59250822	59250822	4
uc010oop.1	AK296298		chr1	+	59250822	59365384	59250975	59364957	3	B4DJY7
uc009wac.2	FGGY	NM_001113411	chr1	+	59762624	60228400	59787221	60228256	17	Q96C11-3
uc001czi.3	FGGY	NM_018291	chr1	+	59762624	60228400	59787221	60228256	16	Q96C11
uc001czj.3	FGGY	NM_018291	chr1	+	59762624	60228400	59787221	60228256	16	Q96C11
uc001czk.3	FGGY	NM_018291	chr1	+	59762624	60228400	59811941	60228256	15	Q96C11-4
uc001czh.2	FGGY	NM_018291	chr1	+	59762624	60165066	59762624	59762624	17
uc001czl.3	FGGY	NM_018291	chr1	+	59775758	60228400	59787221	60228256	14	B1AK94
uc001czg.2	FGGY		chr1	+	59762624	60092526	59811941	60091725	9	Q96C11-2
uc001czm.3	FGGY	NM_018291	chr1	+	59981325	60228400	60019893	60228256	10	Q9NV20
uc001czn.2	BC042048		chr1	+	60238466	60254499	60238466	60238466	3
uc001czo.2	HOOK1	NM_015888	chr1	+	60280532	60342049	60280789	60338637	22	A8K8E9
uc009wad.2	HOOK1	NM_015888	chr1	+	60280462	60342049	60280789	60338637	23	A8K8E9
uc010oor.1	HOOK1	NM_015888	chr1	+	60282303	60342049	60287592	60338637	22	B4DX15
uc001czp.2	HOOK1		chr1	+	60280843	60342049	60280843	60280843	20
uc010oos.1	NFIA	NM_001145512	chr1	+	61547533	61928459	61547615	61920992	12	NP_001138984
uc001czw.2	NFIA	NM_001134673	chr1	+	61547979	61928459	61548463	61920992	11	Q12857
uc001czy.2	NFIA	NM_001145511	chr1	+	61542945	61928459	61543297	61920992	11	NP_001138983
uc001czv.2	NFIA	NM_005595	chr1	+	61547979	61928459	61548463	61921051	10	Q12857-2
uc001czx.2	NFIA	NM_001145511	chr1	+	61869747	61928459	61869756	61920992	4	NP_001138983
uc009wae.2	KIAA1439		chr1	+	61872233	61928459	61872233	61872233	3
uc001dab.2	INADL	NM_176877	chr1	+	62208148	62629589	62228564	62626607	43	NP_795352
uc009waf.1	INADL	NM_176877	chr1	+	62208148	62579918	62228564	62579916	36	Q8NI35-2
uc001daa.2	INADL	NM_176877	chr1	+	62208148	62580582	62228564	62579922	34	Q8NI35-4
uc001dad.3	INADL	NM_176877	chr1	+	62237102	62580582	62253485	62579922	30	Q8NI35-3
uc001dac.2	hINADL		chr1	+	62271119	62629174	62271119	62271119	33
uc009wag.2	INADL	NM_176877	chr1	+	62417925	62644346	62418061	62644146	17	B4DE90
uc010oot.1	hINADL		chr1	+	62417925	62583005	62418061	62582917	12	B4DE90
uc010oou.1	hINADL		chr1	+	62439039	62580582	62503670	62579922	7	B4DFP2
uc001dae.3	L1TD1	NM_019079	chr1	+	62660495	62677998	62672300	62677044	4	Q5T7N2
uc001dal.1	USP1	NM_003368	chr1	+	62902382	62917915	62905538	62916652	9	O94782
uc001daj.1	USP1	NM_001017415	chr1	+	62901974	62917915	62905538	62916652	9	O94782
uc001dak.1	USP1	NM_001017416	chr1	+	62901974	62917915	62905538	62916652	9	O94782
uc001das.1	ANGPTL3	NM_014495	chr1	+	63063186	63071180	63063237	63070488	7	B1ALJ0
uc001dat.2	ATG4C	NM_178221	chr1	+	63249802	63330049	63269457	63329830	11	Q96DT6
uc001dau.2	ATG4C	NM_032852	chr1	+	63249802	63330049	63269457	63329830	11	Q96DT6
uc001dax.2	FOXD3	NM_012183	chr1	+	63788729	63790797	63788729	63790166	1	Q9UJU5
uc010oow.1	ALG6	NM_013339	chr1	+	63833260	63904232	63836648	63902691	15	NP_037471
uc001daz.2	ALG6		chr1	+	63836441	63904232	63836441	63836441	14
uc009waj.2	ALG6		chr1	+	63836441	63904232	63836441	63836441	13
uc010oox.1	ALG6	NM_013339	chr1	+	63876810	63904232	63876925	63902691	6	B4DHV8
uc001dbf.2	EFCAB7	NM_032437	chr1	+	63989012	64038363	63991243	64038187	14	A8K855
uc001dbg.1	BCMSUNL		chr1	+	64014650	64016307	64014650	64014650	1
uc001dbh.2	PGM1	NM_002633	chr1	+	64058946	64125914	64059159	64125346	11	P36871
uc010ooy.1	PGM1	NM_002633	chr1	+	64059479	64125914	64097362	64125346	11	B4DPV0
uc010ooz.1	PGM1		chr1	+	64088900	64125914	64089131	64125346	11	P36871-2
uc001dbj.2	ROR1	NM_005012	chr1	+	64239689	64644707	64240088	64644538	9	Q01973
uc001dbi.3	ROR1	NM_001083592	chr1	+	64239689	64609041	64240088	64608341	7	Q66K77
uc001dbm.2	CR594506		chr1	+	64645310	64647177	64645310	64645310	1
uc001dbn.1	UBE2U	NM_152489	chr1	+	64669489	64710027	64669733	64709816	9	Q5VVX9-2
uc001dbo.1	CACHD1	NM_020925	chr1	+	64936475	65158741	64936580	65157244	27	NP_065976
uc001dbq.1	CACHD1		chr1	+	65029359	65158741	65099825	65157244	27	Q5VU97-2
uc001dbp.1	CACHD1		chr1	+	64971596	65158741	65099825	65157244	26	Q5VU97-2
uc010opa.1	CACHD1	NM_020925	chr1	+	65130348	65158741	65137280	65157244	13	B4DRP4
uc001dbs.1	RAVER2	NM_018211	chr1	+	65210777	65298912	65210855	65296668	12	Q9HCJ3-2
uc001dbt.1	RAVER2	NM_018211	chr1	+	65243305	65298912	65243352	65296668	10	Q9HCJ3
uc010opb.1	RAVER2	NM_018211	chr1	+	65243305	65298912	65243352	65296668	7	Q9HCJ3-2
uc001dby.2	AK3L1	NM_203464	chr1	+	65613231	65693173	65614090	65691860	6	B2R927
uc001dbz.2	AK3L1	NM_001005353	chr1	+	65613512	65693173	65614090	65691860	6	B2R927
uc001dca.2	AK3L1	NM_013410	chr1	+	65613885	65693173	65614090	65691860	5	B2R927
uc009wan.2	AK3L1	NM_203464	chr1	+	65613352	65693173	65656403	65691860	5	B2R927
uc001dcd.1	DNAJC6	NM_014787	chr1	+	65730429	65881552	65730593	65878708	19	O75061
uc010opc.1	DNAJC6		chr1	+	65730429	65881552	65830334	65878708	20	O75061-2
uc001dce.1	DNAJC6	NM_014787	chr1	+	65775227	65881552	65775428	65878708	19	O75061-2
uc001dcc.1	DNAJC6	NM_014787	chr1	+	65720147	65858548	65720217	65858547	12	O75061-2
uc001dcb.1	AK123450		chr1	+	65720144	65721848	65720217	65720451	1
uc001dcg.2	LEPR	NM_001003680	chr1	+	65886317	66096093	66031248	66096088	20	P48357-3
uc001dch.2	LEPR	NM_001003679	chr1	+	65886317	66101110	66031248	66098852	20	P48357-2
uc001dci.2	LEPR	NM_002303	chr1	+	65886317	66102820	66031248	66102698	20	P48357
uc001dcf.2	LEPROT	NM_017526	chr1	+	65886317	65898249	65886407	65897602	4	Q6FHL5
uc001dcj.2	LEPR	NM_001003680	chr1	+	65991424	66096093	66031248	66096088	19	P48357-3
uc001dck.2	LEPR	NM_001003679	chr1	+	65991424	66101110	66031248	66098852	19	P48357-2
uc009waq.2	LEPROT		chr1	+	65886317	66102820	66031248	66101919	6
uc009wap.2	LEPROT	NM_017526	chr1	+	65886317	65898249	65887099	65897602	5	Q6FHL5
uc009wao.2	LEPROT		chr1	+	65886317	65893689	65886317	65886317	3
uc001dcn.2	PDE4B	NM_001037341	chr1	+	66258192	66840261	66378997	66838361	17	Q5TEK6
uc001dco.2	PDE4B	NM_002600	chr1	+	66258855	66840261	66378997	66838361	17	Q5TEK6
uc001dcp.2	PDE4B	NM_001037340	chr1	+	66458389	66840261	66458589	66838361	15	Q5TEK4
uc001dcq.2	PDE4B	NM_001037339	chr1	+	66797792	66840261	66798072	66838361	10	Q5TEK5
uc009war.2	PDE4B	NM_001037339	chr1	+	66258192	66840261	66379034	66838361	16	Q5TEK4
uc009was.2	PDE4B	NM_001037339	chr1	+	66820069	66840261	66820529	66838361	10	A5YW33
uc001dcr.2	SGIP1	NM_032291	chr1	+	66999824	67210767	67000041	67208778	25	Q9BQI5
uc010opd.1	SGIP1	NM_032291	chr1	+	67109226	67210767	67142739	67208778	18	B7Z5H8
uc001dcs.2	SGIP1	NM_032291	chr1	+	67109226	67210767	67142739	67208778	16	B7Z5H8
uc009wat.2	SGIP1	NM_032291	chr1	+	67136677	67210767	67142739	67208778	17	A6NEV3
uc001dct.2	SGIP1	NM_032291	chr1	+	67109226	67210767	67142739	67208778	16	B3KR01
uc001dcu.2	SGIP1	NM_032291	chr1	+	67160376	67210767	67161031	67208778	8	Q6ZV33
uc001dcv.2	TCTEX1D1	NM_152665	chr1	+	67218139	67244729	67220341	67243137	5	Q8N7M0
uc009wau.2	TCTEX1D1		chr1	+	67218139	67244729	67218139	67218139	7
uc009wav.2	TCTEX1D1		chr1	+	67218139	67244729	67218139	67218139	4
uc010opf.1	MIER1	NM_001077702	chr1	+	67390577	67454302	67394586	67452156	16	Q5TAD2
uc009way.2	MIER1	NM_001146111	chr1	+	67390577	67454302	67394586	67452156	16	Q32NC4
uc001ddc.2	MIER1	NM_001077703	chr1	+	67390577	67454302	67390711	67452156	15	Q5TAD4
uc001ddh.2	MIER1	NM_001146113	chr1	+	67390577	67454302	67423750	67452156	14	Q08AE0
uc001ddf.2	MIER1	NM_001146110	chr1	+	67390577	67454302	67394586	67450583	15	Q8N108-10
uc001ddg.2	MIER1	NM_001146112	chr1	+	67390577	67454302	67411879	67450583	15	Q8N108-7
uc010opg.1	MIER1	NM_020948	chr1	+	67390577	67454302	67394586	67450583	15	Q8N108-10
uc001dde.2	MIER1	NM_001077700	chr1	+	67390577	67454302	67390711	67450583	14	Q5TAD5
uc001ddi.2	MIER1	NM_001077704	chr1	+	67395925	67454302	67396074	67452156	14	Q8N108-6
uc001ddj.1	MIER1	NM_001077701	chr1	+	67395925	67454302	67396074	67450583	13	Q8N108-3
uc001dda.3	MIER1		chr1	+	67390577	67413922	67390711	67411916	5	Q6NXT7
uc001ddo.2	IL23R	NM_144701	chr1	+	67632168	67725648	67633803	67724811	11	NP_653302
uc009waz.2	IL23R		chr1	+	67604589	67725648	67666537	67724811	11	Q5VWK5
uc010oqf.1	IL23R		chr1	+	67648518	67725648	67721577	67724811	9	Q5VWK5-7
uc001ddp.2	IL-23R		chr1	+	67635024	67724260	67635024	67635024	8
uc010opm.1	IL-23R		chr1	+	67635024	67725648	67635024	67635024	10
uc001ddq.2	IL23R		chr1	+	67635024	67725648	67672702	67724811	8	Q5VWK5-2
uc010opn.1	IL23R		chr1	+	67635024	67725648	67635295	67724811	8	Q5VWK5
uc001ddr.2	IL-23R		chr1	+	67635024	67725648	67635024	67635024	8
uc010opr.1	IL-23R		chr1	+	67648518	67724260	67648518	67648518	8
uc010opo.1	IL23R		chr1	+	67648518	67724260	67648574	67724233	8	B6HY79
uc010ops.1	IL23R		chr1	+	67648518	67725648	67666537	67724811	8	Q5VWK5
uc010opp.1	IL-23R		chr1	+	67648518	67724260	67648518	67648518	6
uc010opt.1	IL23R		chr1	+	67648518	67725648	67705893	67724811	7	Q5VWK5-6
uc010opu.1	IL23R		chr1	+	67648518	67725648	67666537	67724811	6	Q5VWK5-6
uc010opv.1	IL23R	NM_144701	chr1	+	67648518	67725648	67648574	67724811	6	Q5VWK5
uc010opw.1	IL23R		chr1	+	67648518	67725648	67702432	67724811	6	Q5VWK5-5
uc010opx.1	IL23R		chr1	+	67648518	67725648	67705893	67724811	5	Q5VWK5-6
uc010opi.1	IL-23R		chr1	+	67635024	67725648	67635024	67635024	6
uc010opq.1	IL23R		chr1	+	67648518	67724260	67648574	67724233	7	B6HY89
uc010opy.1	IL23R		chr1	+	67648518	67725648	67666537	67724811	7	Q5VWK5
uc010opz.1	IL23R		chr1	+	67648518	67725648	67705893	67724811	6	Q5VWK5-6
uc010oqa.1	IL23R		chr1	+	67648518	67725648	67705893	67724811	7	Q5VWK5-6
uc010oqb.1	IL23R	NM_144701	chr1	+	67648518	67725648	67648574	67724811	7	Q5VWK5
uc010oqc.1	IL23R		chr1	+	67648518	67725648	67672702	67724811	6	Q5VWK5-2
uc010oqd.1	IL23R		chr1	+	67648518	67725648	67702432	67724811	5	Q5VWK5-5
uc010opj.1	IL23R		chr1	+	67635024	67725648	67721577	67724811	6	Q5VWK5-7
uc010opk.1	IL23R		chr1	+	67635024	67725648	67635083	67724168	6	Q5VWK5-3
uc010oqe.1	IL23R		chr1	+	67648518	67725648	67721577	67724811	6	Q5VWK5-7
uc001dds.2	IL23R	NM_144701	chr1	+	67673298	67725648	67673348	67724811	6	Q5VWK5-6
uc010oqg.1	IL23R		chr1	+	67648518	67725648	67721577	67724811	6	Q5VWK5-7
uc010oqh.1	IL23R		chr1	+	67648518	67725648	67705893	67724811	5	Q5VWK5-6
uc010opl.1	IL23R		chr1	+	67635024	67725648	67724175	67724811	4	Q5VWK5-7
uc001ddt.2	IL23R		chr1	+	67673298	67725648	67721577	67724811	4	Q5VWK5-7
uc001ddu.2	IL12RB2	NM_001559	chr1	+	67773046	67862582	67786051	67861772	16	B1AN98
uc010oqk.1	IL12RB2	NM_001559	chr1	+	67786015	67862582	67786015	67786015	16
uc010oqi.1	IL12RB2		chr1	+	67773046	67862582	67786051	67861263	16	Q99665-2
uc010oql.1	IL12RB2	NM_001559	chr1	+	67786015	67862582	67786051	67861772	13	B7ZKL9
uc010oqj.1	IL12RB2		chr1	+	67773046	67862582	67786051	67861263	16	Q99665-2
uc010oqm.1	IL12RB2		chr1	+	67786015	67862582	67786051	67861282	13	Q99665-2
uc010oqn.1	IL12RB2		chr1	+	67786015	67862582	67786015	67786015	13
uc001ddz.1	GADD45A	NM_001924	chr1	+	68150882	68154019	68151177	68153457	4	Q5TCA8
uc009wbb.1	GADD45A		chr1	+	68150882	68154019	68151177	68153457	3	Q5TCA7
uc009wbc.1	GADD45A		chr1	+	68150882	68154019	68150882	68150882	3
uc009wbd.1	GADD45A		chr1	+	68150882	68154019	68150882	68150882	2
uc001deb.1	AK124028		chr1	+	68297985	68668670	68297985	68297985	10
uc001dec.1	AK096081		chr1	+	68297985	68668670	68297985	68297985	9
uc001den.2	BC020917		chr1	+	68962358	69004308	68962358	68962358	3
uc001dep.2	LRRC7	NM_020794	chr1	+	70225857	70589169	70225887	70587570	25	Q96NW7
uc009wbg.2	LRRC7		chr1	+	70225873	70589169	70486786	70587570	21	Q96NW7
uc001deq.2	LRRC7	NM_020794	chr1	+	70502126	70589169	70503898	70587570	7	A1L1C6
uc001deo.1	LRRC7		chr1	+	70032867	70340687	70034322	70339156	8	B1AKT2
uc009wbh.1	PIN1L		chr1	+	70385004	70386000	70385004	70385004	1
uc001des.2	SFRS11	NM_004768	chr1	+	70671364	70717683	70687319	70716488	13	Q05519
uc001det.2	SFRS11	NM_004768	chr1	+	70671364	70717683	70687319	70716488	13	Q8IWE6
uc001deu.2	SFRS11	NM_004768	chr1	+	70687144	70716186	70687319	70716186	11	Q5T760
uc001dev.2	SFRS11	NM_004768	chr1	+	70695960	70717683	70701213	70716488	11	Q6N079
uc001dew.2	SFRS11	NM_004768	chr1	+	70697230	70717683	70697793	70716488	10	Q5T757
uc009wbi.2	SFRS11		chr1	+	70671364	70695716	70687319	70694966	4	B4DWT1
uc010oqo.1	SFRS11		chr1	+	70671364	70697511	70687319	70696298	5	B4DTC1
uc009wbj.1	SFRS11		chr1	+	70671364	70697511	70687319	70696800	4	B4DWT1
uc010oqp.1	HHLA3		chr1	+	70820492	70833703	70820492	70820492	4
uc001dfa.2	HHLA3	NM_001036645	chr1	+	70820492	70833703	70820634	70832214	3	Q5VZP2
uc001dfb.2	HHLA3	NM_001036646	chr1	+	70820492	70833703	70820634	70832201	3	Q9XRX5-3
uc001dfc.2	HHLA3	NM_001031693	chr1	+	70820492	70833703	70820634	70833411	3	Q9XRX5-2
uc001dfd.2	CTH	NM_001902	chr1	+	70876954	70905252	70877098	70904810	12	Q53Y79
uc001dfe.2	CTH	NM_153742	chr1	+	70876954	70905252	70877098	70904810	11	P32929-2
uc010oqq.1	CTH	NM_001902	chr1	+	70876954	70905252	70877098	70904810	11	B4E1R2
uc009wbl.1	CTH		chr1	+	70876954	70897918	70876954	70876954	9
uc001dff.2	BC041441		chr1	+	71172135	71252149	71172135	71172135	7
uc001dfr.2	BC070115		chr1	+	71512188	71532861	71512188	71512188	3
uc001dfu.1	BC054887		chr1	+	71547049	71703406	71547049	71547049	4
uc001dfx.2	BC041341		chr1	+	73771852	73804559	73771852	73771852	4
uc001dge.1	TNNI3K	NM_001112808	chr1	+	74663925	75010108	74663962	75009666	27	Q59H18
uc001dgf.1	TNNI3K	NM_015978	chr1	+	74701084	75010108	74701135	75009666	25	Q59H18-2
uc001dgb.1	FPGT	NM_003838	chr1	+	74663925	74673120	74663962	74671516	4	O14772
uc001dgd.2	TNNI3K	NM_001112808	chr1	+	74663925	74930605	74663962	74930426	24	Q59H18-4
uc001dgc.1	TNNI3K	NM_001112808	chr1	+	74663925	74837776	74663962	74836095	19	Q59H18-3
uc010oqv.1	GFPP		chr1	+	74663925	74699770	74663962	74699098	5	B4DH62
uc010oqu.1	FPGT	NM_003838	chr1	+	74663925	74671907	74663962	74671516	5	O14772
uc010oqt.1	GFPP		chr1	+	74663925	74671889	74667059	74671516	4	B4E2Y7
uc001dgh.2	CR627203		chr1	+	75043113	75091781	75043113	75043113	3
uc001dgn.2	TYW3	NM_138467	chr1	+	75198835	75232358	75198928	75229797	6	Q6IPR3
uc010oqy.1	TYW3		chr1	+	75198861	75232358	75198861	75198861	6
uc010oqw.1	TYW3	NM_001162916	chr1	+	75198835	75232358	75198928	75229797	5	NP_001156388
uc010oqx.1	TYW3		chr1	+	75198835	75232358	75198928	75229797	3	B4DFU6
uc001dgo.2	LHX8	NM_001001933	chr1	+	75594118	75627216	75596399	75626580	10	NP_001001933
uc001dgq.2	LHX8		chr1	+	75600566	75627216	75602862	75626580	9	Q68G74
uc001dgw.3	ACADM	NM_000016	chr1	+	76190042	76229353	76190472	76228448	12	Q5T4U4
uc009wbp.2	ACADM	NM_001127328	chr1	+	76190042	76229353	76190472	76228448	12	NP_001120800
uc010ord.1	ACADM	NM_001127328	chr1	+	76190042	76227299	76198579	76227106	11	B4DVE0
uc009wbr.2	ACADM	NM_000016	chr1	+	76190042	76229353	76190472	76228448	13	Q5T4U5
uc001dgx.3	ACADM		chr1	+	76192603	76229353	76198579	76228448	12	B7Z9I1
uc010ore.1	ACADM		chr1	+	76190042	76229353	76190492	76228448	11	B7Z9I1
uc010org.1	ACADM		chr1	+	76198200	76229353	76200478	76228448	9	B4DVB1
uc010orf.1	ACADM		chr1	+	76190042	76229353	76205763	76228448	9	B4DJE7
uc010orc.1	ACADM		chr1	+	76190042	76205795	76190472	76200504	6
uc009wbs.1	ACADM		chr1	+	76211490	76227055	76211490	76211490	5
uc001dhd.1	MSH4	NM_002440	chr1	+	76262629	76378923	76262670	76378572	20	O15457
uc001dgy.1	RABGGTB	NM_004582	chr1	+	76251885	76260764	76251956	76260335	9	Q6IB63
uc009wbv.1	SNORD45B		chr1	+	76255161	76255232	76255161	76255161	1
uc009wbu.1	SNORD45A		chr1	+	76253573	76253657	76253573	76253573	1
uc001dgz.2	SNORD45C		chr1	+	76252756	76252834	76252756	76252756	1
uc009wbt.1	RABGGTB	NM_004582	chr1	+	76251885	76260764	76251885	76251885	11
uc001dha.1	RABGGTB		chr1	+	76253181	76260764	76254870	76260259	8	Q59GT6
uc001dhc.1	RABGGTB		chr1	+	76259715	76260764	76259715	76259715	2
uc001dhh.2	ST6GALNAC3	NM_152996	chr1	+	76540388	77096669	76540551	77094491	5	Q8NDV1
uc001dhg.3	ST6GALNAC3	NM_001160011	chr1	+	76540388	77042890	76540551	77042540	4	Q8NDV1-2
uc010orh.1	ST6GALNAC III		chr1	+	76540388	77096669	76540551	77094491	3	B4DM98
uc001dhi.2	ST6GALNAC5	NM_030965	chr1	+	77333185	77529735	77333360	77528891	5	B1AK82
uc010ori.1	ST6GALNAC V		chr1	+	77333185	77529735	77333360	77516008	4	B4DV27
uc009wbw.2	ST6GALNAC V		chr1	+	77334181	77529735	77334181	77334181	4
uc001dhj.2	AF131837		chr1	+	77529660	77531392	77529660	77529660	1
uc001dhn.2	AK5	NM_174858	chr1	+	77747741	78025652	77747998	78024355	14	NP_777283
uc001dho.2	AK5	NM_012093	chr1	+	77748286	78025652	77752643	78024355	14	NP_036225
uc001dhm.1	AK5		chr1	+	77747741	77780745	77747998	77779578	6	Q8N291
uc001dhx.2	FAM73A	NM_198549	chr1	+	78245308	78344077	78245340	78340749	16	Q8NAN2
uc010ork.1	FAM73A	NM_198549	chr1	+	78245308	78344077	78245340	78340749	16	B7ZLZ8
uc010orl.1	FAM73A	NM_198549	chr1	+	78245308	78344077	78245340	78340749	15	B4DK63
uc001dhy.1	FAM73A		chr1	+	78268954	78327860	78272782	78324781	6
uc001dic.3	NEXN	NM_144573	chr1	+	78354199	78409576	78381791	78408514	13	Q0ZGT2
uc001dib.3	NEXN	NM_144573	chr1	+	78354199	78409576	78381791	78408514	12	B4DPZ7
uc001dia.3	NEXN	NM_144573	chr1	+	78354199	78407893	78381791	78407893	11	Q0ZGT2-2
uc009wcb.1	NEXN	NM_144573	chr1	+	78354199	78407893	78381791	78407893	10	Q0ZGT2-2
uc001dif.1	NEXN	NM_144573	chr1	+	78383809	78409576	78383835	78408598	10	B4DPZ7
uc001did.1	NEXN	NM_144573	chr1	+	78383644	78409576	78383653	78408598	10	Q0ZGT2-2
uc001dig.3	NEXN	NM_144573	chr1	+	78398726	78409576	78398990	78408514	4	B4DDI0
uc001dij.2	DNAJB4	NM_007034	chr1	+	78470635	78482993	78470794	78481931	3	B2R824
uc010orn.1	DNAJB4	NM_007034	chr1	+	78444933	78482993	78478868	78481931	3	B4DNN2
uc001dik.2	GIPC2	NM_017655	chr1	+	78511588	78603111	78511778	78601427	6	Q8TF65
uc009wcc.2	MGC27382		chr1	+	78695282	78835145	78695282	78695282	6
uc001dil.1	MGC27382		chr1	+	78695282	78759574	78695282	78695282	6
uc001dim.2	PTGFR	NM_001039585	chr1	+	78956727	79006385	78958428	79002115	4	Q6RYQ6
uc001din.2	PTGFR	NM_000959	chr1	+	78956727	79006385	78958428	79002372	3	P43088
uc001dip.3	IFI44	NM_006417	chr1	+	79115476	79129761	79115880	79129496	9	Q8TCB0
uc010orr.1	IFI44	NM_006417	chr1	+	79115476	79127139	79115880	79126465	7	B7ZB11
uc010ors.1	IFI44	NM_006417	chr1	+	79115476	79127139	79125005	79126465	6	B7ZAG3
uc010oro.1	IFI44L	NM_006820	chr1	+	79086087	79111828	79093600	79107494	9	Q53G44
uc010orp.1	IFI44L	NM_006820	chr1	+	79086087	79111828	79101087	79107494	8	B4E019
uc010orq.1	IFI44L	NM_006820	chr1	+	79086087	79111828	79101087	79107494	6	B4E019
uc001diu.2	LPHN2	NM_012302	chr1	+	82266081	82458106	82302669	82456829	20	B1ALU0
uc001div.2	LPHN2		chr1	+	82266081	82458106	82302669	82455364	22	B1ALT8
uc009wcd.2	LPHN2		chr1	+	82266081	82458106	82302669	82456086	19	B1ALT9
uc001dit.3	LPHN2	NM_012302	chr1	+	82165454	82458106	82302669	82456829	21	B1ALU0
uc001diw.2	LPHN2	NM_012302	chr1	+	82415872	82458106	82415961	82456829	17	O95490
uc001dis.2	KIAA0786		chr1	+	81771844	82458106	82302669	82456829	9	B3KVU1
uc009wce.1	LPHN2		chr1	+	82435997	82447660	82436057	82447660	5	A5XEI2
uc001diy.2	BC043544		chr1	+	83911736	83920453	83911736	83911736	2
uc001djj.2	PRKACB	NM_002731	chr1	+	84543744	84704179	84544008	84700988	10	NP_002722
uc001djl.2	PRKACB	NM_182948	chr1	+	84609951	84704179	84610044	84700988	10	NP_891993
uc001dji.2	PRKACB	NM_207578	chr1	+	84543744	84670977	84544008	84670173	9	NP_997461
uc010ort.1	PRKACB	NM_002731	chr1	+	84630064	84704179	84630095	84700988	13	Q15136
uc001djp.2	PRKACB	NM_002731	chr1	+	84630386	84704179	84630689	84700988	13	Q15136
uc001djn.2	PRKACB	NM_002731	chr1	+	84630064	84704179	84630095	84700988	12	Q15136
uc010oru.1	PRKACB	NM_002731	chr1	+	84630064	84704179	84630095	84700988	10	Q15136
uc001djq.2	PRKACB	NM_002731	chr1	+	84630386	84704179	84630689	84700988	11	Q15136
uc001djk.2	PRKACB	NM_207578	chr1	+	84609951	84670977	84610044	84670173	9	P17612-2
uc009wcf.1	PRKACB	NM_207578	chr1	+	84630386	84670977	84630689	84670173	12	P17612
uc010orv.1	PRKACB	NM_002731	chr1	+	84647342	84704179	84647342	84700988	9	Q15136
uc001djo.1	PRKACB		chr1	+	84630386	84644921	84630386	84630386	2
uc001djh.1	BC037304		chr1	+	84543635	84546350	84543635	84543635	1
uc001djr.2	SAMD13	NM_001010971	chr1	+	84764048	84816480	84764240	84815457	4	B3KPW8
uc010orx.1	SAMD13	NM_001134664	chr1	+	84768333	84816480	84768917	84815457	4	NP_001128136
uc010orw.1	SAMD13	NM_001134663	chr1	+	84767288	84816480	84768917	84815457	4	NP_001128135
uc001djs.2	SAMD13		chr1	+	84810360	84816480	84810598	84815321	2	Q53AI5
uc001djt.1	DNASE2B	NM_021233	chr1	+	84864214	84880691	84864247	84880551	6	Q5VXD1
uc001dju.1	DNASE2B	NM_058248	chr1	+	84874033	84880691	84878108	84880551	4	Q5VXD0
uc009wch.1	DNASE2B	NM_058248	chr1	+	84874119	84880691	84878108	84880551	4	Q5VXD0
uc001djv.3	RPF1	NM_025065	chr1	+	84944919	84964032	84944964	84963153	9	Q9H9Y2
uc001djz.1	SPATA1	NM_001081472	chr1	+	84971973	85031875	84981976	85018807	15	NP_001074941
uc001djy.1	SPATA1		chr1	+	84971973	85018807	84971973	84971973	13
uc001djx.2	SPATA1	NM_001081472	chr1	+	84971973	84992550	84981976	84991809	6	A6NG49
uc001dkt.2	WDR63	NM_145172	chr1	+	85527992	85598820	85537624	85598681	23	A8K988
uc009wcl.2	WDR63	NM_145172	chr1	+	85527992	85598820	85537624	85598681	22	Q8IWG1-2
uc001dla.1	AK125723		chr1	+	85742397	85865646	85742397	85742397	5
uc001dle.2	CYR61	NM_001554	chr1	+	86046443	86049646	86046667	86048725	5	Q6FI18
uc001dlg.2	CYR61	NM_001554	chr1	+	86047597	86049646	86047846	86048725	3	B4DI61
uc009wcp.1	Y09859		chr1	+	86048984	86049386	86048984	86048984	2
uc001dlr.3	CLCA2	NM_006536	chr1	+	86889768	86922238	86889930	86921210	14	Q9UQC9
uc001dlt.2	CLCA1	NM_001285	chr1	+	86934394	86965972	86934654	86965728	14	NP_001276
uc001dls.1	CLCA1	NM_001285	chr1	+	86934394	86960131	86934654	86960130	11	A8K7I4
uc009wcs.2	CLCA4	NM_012128	chr1	+	87012758	87046430	87012802	87046028	14	Q14CN2
uc009wct.2	CLCA4		chr1	+	87012758	87046430	87031110	87046028	13	Q14CN2
uc009wcu.2	CLCA4		chr1	+	87012758	87046430	87025738	87046028	12	Q14CN2
uc010osh.1	CLCA3		chr1	+	87099958	87121058	87099958	87099958	15
uc001dlw.2	SH3GLB1	NM_016009	chr1	+	87170256	87213866	87170582	87208918	9	Q9Y371
uc001dlx.2	SH3GLB1	NM_016009	chr1	+	87170256	87213866	87170582	87208918	11	Q9Y371-2
uc001dly.2	SH3GLB1	NM_016009	chr1	+	87170256	87213866	87170582	87208918	10	Q9Y371
uc001dlz.2	KIAA0491		chr1	+	87170256	87213866	87185275	87208918	8	B4E182
uc010osk.1	HS2ST1	NM_012262	chr1	+	87380334	87575680	87380719	87570379	7	Q7LGA3
uc001dmc.3	HS2ST1	NM_001134492	chr1	+	87380334	87564124	87380719	87563622	5	Q7LGA3-3
uc001dmf.2	LOC339524		chr1	+	87595447	87634884	87595447	87595447	3
uc010osl.1	LOC339524		chr1	+	87595447	87602350	87595447	87595447	3
uc010osm.1	LOC339524		chr1	+	87597608	87602350	87597608	87597608	4
uc010osn.1	LOC339524		chr1	+	87597608	87602350	87597608	87597608	3
uc010oso.1	LOC339524		chr1	+	87597608	87602350	87597608	87597608	3
uc001dme.1	HS2ST1	NM_001134492	chr1	+	87458689	87634884	87458803	87633859	8	Q7LGA3-2
uc001dmg.3	LOC339524		chr1	+	87597608	87602350	87597608	87597608	4
uc001dmi.2	LMO4	NM_006769	chr1	+	87794150	87814603	87797698	87810479	5	P61968
uc001dmj.2	LMO4	NM_006769	chr1	+	87797350	87814603	87797698	87810479	5	P61968
uc001dmn.2	PKN2	NM_006256	chr1	+	89149921	89301937	89150263	89299131	22	Q16513
uc010osp.1	PKN2	NM_006256	chr1	+	89149921	89301937	89150263	89299131	22	B4DTP5
uc010osq.1	PKN2		chr1	+	89149921	89301937	89226026	89299131	21	Q16513
uc009wcv.2	PKN2	NM_006256	chr1	+	89149921	89301937	89150263	89299131	21	Q08AF4
uc010osr.1	PKN2	NM_006256	chr1	+	89246721	89301937	89250341	89299131	17	Q16513
uc001dmm.1	PKN2	NM_006256	chr1	+	89149921	89271951	89150263	89271493	11	B1AL79
uc001dnf.2	GBP6	NM_198460	chr1	+	89829435	89853719	89834110	89851028	11	Q6ZN66
uc010ost.1	GBP6	NM_198460	chr1	+	89829435	89853719	89843733	89851028	9	B4E1U2
uc009wcy.1	LOC400759		chr1	+	89873237	89890493	89873237	89873237	5
uc001dni.2	LRRC8B	NM_001134476	chr1	+	89990396	90063418	90048209	90058602	8	Q6P9F7
uc001dnj.2	LRRC8B	NM_015350	chr1	+	90024269	90063418	90048209	90058602	6	Q6P9F7
uc001dnh.2	LRRC8B	NM_015350	chr1	+	89990396	90063418	90048209	90058602	8	Q6P9F7
uc001dnl.3	LRRC8C	NM_032270	chr1	+	90098643	90185093	90152032	90180541	3	Q8TDW0
uc001dnm.2	LRRC8D	NM_001134479	chr1	+	90286572	90401987	90398627	90401204	3	Q7L1W4
uc001dnn.2	LRRC8D	NM_018103	chr1	+	90287479	90401987	90398627	90401204	3	Q7L1W4
uc001dnq.2	ZNF326	NM_182976	chr1	+	90460677	90494094	90460816	90493260	12	B4DLN0
uc001dnp.3	ZNF326	NM_182975	chr1	+	90460677	90471999	90460816	90470807	4	Q5BKZ1-2
uc009wda.1	ZNF326	NM_182976	chr1	+	90460677	90494094	90460816	90493260	12	B4DLN0
uc001dnr.2	ZNF326		chr1	+	90460677	90494094	90475649	90493260	10	B4E179
uc001doe.2	CDC7	NM_003503	chr1	+	91966403	91991320	91967273	91989992	12	O00311
uc001dof.2	CDC7	NM_001134419	chr1	+	91966403	91991320	91967273	91989992	12	O00311
uc009wdc.2	CDC7	NM_001134420	chr1	+	91966664	91991320	91967273	91989992	12	O00311
uc010osw.1	CDC7	NM_003503	chr1	+	91966403	91991320	91967273	91989992	11	B7Z5H7
uc009wdd.2	CDC7		chr1	+	91980375	91991320	91980378	91989992	3	Q6JSD6
uc010osx.1	GRP94c		chr1	+	92100567	92109334	92100567	92109332	3	B4DHT9
uc001dom.3	BRDT	NM_001726	chr1	+	92417708	92479983	92428311	92479831	19	NP_001717
uc001dok.3	BRDT	NM_207189	chr1	+	92414927	92479983	92428311	92479831	19	NP_997072
uc001dol.3	BRDT	NM_001726	chr1	+	92414927	92479983	92428311	92479831	20	Q58F21-2
uc010osz.1	BRDT	NM_207189	chr1	+	92414927	92479983	92428311	92479831	19	Q58F21-2
uc009wdf.2	BRDT	NM_207189	chr1	+	92414927	92479983	92430210	92479831	19	A6NF68
uc010ota.1	BRDT	NM_207189	chr1	+	92414927	92479983	92428311	92479831	18	B7Z811
uc010otb.1	BRDT	NM_207189	chr1	+	92414928	92479983	92428311	92479831	18	B7Z811
uc001don.2	EPHX4	NM_173567	chr1	+	92495532	92529093	92495636	92528843	7	Q8IUS5
uc001doo.2	BTBD8	NM_183242	chr1	+	92545861	92613395	92546128	92613358	9	Q5XKL5
uc010otc.1	BTBD8		chr1	+	92545861	92613395	92545861	92545861	8
uc010otd.1	KIAA1107	NM_015237	chr1	+	92632608	92650279	92633413	92649887	9	NP_056052
uc001dop.2	KIAA1107	NM_015237	chr1	+	92634414	92650279	92634518	92649887	7	Q9UPP5
uc001doq.2	C1orf146	NM_001012425	chr1	+	92683572	92711366	92696977	92711231	6	Q5VVC0
uc010ote.1	C1orf146		chr1	+	92683572	92711366	92709790	92711231	6	Q5VVC0
uc001dot.2	RPAP2	NM_024813	chr1	+	92764521	92853732	92764630	92852568	13	Q8IXW5
uc009wdh.2	RPAP2		chr1	+	92764521	92853732	92764521	92764521	14
uc001doz.2	RPL5	NM_000969	chr1	+	93297593	93307480	93297671	93307422	8	A2RUM7
uc009wdi.1	SNORA66		chr1	+	93306275	93306408	93306275	93306275	1
uc001dpe.2	SNORD21		chr1	+	93302845	93302940	93302845	93302845	1
uc001dpa.2	RPL5		chr1	+	93297593	93307480	93297593	93297593	8
uc001dpb.2	RPL5		chr1	+	93297916	93307480	93299178	93307422	6	B3KTM6
uc001dpd.2	RPL5	NM_000969	chr1	+	93301783	93306626	93303082	93306365	3	NP_000960
uc009wdj.2	MTF2	NM_007358	chr1	+	93544791	93604636	93545083	93602584	15	Q9Y483
uc010oth.1	MTF2		chr1	+	93544791	93604636	93580264	93602584	16	A6NGQ9
uc009wdk.2	MTF2		chr1	+	93544791	93604636	93545083	93602584	14	B1AKT6
uc001dpl.3	MTF2		chr1	+	93575786	93604636	93580264	93602584	14	A6NGQ9
uc001dpi.3	MTF2		chr1	+	93544791	93604636	93583964	93602584	14	B4DZG1
uc010oti.1	MTF2	NM_007358	chr1	+	93544791	93604636	93580264	93602584	13	A6NGQ9
uc001dpj.3	MTF2		chr1	+	93544791	93604636	93580264	93602584	15	A6NGQ9
uc001dph.2	M96		chr1	+	93544791	93585831	93580264	93584962	8	B4DZ69
uc001dpm.3	MTF2	NM_007358	chr1	+	93594351	93604636	93594838	93602584	5	Q9Y483-2
uc001dpq.2	CCDC18	NM_206886	chr1	+	93645919	93744266	93646087	93744034	28	NP_996769
uc009wdl.1	CCDC18	NM_206886	chr1	+	93671066	93712511	93672709	93712511	15	Q5T9S3
uc001dpr.1	CCDC18		chr1	+	93720027	93730500	93720090	93730500	4	Q5T9S4
uc001dpu.2	DR1	NM_001938	chr1	+	93811477	93828146	93812202	93826196	3	Q658N3
uc010otj.1	DR1	NM_001938	chr1	+	93811491	93828146	93812202	93826196	4	Q658N3
uc001dpv.2	FNBP1L	NM_017737	chr1	+	93913838	94020216	93913838	94017973	15	Q5T0N5-3
uc001dpw.2	FNBP1L	NM_001024948	chr1	+	93913838	94020216	93913838	94016682	14	Q5T0N5-4
uc010otk.1	FNBP1L	NM_017737	chr1	+	93995208	94020216	93996341	94017973	12	B4DSI7
uc010otl.1	TOCA1		chr1	+	94009663	94020216	94012414	94017973	6	B4DKY5
uc009wdn.2	AK307291		chr1	+	94057524	94065586	94057524	94057524	4
uc001dqe.1	AX746627		chr1	+	94317792	94319887	94317792	94317792	1
uc001dqn.3	ABCD3	NM_002858	chr1	+	94883932	94984218	94884034	94982685	23	P28288
uc001dqm.3	ABCD3	NM_001122674	chr1	+	94883932	94944259	94884034	94944106	9	P28288-3
uc010oto.1	ABCD3	NM_002858	chr1	+	94883932	94984218	94884034	94982685	24	B4DL07
uc010otp.1	ABCD3		chr1	+	94883932	94984218	94930402	94982685	22	P28288
uc009wdr.2	ABCD3	NM_002858	chr1	+	94883932	94984218	94884034	94982685	19	P28288-2
uc001dqo.3	ABCD3	NM_002858	chr1	+	94947048	94984218	94953136	94982685	14	P28288
uc001dqv.3	SLC44A3	NM_001114106	chr1	+	95285900	95360801	95286007	95360478	15	NP_001107578
uc001dqw.3	SLC44A3	NM_152369	chr1	+	95286099	95360801	95290057	95360478	14	NP_689582
uc001dqx.3	SLC44A3	NM_152369	chr1	+	95285900	95360801	95286007	95360478	15	Q8N4M1
uc010otq.1	SLC44A3	NM_152369	chr1	+	95285900	95360801	95286007	95360478	14	B4DTF4
uc010otr.1	SLC44A3	NM_152369	chr1	+	95285900	95360801	95286007	95360478	14	Q8N4M1-3
uc009wds.2	SLC44A3		chr1	+	95290048	95360801	95293075	95360478	14	Q8N4M1-2
uc010ots.1	SLC44A3	NM_152369	chr1	+	95286099	95360801	95290057	95360478	14	B4DTF4
uc010ott.1	SLC44A3	NM_152369	chr1	+	95290048	95360801	95290057	95360478	13	B7ZA08
uc010otu.1	SLC44A3	NM_152369	chr1	+	95292994	95356823	95292994	95292994	12
uc001drb.2	TMEM56	NM_152487	chr1	+	95582893	95663159	95609457	95657424	7	B2RPI2
uc009wdu.2	RWDD3	NM_015485	chr1	+	95699710	95712773	95699786	95712426	4	NP_056300
uc001drf.3	RWDD3	NM_001128142	chr1	+	95699710	95712773	95699786	95710269	3	NP_001121614
uc001drd.3	TMEM56	NM_152487	chr1	+	95583478	95710916	95609457	95709806	8	B2RPI2
uc001drc.2	TMEM56	NM_152487	chr1	+	95582994	95663159	95609457	95657424	8	B2RPI2
uc001drh.3	RWDD3		chr1	+	95699710	95712773	95705425	95712174	5	Q9Y3V2-3
uc009wdv.2	DKFZp566K023		chr1	+	95699710	95712773	95699710	95699710	5
uc001drg.3	RWDD3	NM_001128142	chr1	+	95699710	95712773	95699710	95699710	4
uc001dri.3	RWDD3	NM_001128142	chr1	+	95699710	95712773	95699786	95712174	4	Q9Y3V2-2
uc010oty.1	DKFZp566K023		chr1	+	95699710	95710916	95705425	95710269	3	B4DKA5
uc009wdt.2	RWDD3	NM_001128142	chr1	+	95699710	95710916	95699786	95710269	2	Q9Y3V2-2
uc001drl.2	BC067883		chr1	+	95975895	95981019	95975895	95975895	3
uc001drq.2	PTBP2	NM_021190	chr1	+	97187174	97280599	97187420	97278961	14	Q9UKA9
uc001drr.2	PTBP2	NM_021190	chr1	+	97187174	97280599	97187420	97278961	14	Q9UKA9-4
uc001drn.2	PTBP2	NM_021190	chr1	+	97187174	97279217	97187420	97278961	14	Q9UKA9-3
uc001dro.2	PTBP2	NM_021190	chr1	+	97187174	97279217	97187420	97278961	14	Q9UKA9-2
uc010otz.1	PTBP2	NM_021190	chr1	+	97187174	97279217	97215170	97278961	15	B4DSS8
uc001drp.2	PTBLP		chr1	+	97187174	97279217	97187174	97187174	13
uc010oua.1	PTBP2	NM_021190	chr1	+	97187346	97279217	97187420	97278961	14	Q9UKA9-2
uc001dru.2	PTBLP		chr1	+	97188272	97280599	97188272	97188272	13
uc009wdw.2	PTBP2		chr1	+	97187174	97279217	97235299	97278961	13	A8MYV9
uc001drt.2	PTBLP		chr1	+	97250614	97280599	97272486	97278961	6	B4DSI2
uc001drs.1	PTBLP		chr1	+	97250614	97279217	97272486	97278961	6	B4DSI2
uc001drm.2	PTBLP		chr1	+	97187174	97239518	97187420	97236443	5	Q59G43
uc010ouc.1	SNX7	NM_015976	chr1	+	99127235	99226054	99127287	99225687	9	Q5VT10
uc001dsa.2	SNX7	NM_152238	chr1	+	99127235	99226054	99150452	99225687	9	Q5VT09
uc010oud.1	SNX7	NM_015976	chr1	+	99127235	99226054	99127287	99225687	8	Q5VT10
uc001dsd.1	AK095544		chr1	+	99469831	99614408	99469831	99469831	3
uc001dse.2	LPPR4	NM_014839	chr1	+	99729899	99775136	99730005	99772566	7	Q7Z2D5
uc010oue.1	LPPR4	NM_014839	chr1	+	99729899	99775136	99730005	99772566	6	Q7Z2D5
uc001dsg.2	PALMD	NM_017734	chr1	+	100111430	100160096	100111873	100159618	8	Q9NP74
uc001dsf.2	PALMD	NM_017734	chr1	+	100111430	100155632	100111873	100155472	7	Q9NP74
uc001dsm.1	AGL	NM_000646	chr1	+	100316530	100389579	100318225	100387207	34	P35573-3
uc001dsj.1	AGL	NM_000028	chr1	+	100316044	100389579	100316598	100387207	34	P35573
uc001dsk.1	AGL	NM_000643	chr1	+	100316044	100389579	100316598	100387207	34	P35573
uc001dsi.1	AGL	NM_000642	chr1	+	100315639	100389579	100316598	100387207	34	P35573
uc001dsl.1	AGL	NM_000644	chr1	+	100316044	100389579	100316598	100387207	34	P35573
uc001dsn.1	AGL	NM_000645	chr1	+	100326765	100389579	100327027	100387207	32	P35573-2
uc001dsp.1	SLC35A3	NM_012243	chr1	+	100435539	100489006	100459110	100488032	8	A8K3F8
uc001dsq.1	SLC35A3	NM_012243	chr1	+	100435539	100489006	100459110	100488032	9	A8K3F8
uc001dsr.1	SLC35A3	NM_012243	chr1	+	100435991	100489006	100436092	100488032	8	Q9Y2D2-2
uc001dss.1	SLC35A3		chr1	+	100459157	100489006	100464872	100488032	7	A8K3F8
uc009wdy.1	SLC35A3		chr1	+	100435539	100489006	100459110	100487970	6	Q9BSB7
uc001dst.2	HIAT1	NM_033055	chr1	+	100503788	100548927	100503788	100547765	12	Q96MC6
uc001dsv.2	CCDC76	NM_019083	chr1	+	100598705	100616053	100598724	100614376	11	Q9NUP7
uc010ouf.1	CCDC76		chr1	+	100598705	100616053	100598705	100598705	11
uc009wea.2	CCDC76		chr1	+	100598705	100616053	100598724	100614212	10	Q9NUP7
uc001dtd.2	RTCD1	NM_001130841	chr1	+	100731713	100758323	100731931	100757060	12	Q5VVL5
uc001dtc.2	RTCD1	NM_003729	chr1	+	100731713	100758323	100731931	100757060	11	Q5VVL6
uc010ouh.1	RTCD1	NM_003729	chr1	+	100731713	100739511	100731931	100739012	5	B4DSL0
uc001dtg.3	CDC14A	NM_003672	chr1	+	100818022	100985832	100818510	100983836	16	B1AQ15
uc001dtf.2	CDC14A	NM_033312	chr1	+	100818022	100965021	100818510	100964935	15	B1AQ14
uc001dte.3	CDC14A	NM_033313	chr1	+	100818022	100950925	100818510	100950022	11	Q52LH9
uc009wee.2	CDC14A	NM_033313	chr1	+	100818022	100985832	100818510	100970447	17	A6MA65
uc009wed.1	CDC14A		chr1	+	100818022	100965021	100933552	100964935	14	B1AQ14
uc010oui.1	CDC14A	NM_033312	chr1	+	100810583	100965021	100843135	100964935	15	B1AQ14
uc009web.2	CDC14A		chr1	+	100810583	100963763	100810583	100810583	14
uc009wec.1	CDC14A		chr1	+	100818022	100856616	100818510	100856494	4	Q9UNH5-4
uc001dth.2	GPR88	NM_022049	chr1	+	101003727	101007582	101004522	101005677	2	Q9GZN0
uc001dti.2	VCAM1	NM_001078	chr1	+	101185296	101204599	101185416	101203839	9	A8K6R7
uc001dtj.2	VCAM1	NM_080682	chr1	+	101185296	101204599	101185416	101203839	8	NP_542413
uc010ouj.1	VCAM1	NM_001078	chr1	+	101185296	101204599	101185416	101203839	9	B4DKS4
uc001dtn.2	SLC30A7	NM_001144884	chr1	+	101361631	101447311	101361818	101440413	12	Q8NEW0
uc001dto.2	SLC30A7	NM_133496	chr1	+	101361631	101447311	101361818	101440413	11	Q8NEW0
uc001dua.2	BX538249		chr1	+	101491408	101552817	101491408	101491408	9
uc001duc.2	BC045807		chr1	+	101538215	101552817	101538215	101538215	7
uc001dub.2	CR609843		chr1	+	101491408	101552817	101491408	101491408	5
uc001dud.2	S1PR1	NM_001400	chr1	+	101702304	101707076	101704540	101705689	2	P21453
uc009weg.2	S1PR1	NM_001400	chr1	+	101702458	101707076	101704540	101705689	2	P21453
uc010oun.1	RNPC3	NM_017619	chr1	+	104068577	104097857	104068692	104094402	15	Q96LT9
uc001duq.2	AMY2B	NM_020978	chr1	+	104095895	104122147	104114224	104122122	12	B3KXB7
uc010oup.1	LOC648740		chr1	+	104112025	104114006	104112025	104112025	1
uc010ouo.1	RNPC3	NM_017619	chr1	+	104078747	104122147	104078747	104078747	22
uc010oul.1	RNPC3	NM_017619	chr1	+	104068577	104096306	104068692	104094402	15	Q96LT9
uc010oum.1	RNPC3	NM_017619	chr1	+	104068577	104096306	104068692	104094402	15	A8K1C9
uc001dur.2	AMY2B	NM_020978	chr1	+	104112334	104122147	104114224	104122122	10	B3KXB7
uc001dus.1	KIAA1839		chr1	+	104118062	104153092	104118062	104118062	5
uc001dut.2	AMY2A	NM_000699	chr1	+	104159998	104168393	104160062	104168368	10	P04746
uc010ouq.1	AMY2A	NM_000699	chr1	+	104159998	104162543	104160062	104162460	4	B9EJG1
uc001duv.2	AMY1B	NM_001008218	chr1	+	104198301	104207172	104198952	104207142	11	P04745
uc001duu.2	AMY1A	NM_001008221	chr1	+	104198140	104207172	104198952	104207142	11	P04745
uc010our.1	AMY2A	NM_000699	chr1	+	104257374	104262492	104257496	104262490	6	NP_000690
uc001duz.2	AMY1B	NM_001008218	chr1	+	104292439	104301310	104293091	104301280	11	P04745
uc001duy.2	AMY1A	NM_001008221	chr1	+	104292278	104301310	104293091	104301280	11	P04745
uc010ous.1	PRMT6	NM_018137	chr1	+	107599266	107601907	107599337	107600465	1	Q96LA8
uc001dvh.3	NTNG1	NM_001113226	chr1	+	107682628	108024471	107691215	108023462	8	Q9Y2I2
uc001dvf.3	NTNG1	NM_001113228	chr1	+	107682628	108024471	107691215	108023462	8	Q9Y2I2-4
uc001dvc.3	NTNG1	NM_014917	chr1	+	107682628	108024471	107691215	108023462	6	Q9Y2I2-1
uc010out.1	NTNG1	NM_001113228	chr1	+	107682628	108024471	107691215	108023462	8	B4DKF0
uc001dvd.1	NTNG1	NM_014917	chr1	+	107683548	107953207	107691215	107950338	5	Q9Y2I2-2
uc001dve.2	KIAA0976		chr1	+	107937775	108024471	107937775	107937775	7
uc009wek.2	KIAA0976		chr1	+	107937775	108024471	107937775	107937775	6
uc001dvg.2	KIAA0976		chr1	+	107937775	108024471	107937775	107937775	4
uc009wem.2	KIAA0976		chr1	+	107937775	108024471	107937871	108023539	2
uc001dvi.2	NTNG1	NM_014917	chr1	+	107937775	108024471	107979328	108023424	4	NP_055732
uc001dvq.2	NBPF4	NM_001143989	chr1	+	108918459	108953432	108918459	108918459	10
uc001dvr.1	CR593862		chr1	+	108963310	108975897	108963310	108963310	2
uc009wep.2	NBPF6	NM_001143987	chr1	+	108992903	109013259	108993223	109013257	16	NP_001137459
uc009weq.2	NBPF6	NM_001143988	chr1	+	108992903	109013259	108993223	109013257	15	Q5VWK0
uc010ouy.1	FAM102B	NM_001010883	chr1	+	109102970	109181948	109103050	109177772	11	Q5T8I3
uc001dvv.3	PRPF38B	NM_018061	chr1	+	109234931	109244420	109235213	109242642	6	Q5VTL8
uc001dvw.3	PRPF38B		chr1	+	109234931	109244420	109238380	109242642	7	Q5VTL8
uc010ouz.1	PRPF38B		chr1	+	109234931	109244420	109241258	109242642	7	Q5VTL8
uc001dvx.2	FNDC7	NM_001144937	chr1	+	109255555	109285365	109255555	109284426	13	NP_001138409
uc010ova.1	FNDC7	NM_001144937	chr1	+	109264956	109285365	109265057	109284426	8	Q5VTL7
uc001dvy.2	STXBP3	NM_007269	chr1	+	109289284	109352139	109289359	109351499	19	O00186
uc001dvz.2	UNC-18c		chr1	+	109289284	109352139	109289284	109289284	19
uc001dwc.2	AY312144		chr1	+	109399838	109401144	109399838	109399838	3
uc010ovc.1	GPSM2	NM_013296	chr1	+	109419602	109473043	109428144	109472562	15	Q5T1N8
uc010ove.1	GPSM2	NM_013296	chr1	+	109419602	109476957	109428144	109472562	16	Q5T1N8
uc010ovd.1	GPSM2	NM_013296	chr1	+	109419602	109473043	109428144	109472562	15	Q5T1N8
uc001dwn.2	TMEM167B	NM_020141	chr1	+	109633402	109639553	109633494	109637121	3	A8K5H8
uc009weu.2	TMEM167B		chr1	+	109633402	109639553	109633402	109633402	2
uc001dwo.1	SCARNA2		chr1	+	109642814	109643234	109642814	109642814	1
uc001dwq.2	KIAA1324	NM_020775	chr1	+	109656532	109745853	109656805	109745634	23	NP_065826
uc010ovg.1	KIAA1324		chr1	+	109656718	109749401	109707152	109745576	21	Q6UXG2-4
uc009wex.1	KIAA1324	NM_020775	chr1	+	109656718	109743522	109656805	109743522	20	A8MQ66
uc009wey.2	KIAA1324	NM_020775	chr1	+	109656718	109745853	109656805	109745634	20	Q6UXG2-3
uc001dwr.2	KIAA1324	NM_020775	chr1	+	109730600	109745853	109730807	109745634	14	B4DWM4
uc001dws.1	KIAA1324		chr1	+	109740095	109742859	109740095	109740095	4
uc009wez.1	KIAA1324		chr1	+	109740095	109742859	109740095	109740095	3
uc001dwu.1	SARS	NM_006513	chr1	+	109756539	109780785	109756614	109780510	11	B2R6Y9
uc001dwv.1	SARS	NM_006513	chr1	+	109756539	109780785	109756614	109780510	12	Q5T5C7
uc001dww.1	SARS		chr1	+	109756539	109780785	109766664	109780510	11	B2R6Y9
uc001dwx.1	SARS	NM_006513	chr1	+	109756539	109780785	109756614	109780510	10	B2R6Y9
uc009wfa.1	SARS	NM_006513	chr1	+	109756539	109780785	109756614	109780510	9	Q0VGA5
uc001dwy.1	SARS		chr1	+	109756600	109780785	109773577	109780510	10	B2R6Y9
uc001dwt.1	SARS	NM_006513	chr1	+	109756539	109778831	109756614	109778829	8	Q0VGA5
uc001dwz.1	SARS	NM_006513	chr1	+	109772013	109780785	109773577	109780510	8	B2R6Y9
uc001dxa.3	CELSR2	NM_001408	chr1	+	109792640	109818377	109792701	109816671	34	Q9HCU4
uc001dxp.2	SYPL2	NM_001040709	chr1	+	110009099	110024763	110009465	110022170	6	A8KAL7
uc010ovk.1	UNQ6348		chr1	+	110009099	110024763	110009465	110022170	5	B4DYR7
uc001dxo.2	SYPL2	NM_001040709	chr1	+	110009099	110021304	110009465	110020694	5	Q5VXT5-2
uc001dxq.2	SYPL2	NM_001040709	chr1	+	110019390	110021304	110019419	110020694	2	Q14DL7
uc001dxr.2	ATXN7L2	NM_153340	chr1	+	110026560	110035418	110026575	110035222	11	Q5T6C5
uc001dxs.2	ATXN7L2		chr1	+	110031468	110035418	110032633	110035222	4	Q5T6C4
uc001dxt.2	ATXN7L2	NM_153340	chr1	+	110033543	110035418	110033676	110034690	3	Q5T6C4
uc001dxu.2	CYB561D1	NM_001134403	chr1	+	110036700	110043062	110036761	110038489	4	Q5T6C2
uc001dxw.2	CYB561D1	NM_001134404	chr1	+	110036700	110043062	110036761	110038397	4	Q5T6C3
uc010ovn.1	CYB561D1	NM_182580	chr1	+	110036700	110043062	110036761	110038881	3	Q8N8Q1
uc010ovo.1	CYB561D1	NM_001134400	chr1	+	110036700	110043062	110036761	110038881	3	B4DH97
uc010ovl.1	CYB561D1	NM_001134402	chr1	+	110036657	110043062	110036761	110038881	2	NP_001127874
uc009wfd.2	CYB561D1	NM_001134402	chr1	+	110036700	110043062	110038344	110038881	3	Q6ZQS1
uc010ovp.1	CYB561D1	NM_001134402	chr1	+	110036700	110043062	110038389	110038881	2	B4E0W0
uc010ovm.1	CYB561D1	NM_001134402	chr1	+	110036657	110043062	110037790	110038881	3	B4DR38
uc001dxy.2	GPR61	NM_031936	chr1	+	110082493	110088455	110085644	110087000	3	A8K1W2
uc001dxz.2	GNAI3	NM_006496	chr1	+	110091185	110138452	110091342	110134855	9	NP_006487
uc010ovq.1	DM004264		chr1	+	110141514	110141589	110141514	110141514	1
uc001dyb.1	AMPD2	NM_139156	chr1	+	110162458	110174677	110162890	110173774	18	Q5T695
uc001dyc.1	AMPD2	NM_004037	chr1	+	110163275	110174677	110163635	110173774	18	Q01433
uc001dyd.1	AMPD2	NM_203404	chr1	+	110168048	110174677	110168256	110173774	16	Q5T693
uc009wfh.1	AMPD2	NM_004037	chr1	+	110162458	110174677	110163635	110173774	19	Q01433
uc010ovr.1	AMPD2	NM_203404	chr1	+	110163535	110174677	110163729	110173774	17	B4DZI5
uc009wfg.1	AMPD2		chr1	+	110162125	110173028	110162125	110162125	17
uc010ovs.1	AMPD2	NM_139156	chr1	+	110166653	110171117	110168025	110171117	11	Q5T695
uc001dye.1	AMPD2		chr1	+	110171948	110174677	110172902	110173774	4
uc001dyh.2	GSTM4	NM_147148	chr1	+	110198697	110208123	110199011	110207653	8	NP_671489
uc001dyf.2	GSTM4	NM_000850	chr1	+	110198697	110204330	110199011	110203876	8	NP_000841
uc010ovt.1	GSTM2	NM_001142368	chr1	+	110210643	110226618	110210737	110224439	9	NP_001135840
uc001dyg.2	GSTM4		chr1	+	110198697	110204330	110200446	110203876	7	A8K765
uc001dyj.2	GSTM2	NM_000848	chr1	+	110210643	110217907	110210737	110217458	8	P28161
uc001dyi.2	GSTM2	NM_000848	chr1	+	110198697	110217907	110199011	110217458	8	P28161
uc009wfk.2	GSTM2		chr1	+	110210643	110226618	110210643	110210643	9
uc009wfj.2	GSTM4		chr1	+	110198697	110204330	110199011	110203876	6	Q4JNT8
uc009wfi.2	GSTM4		chr1	+	110198697	110199958	110199011	110199546	2
uc001dyk.2	GSTM1	NM_000561	chr1	+	110230417	110236366	110230495	110235917	8	NP_000552
uc001dyl.2	GSTM1	NM_146421	chr1	+	110230417	110236366	110230495	110235917	7	NP_666533
uc001dyn.2	GSTM5	NM_000851	chr1	+	110254863	110260888	110254934	110260048	8	NP_000842
uc010ovu.1	GSTM1		chr1	+	110254863	110260883	110256051	110258027	5	P09488
uc001dyv.3	CSF1	NM_172211	chr1	+	110453232	110472354	110453645	110467811	9	P09603-3
uc001dyt.2	CSF1	NM_172210	chr1	+	110453232	110467824	110453645	110467811	9	P09603-2
uc001dyu.2	CSF1	NM_172212	chr1	+	110453232	110469365	110453645	110467811	9	A8K6J5
uc001dyw.3	CSF1	NM_000757	chr1	+	110453232	110472354	110453645	110467811	9	A8K6J5
uc001dyx.2	AHCYL1	NM_006621	chr1	+	110527307	110566363	110527674	110564302	17	NP_006612
uc010ovw.1	AHCYL1	NM_006621	chr1	+	110528109	110566363	110551676	110564302	17	B4DIZ5
uc010ovx.1	AHCYL1	NM_006621	chr1	+	110546754	110566363	110551676	110564302	17	B4DIZ5
uc001dyy.2	AHCYL1	NM_006621	chr1	+	110546752	110566363	110551676	110564302	17	B4DIZ5
uc001dza.1	FAM40A	NM_033088	chr1	+	110577240	110597424	110577259	110596534	21	Q5VSL9
uc009wfp.1	FAM40A	NM_033088	chr1	+	110577240	110597424	110582506	110596534	22	Q5VSL9-2
uc001dyz.1	FAM40A	NM_033088	chr1	+	110574198	110597424	110581339	110596534	21	Q5VSL9-2
uc001dzc.2	UBL4B	NM_203412	chr1	+	110655061	110656568	110655156	110655681	1	Q8N7F7
uc009wfq.2	SLC6A17	NM_001010898	chr1	+	110693131	110744821	110709551	110741066	12	Q9H1V8
uc001dze.1	SLC6A17		chr1	+	110735127	110737566	110735227	110737467	2
uc001dzg.2	KCNC4	NM_001039574	chr1	+	110754064	110776665	110754121	110775594	4	NP_001034663
uc001dzh.2	KCNC4	NM_004978	chr1	+	110754064	110776665	110754121	110774931	4	Q03721
uc001dzf.2	KCNC4	NM_153763	chr1	+	110754064	110766704	110754121	110766656	2	Q03721-2
uc001dzi.2	KCNC4	NM_004978	chr1	+	110754064	110776665	110754064	110754064	5
uc009wfr.2	KCNC4	NM_001039574	chr1	+	110754064	110769165	110754121	110768940	3	Q03721
uc001dzl.1	RBM15	NM_022768	chr1	+	110881944	110889303	110882027	110888231	3	Q96T37
uc001dzm.1	RBM15	NM_022768	chr1	+	110881944	110889303	110882027	110888976	2	Q4V760
uc001dzs.2	PROK1	NM_032414	chr1	+	110993787	110999974	110993838	110998973	3	P58294
uc009wfu.1	CYMP		chr1	+	111023387	111033891	111023387	111023387	9
uc009wft.1	CYMP		chr1	+	111016377	111031285	111016377	111016377	8
uc001dzw.2	CD53	NM_001040033	chr1	+	111413820	111442557	111434030	111441817	9	B2R905
uc001dzx.2	CD53	NM_000560	chr1	+	111415721	111442557	111434030	111441817	8	B2R905
uc010owa.1	CD53		chr1	+	111415777	111442557	111434030	111441817	6	B4DQB5
uc001dzy.2	CD53		chr1	+	111415777	111442557	111434030	111441817	6	B2R905
uc001eah.1	CEPT1	NM_001007794	chr1	+	111682248	111727724	111690336	111726932	9	Q9Y6K0
uc001eai.1	CEPT1	NM_006090	chr1	+	111682832	111727724	111690336	111726932	9	Q9Y6K0
uc001eaj.1	CEPT1	NM_006090	chr1	+	111682832	111727724	111690336	111726932	10	Q9Y6K0
uc009wfz.1	CEPT1		chr1	+	111717500	111727724	111717537	111726932	4
uc001eag.2	CEPT1	NM_006090	chr1	+	111682248	111703575	111690336	111702184	3	NP_006081
uc001eam.2	CHI3L2	NM_004000	chr1	+	111770280	111786060	111770351	111784986	11	Q15782
uc001eao.2	CHI3L2	NM_001025199	chr1	+	111772332	111786060	111773530	111784986	10	A8MTM3
uc001ean.2	CHI3L2	NM_001025197	chr1	+	111770280	111786060	111770351	111784986	10	A6NNY3
uc009wga.2	CHI3L2	NM_004000	chr1	+	111772332	111786060	111773530	111784986	9	A8MTM3
uc009wgb.2	LOC149620		chr1	+	111823145	111828729	111823145	111823145	8
uc001eas.2	CHIA	NM_201653	chr1	+	111833483	111863184	111853089	111863088	12	Q9BZP6
uc001ear.2	CHIA	NM_021797	chr1	+	111833483	111863184	111857901	111863088	9	Q9BZP6-2
uc001eaq.2	CHIA	NM_021797	chr1	+	111833483	111863184	111857901	111863088	11	Q9BZP6-2
uc001eav.2	CHIA		chr1	+	111853021	111863184	111860305	111863088	11	Q9BZP6-3
uc001eau.2	CHIA	NM_021797	chr1	+	111853021	111863184	111860305	111863088	9	Q9BZP6-3
uc009wgc.2	CHIA	NM_021797	chr1	+	111833483	111863184	111857901	111863088	10	Q9BZP6-2
uc001eat.2	CHIA	NM_021797	chr1	+	111833483	111863184	111860305	111863088	8	Q9BZP6-3
uc009wgd.2	CHIA	NM_021797	chr1	+	111853021	111863184	111860305	111863088	10	Q9BZP6-3
uc001eaw.2	C1orf88	NM_181643	chr1	+	111889194	111895639	111889274	111893949	6	Q8TCI5
uc001eax.2	C1orf88		chr1	+	111889194	111895639	111889274	111893949	5	Q5T5D6
uc009wge.1	C1orf88		chr1	+	111889194	111895639	111889274	111892844	4
uc001eay.2	C1orf88	NM_181643	chr1	+	111890962	111895639	111891140	111893949	3	Q5T5D6
uc001ebc.2	ATP5F1	NM_001688	chr1	+	111991742	112004523	111992163	112003616	7	Q08ET0
uc009wgf.1	ATP5F1	NM_001688	chr1	+	111991461	112002258	111991477	112002258	7	Q08ET0
uc001ebd.3	ATP5F1		chr1	+	111991816	112004523	111991816	111991816	6
uc001ebe.2	C1orf162	NM_174896	chr1	+	112016603	112021133	112018650	112020745	6	Q8NEQ5
uc001ebk.2	RAP1A	NM_001010935	chr1	+	112162404	112256100	112233982	112251857	9	NP_001010935
uc001ebl.2	RAP1A	NM_002884	chr1	+	112162404	112256100	112233982	112251857	8	NP_002875
uc001ebm.2	RAP1A		chr1	+	112170091	112256100	112170091	112170091	9
uc001ebi.2	RAP1A	NM_002884	chr1	+	112085054	112256100	112233982	112251857	8	NP_002875
uc001ebn.1	AK023457		chr1	+	112256829	112259310	112256829	112256829	1
uc001ebq.1	AK092511		chr1	+	112282462	112290420	112282462	112282462	3
uc001ebs.2	DDX20	NM_007204	chr1	+	112298189	112310198	112298546	112309521	11	Q9UHI6
uc010owf.1	DDX20		chr1	+	112298189	112310198	112303361	112309521	10	Q9UHI6
uc001ebt.2	DDX20		chr1	+	112303018	112310198	112305493	112309521	3	Q9UHI6
uc001ebw.2	BC034233		chr1	+	112533157	112541461	112533518	112539135	2
uc001ebx.2	CTTNBP2NL	NM_018704	chr1	+	112938799	113003785	112958787	113000034	6	Q9P2B4
uc001ebz.2	DKFZp547A023		chr1	+	112999439	113006063	112999439	112999439	2
uc001eby.1	AX747733		chr1	+	112938880	112941439	112938880	112938880	1
uc001eca.2	WNT2B	NM_004185	chr1	+	113010039	113063908	113010159	113063131	6	Q5TEI2
uc001ecb.2	WNT2B	NM_024494	chr1	+	113051369	113063908	113051884	113063131	5	Q5TEH9
uc009wgg.2	WNT2B	NM_024494	chr1	+	113010039	113063908	113057589	113063131	5	Q5TEH8
uc001ecj.1	CAPZA1	NM_006135	chr1	+	113162074	113214241	113162466	113212754	10	P52907
uc001eck.2	MOV10	NM_001130079	chr1	+	113217047	113243367	113217534	113243129	21	Q9HCE1
uc001ecn.2	MOV10	NM_020963	chr1	+	113217047	113243367	113217534	113243129	21	Q9HCE1
uc001ecm.2	MOV10		chr1	+	113217047	113243367	113231599	113243129	22	Q5JR04
uc009wgj.1	MOV10		chr1	+	113217469	113239156	113231599	113238919	12	Q9HCE1-2
uc001ecl.2	MOV10	NM_020963	chr1	+	113217047	113243357	113217534	113243169	11	Q9H8T8
uc001ecu.2	FAM19A3	NM_001004440	chr1	+	113263188	113269854	113264855	113269302	5	Q2M1P9
uc001ecv.2	FAM19A3	NM_182759	chr1	+	113263188	113269854	113264855	113269262	5	B7ZLU0
uc010owk.1	FAM19A3		chr1	+	113263188	113269854	113263188	113263188	5
uc010owl.1	FAM19A3		chr1	+	113263188	113269854	113263188	113263188	5
uc001eda.1	AFARP1		chr1	+	113465971	113467295	113465971	113465971	1
uc001edd.2	BX648855		chr1	+	113499070	113511596	113499070	113499070	3
uc001edb.2	BC023568		chr1	+	113499036	113506688	113499036	113499036	3
uc001edc.1	BC047723		chr1	+	113499036	113542118	113499036	113499036	3
uc001edf.1	LRIG2	NM_014813	chr1	+	113615830	113667342	113616028	113666723	18	O94898
uc009wgn.1	LRIG2		chr1	+	113615830	113667342	113635831	113666723	19	O94898
uc001edk.2	MAGI3	NM_001142782	chr1	+	113933474	114228535	113933655	114226636	21	Q5TCQ9-4
uc001edi.3	MAGI3	NM_152900	chr1	+	113933474	114228535	113933655	114224883	21	Q5TCQ9-3
uc001edh.3	MAGI3	NM_152900	chr1	+	113933474	114224924	113933655	114224883	22	Q5TCQ9-2
uc010owm.1	MAGI3	NM_152900	chr1	+	113933474	114228535	113933655	114224883	22	Q5TCQ9-2
uc001edj.2	MAGI3	NM_152900	chr1	+	114133105	114228535	114133179	114224883	18	Q5TCQ9-3
uc009wgo.2	KIAA1634		chr1	+	114223532	114228535	114223532	114223532	3
uc001edv.1	AK123199		chr1	+	114399256	114443859	114399256	114399256	5
uc001eeg.2	DCLRE1B	NM_022836	chr1	+	114448037	114456692	114448208	114454813	4	Q9H816
uc001eeh.2	DCLRE1B		chr1	+	114448037	114456692	114450653	114454779	4	Q9H816
uc001eei.2	DCLRE1B		chr1	+	114448037	114456692	114450653	114454813	3	Q9H816
uc001eem.2	HIPK1	NM_198268	chr1	+	114471995	114520421	114483005	114516134	16	Q86Z02
uc001eel.2	HIPK1	NM_152696	chr1	+	114471995	114514693	114483005	114514660	15	Q86Z02-2
uc001eeo.2	HIPK1	NM_198269	chr1	+	114493766	114520421	114495433	114516134	15	Q86Z02-3
uc001eep.2	HIPK1	NM_181358	chr1	+	114496498	114520421	114497254	114516134	14	Q86Z02-4
uc001een.2	HIPK1	NM_198269	chr1	+	114472438	114520421	114483005	114516134	16	Q86Z02
uc001eeq.2	HIPK1	NM_181358	chr1	+	114506008	114520421	114506026	114516134	7	Q5SQL1
uc001eer.1	OLFML3	NM_020190	chr1	+	114522029	114524875	114522138	114524391	3	Q9NRN5
uc001ees.1	OLFML3		chr1	+	114522029	114524875	114522694	114524391	4	Q9NRN5-2
uc001eet.1	HNOEL-iso		chr1	+	114522029	114524876	114523602	114524391	2	B4DNG0
uc001efr.2	SYCP1	NM_003176	chr1	+	115397454	115537988	115398085	115537640	32	Q15431
uc010owt.1	SYCP1		chr1	+	115397454	115537988	115397454	115397454	33
uc001efq.2	SYCP1	NM_003176	chr1	+	115397454	115537988	115398085	115537640	32	Q15431
uc009wgw.2	SYCP1	NM_003176	chr1	+	115397454	115537988	115398085	115537640	31	Q15431
uc001efs.1	TSHB	NM_000549	chr1	+	115572414	115576941	115575983	115576848	3	NP_000540
uc001efv.1	VANGL1	NM_138959	chr1	+	116184573	116240845	116194034	116234000	8	Q5T1D4
uc009wgy.1	VANGL1	NM_138959	chr1	+	116184573	116240845	116194034	116234000	8	Q5T1D3
uc001efw.1	VANGL1	NM_138959	chr1	+	116193897	116207386	116194034	116206893	3	Q5T1D4
uc001efz.2	BC043254		chr1	+	116461996	116468528	116461996	116461996	3
[truncated: 71,603 more rows]

## Sheet: isoGenes29181
Table S1C. List of 29,181 unique gene symbols related to the 73,599 isoforms. pCoding: whether the gene is protein coding or not (noncoding=8752, coding=20429 ); N_isoforms: number of isoforms of each gene
Gene	pCoding	N_isoforms	isoforms
DDX11L1	FALSE	4	uc001aaa.3, uc010nxr.1, uc002cds.2, uc010utw.1
DDX11L9	TRUE	2	uc010nxq.1, uc010utv.1
OR4F5	TRUE	1	uc001aal.1
DQ597235	FALSE	1	uc001aaq.1
DQ599768	FALSE	3	uc001aar.1, uc001hrk.2, uc003fzd.1
LOC388312	FALSE	4	uc001aav.3, uc001abe.3, uc002khh.2, uc009vjm.2
LOC100132287	TRUE	5	uc001aau.2, uc009vjk.2, uc010jlw.2, uc003mns.2, uc010jlv.2
OR4F16	TRUE	3	uc010nxu.1, uc010nxv.1, uc011dhm.1
BC036251	FALSE	3	uc001aax.1, uc003mny.1, uc003qyc.1
BC018860	FALSE	2	uc001aaz.2, uc011mfh.1
X64709	FALSE	2	uc001aba.1, uc004cou.3
M37726	FALSE	1	uc001abb.2
CR615613	FALSE	1	uc001abc.2
LOC643837	FALSE	5	uc001abr.1, uc001abp.1, uc001abq.1, uc009vjo.1, uc009vjn.1
AK091100	FALSE	1	uc001abs.2
AK056486	FALSE	1	uc001abu.1
SAMD11	TRUE	3	uc001abw.1, uc001abx.1, uc001abv.1
KLHL17	TRUE	5	uc001aca.1, uc001acc.1, uc010nyb.1, uc010nya.1, uc001acb.1
PLEKHN1	TRUE	3	uc001acd.2, uc001acf.2, uc001ace.2
ISG15	TRUE	1	uc001acj.3
AGRN	TRUE	1	uc001ack.1
AK310350	FALSE	1	uc009vjs.1
BC033949	FALSE	1	uc001acl.1
BC028014	FALSE	1	uc001acv.2
DM119469	FALSE	1	uc001acw.2
DM004271	FALSE	1	uc010nye.1
CS548455	FALSE	1	uc010nyf.1
TTLL10	TRUE	3	uc001acy.2, uc001acz.1, uc010nyg.1
B3GALT6	TRUE	1	uc001adk.2
SCNN1D	TRUE	5	uc001adw.2, uc001adv.2, uc001adt.1, uc001adu.1, uc001adx.2
PUSL1	TRUE	3	uc001aed.2, uc010nyi.1, uc009vjx.2
GLTPD1	TRUE	1	uc001aeo.2
TAS1R3	TRUE	1	uc010nyk.1
hCG_20425	TRUE	1	uc001afm.2
LOC148413	FALSE	3	uc009vkc.1, uc001afn.1, uc009vkd.2
TMEM88B	TRUE	1	uc010nyp.1
VWA1	TRUE	2	uc001afr.2, uc001afs.2
ATAD3C	TRUE	1	uc001aft.2
ATAD3B	TRUE	4	uc001afv.2, uc001afx.2, uc001afw.2, uc001afy.2
ATAD3A	TRUE	3	uc001afz.1, uc001aga.1, uc001agb.1
AX747755	FALSE	1	uc001agc.1
AK094692	FALSE	1	uc001agf.1
MIB2	TRUE	9	uc001agg.2, uc001agh.2, uc001agi.2, uc001agj.2, uc001agk.2, uc010nyq.1, uc009vkh.2, uc001agn.2, uc001agl.1
DKFZp434A0311	TRUE	2	uc001agm.2, uc001ago.2
MMP23B	TRUE	1	uc001agp.2
mifr-1	FALSE	2	uc001agr.2, uc009vki.2
mifr-2	TRUE	1	uc001agq.2
MMP21/22B	FALSE	2	uc001ahi.1, uc009vko.1
AK097814	FALSE	1	uc001ahx.1
CR606168	FALSE	1	uc001aig.1
CALML6	TRUE	1	uc001aih.1
GABRD	TRUE	1	uc001aip.2
PRKCZ	TRUE	8	uc001aiq.2, uc001air.2, uc001ais.2, uc010nyw.1, uc010nyx.1, uc009vla.2, uc001ait.2, uc009vlb.2
AX747530	FALSE	1	uc001aiu.1
BC018779	TRUE	1	uc001aiz.1
SKI	TRUE	1	uc001aja.3
RER1	TRUE	2	uc001aje.1, uc001ajf.1
PLCH2	TRUE	6	uc001aji.1, uc001ajk.1, uc009vle.1, uc010nyz.1, uc001ajj.1, uc001ajl.1
TNFRSF14	TRUE	5	uc001ajr.2, uc001ajs.2, uc009vlf.1, uc001ajt.1, uc010nzc.1
C1orf93	TRUE	7	uc001aju.1, uc001ajw.1, uc001ajv.1, uc010nzd.1, uc010nze.1, uc010nzf.1, uc001ajx.1
ACTRT2	TRUE	1	uc001ajz.2
PRDM16	TRUE	5	uc001akc.2, uc001akd.2, uc001ake.2, uc001akf.2, uc009vlh.2
ARHGEF16	TRUE	5	uc001akg.3, uc001aki.2, uc001akj.2, uc010nzh.1, uc009vli.1
TPRG1L	TRUE	2	uc001akm.2, uc009vlj.2
TP73	TRUE	7	uc001akp.2, uc001akr.2, uc009vlk.1, uc001aks.2, uc010nzk.1, uc001akq.2, uc010nzj.1
hDNp73A	TRUE	1	uc010nzl.1
AK310432	FALSE	1	uc009vll.2
CCDC27	TRUE	1	uc001akv.2
LOC388588	TRUE	1	uc001akw.3
DFFB	TRUE	6	uc001alc.2, uc010nzn.1, uc001ald.2, uc009vlo.1, uc009vln.1, uc001ala.1
CAD	FALSE	7	uc001ale.2, uc009vlp.2, uc001alb.2, uc009vlq.2, uc009vlr.2, uc002rji.2, uc010eyw.2
LOC100133612	FALSE	3	uc001alg.2, uc001alh.3, uc010nzo.1
AK124708	FALSE	1	uc001ali.1
LOC284661	FALSE	1	uc001alj.2
AJAP1	TRUE	2	uc001alm.1, uc001aln.2
BC037321	FALSE	1	uc001alo.3
KCNAB2	TRUE	7	uc001alv.1, uc001alw.1, uc001alu.2, uc009vlv.1, uc001alx.1, uc001aly.1, uc009vlw.1
RNF207	TRUE	4	uc001amg.2, uc010nzp.1, uc001amh.2, uc001amf.1
C1orf211	FALSE	1	uc001amm.2
HES3	TRUE	1	uc009vly.1
ESPN	TRUE	3	uc001amy.2, uc001amz.2, uc001azn.1
TAS1R1	TRUE	4	uc001ant.2, uc001anu.2, uc001anv.2, uc001anw.2
ZBTB48	TRUE	3	uc001anx.2, uc009vmd.1, uc009vmc.1
HKR3	TRUE	1	uc001any.1
PHF13	TRUE	1	uc001aob.3
THAP3	TRUE	3	uc001aoe.1, uc001aoc.2, uc001aod.2
CAMTA1	TRUE	4	uc001aoi.2, uc001aok.3, uc001aoj.2, uc010nzv.1
KIAA0833	FALSE	2	uc009vmf.2, uc001aoh.2
VAMP3	TRUE	1	uc001aol.2
PER3	TRUE	6	uc001aoo.2, uc001aop.2, uc010nzw.1, uc009vmg.1, uc009vmh.1, uc001aon.2
PARK7	TRUE	4	uc001aou.3, uc001aox.3, uc001aov.3, uc001aow.3
AX747125	FALSE	1	uc001aoy.1
SLC45A1	TRUE	2	uc001apb.2, uc001apc.2
CA6	TRUE	2	uc001apm.2, uc009vmn.2
H6PD	TRUE	1	uc001apt.2
SPSB1	TRUE	2	uc010oae.1, uc001apv.2
SLC25A33	TRUE	2	uc001apw.2, uc001apx.2
TMEM201	TRUE	2	uc001apz.2, uc001apy.2
PIK3CD	TRUE	4	uc001aqb.3, uc010oaf.1, uc001aqe.3, uc001aqa.2
NMNAT1	TRUE	1	uc001aqp.2
RBP7	TRUE	2	uc001aqq.2, uc009vms.2
UBE4B	TRUE	3	uc001aqs.3, uc001aqr.3, uc010oai.1
KIAA0684	TRUE	3	uc010oaj.1, uc001aqt.1, uc001aqu.2
KIF1B	TRUE	7	uc001aqw.3, uc001aqv.3, uc001aqy.2, uc001aqz.2, uc001ara.2, uc001aqx.3, uc001arb.2
KIAA0591	FALSE	1	uc009vmt.2
PGD	TRUE	4	uc001arc.2, uc001ard.2, uc010oak.1, uc010oal.1
APITD1	TRUE	3	uc001arf.2, uc001are.2, uc001arh.2
CORT	TRUE	1	uc001ari.2
Cort	FALSE	1	uc001arg.2
PEX14	TRUE	5	uc001arn.2, uc009vmv.2, uc010oam.1, uc010oan.1, uc009vmw.2
Pex14	FALSE	3	uc009vmu.1, uc001arm.1, uc001arl.2
TARDBP	TRUE	2	uc001art.2, uc010oap.1
ANGPTL7	TRUE	1	uc001ase.2
UBIAD1	TRUE	1	uc001asg.2
PTCHD2	TRUE	2	uc001ash.3, uc001asi.1
KIAA1337	FALSE	1	uc009vmz.1
FBXO44	TRUE	7	uc001asm.2, uc001asl.2, uc001asn.2, uc001ask.2, uc010oar.1, uc010oas.1, uc010oaq.1
FBXO6	TRUE	1	uc001aso.2
C1orf187	TRUE	1	uc001asr.1
AK125437	FALSE	1	uc001ass.1
AGTRAP	TRUE	5	uc001ast.2, uc001asu.2, uc001asv.2, uc001asw.2, uc001asx.2
C1orf167	FALSE	3	uc001asy.1, uc001asz.2, uc001ata.2
CLCN6	TRUE	7	uc001ate.3, uc009vnh.1, uc009vnf.1, uc009vng.1, uc010oat.1, uc010oau.1, uc009vne.1
FJ706073	FALSE	1	uc010oba.1
FJ706074	FALSE	1	uc010oav.1
FJ706072	FALSE	1	uc010oaw.1
FJ706075	FALSE	1	uc010oax.1
FJ706076	FALSE	1	uc010oay.1
FJ706077	FALSE	1	uc010oaz.1
PLOD1	TRUE	2	uc001atm.2, uc010obb.1
MFN2	TRUE	2	uc001atn.3, uc009vni.2
MIIP	TRUE	1	uc001ato.1
TNFRSF8	TRUE	4	uc001atq.2, uc001atr.2, uc010obc.1, uc001ats.2
TNFRSF1B	TRUE	3	uc001att.2, uc001atu.2, uc009vnk.2
VPS13D	TRUE	3	uc001atv.2, uc001atw.2, uc001atx.2
KIAA0453	FALSE	3	uc009vnl.2, uc001aty.1, uc010obd.1
SNORA59B	FALSE	2	uc001atz.1, uc002gvz.1
AADACL4	TRUE	1	uc001auf.2
AADACL3	TRUE	2	uc009vnn.1, uc001aug.1
C1orf158	TRUE	2	uc001auh.2, uc010obe.1
PRAMEF12	TRUE	1	uc001aui.2
PRAMEF1	TRUE	1	uc001auj.1
PRAMEF2	TRUE	1	uc001aum.1
PRAMEF8	TRUE	4	uc001aup.2, uc001auv.2, uc010obh.1, uc001auy.2
PRAMEF22	TRUE	2	uc009vnq.1, uc001aut.1
PRAMEF6	TRUE	2	uc001auu.1, uc001auq.2
PRAMEF9	TRUE	2	uc001auw.1, uc001ava.1
PRAMEF16	TRUE	1	uc001aux.2
PRAMEF20	TRUE	2	uc009vnv.1, uc009voa.1
PRAMEF10	FALSE	2	uc001auz.3, uc001auo.2
PRAMEF17	TRUE	1	uc009vnz.1
PDPN	TRUE	6	uc001avc.2, uc001avd.2, uc001ave.2, uc001avf.2, uc009vob.2, uc009voc.2
PRDM2	TRUE	8	uc001avi.2, uc001avh.2, uc001avg.2, uc001avj.2, uc009voe.2, uc009vof.2, uc009vod.1, uc001avk.2
AK124197	FALSE	1	uc001avl.1
KIAA1026	TRUE	7	uc001avm.3, uc001avo.2, uc009vog.1, uc001avq.2, uc001avp.2, uc010obj.1, uc001avs.3
KAZ	TRUE	1	uc001avr.2
TMEM51	TRUE	5	uc001avy.2, uc001avw.3, uc001avx.2, uc010obk.1, uc001avz.2
FHAD1	TRUE	5	uc001awb.2, uc001awd.1, uc001awa.1, uc001awe.1, uc001awf.2
KIAA1937	TRUE	2	uc010obl.1, uc001awg.2
EFHD2	TRUE	1	uc001awh.2
CTRC	TRUE	2	uc001awi.1, uc001awj.1
CELA2A	TRUE	1	uc001awk.2
CELA2B	TRUE	1	uc001awl.2
DNAJC16	TRUE	3	uc001aws.2, uc001awt.2, uc001awr.1
KIAA0962	FALSE	1	uc001awu.2
DDI2	TRUE	3	uc001awx.1, uc009voj.1, uc001aww.2
RSC1A1	TRUE	1	uc010obn.1
CR622439	FALSE	1	uc001awz.2
PLEKHM2	TRUE	1	uc010obo.1
SLC25A34	TRUE	1	uc001axb.1
AL832282	FALSE	1	uc009vok.1
TMEM82	TRUE	1	uc001axc.2
FBLIM1	TRUE	6	uc001axe.1, uc001axg.1, uc001axi.1, uc001axf.2, uc001axd.1, uc001axh.1
SPEN	TRUE	2	uc001axk.1, uc010obp.1
C1orf64	TRUE	1	uc001axn.2
CLCNKA	TRUE	6	uc001axu.2, uc001axv.2, uc001axt.2, uc010obw.1, uc010oby.1, uc010obx.1
CLCNKB	TRUE	3	uc001axx.3, uc001axw.3, uc001axy.3
C1orf144	TRUE	4	uc001aym.3, uc001ayi.3, uc010ocb.1, uc001ayk.3
NECAP2	TRUE	4	uc001ayo.2, uc010ocd.1, uc001ayq.2, uc001ayp.3
AX747988	FALSE	1	uc001ayv.1
MST1	FALSE	13	uc010och.1, uc001azl.3, uc009vox.2, uc001azm.3, uc001azk.2, uc009vow.2, uc010ocg.1, uc010oci.1, uc003cxg.2, uc011bcs.1, uc011bct.1, uc011bcu.1, uc010hkx.2
CROCC	TRUE	3	uc001azt.2, uc001azu.2, uc009voz.1
KIAA0445	FALSE	2	uc009voy.1, uc001azv.2
PADI1	TRUE	2	uc001bah.1, uc010oco.1
hPAD-colony10	TRUE	3	uc010ocp.1, uc010ocq.1, uc009vpb.1
PADI3	TRUE	1	uc001bai.2
PADI4	TRUE	2	uc001baj.2, uc009vpc.2
PADI6	TRUE	1	uc001bak.1
ARHGEF10L	TRUE	8	uc001ban.2, uc001bao.2, uc001bap.2, uc009vpe.1, uc001baq.2, uc010ocs.1, uc001bar.2, uc010ocr.1
KIAA1626	FALSE	2	uc009vpf.2, uc001bas.2
ACTL8	TRUE	1	uc001bat.2
IGSF21	TRUE	2	uc001bau.1, uc001bav.1
AX747631	FALSE	1	uc001baw.1
KLHDC7A	TRUE	2	uc001bax.2, uc009vpg.2
PAX7	TRUE	3	uc010oct.1, uc001bay.2, uc001baz.2
MRTO4	TRUE	1	uc001bbs.2
PQLC2	TRUE	5	uc001bby.2, uc001bbz.2, uc001bca.2, uc001bcc.2, uc001bcb.2
NBL1	TRUE	4	uc001bck.1, uc001bcj.1, uc009vpl.1, uc009vpm.1
C1orf151	TRUE	2	uc001bci.1, uc001bch.1
HTR6	TRUE	1	uc001bcl.2
OTUD3	TRUE	1	uc001bcs.3
PLA2G5	TRUE	3	uc001bcy.2, uc001bcw.2, uc001bcx.2
PLA2G2F	TRUE	1	uc009vpp.1
UBXN10	TRUE	1	uc001bdb.2
VWA5B1	TRUE	5	uc009vps.2, uc010odc.1, uc001bdd.2, uc001bde.3, uc009vpt.2
FAM43B	TRUE	1	uc001bdj.2
CDA	TRUE	1	uc001bdk.2
CDD	FALSE	2	uc001bdl.2, uc009vpv.2
PINK1	TRUE	2	uc001bdm.2, uc001bdn.2
CR625155	FALSE	1	uc001beo.1
BC127868	FALSE	1	uc001beq.1
NBPF3	TRUE	4	uc001ber.2, uc001bes.2, uc009vqb.2, uc010odm.1
ALPL	TRUE	5	uc001beu.3, uc001bet.2, uc010odn.1, uc010odo.1, uc010odp.1
LDLRAD2	TRUE	2	uc001bfg.1, uc001bfh.1
CELA3B	TRUE	1	uc001bfk.2
CELA3A	TRUE	1	uc001bfl.2
ELA3A	TRUE	1	uc009vqf.2
HSPC157	FALSE	2	uc001bfn.3, uc001bfm.3
CDC42	TRUE	7	uc001bfq.2, uc001bfp.2, uc001bfr.2, uc010odr.1, uc010ods.1, uc009vqg.1, uc009vqh.2
ZBTB40	TRUE	3	uc001bft.2, uc001bfu.2, uc009vqi.1
KIAA0478	FALSE	1	uc001bfv.1
EPHA8	TRUE	2	uc001bfx.1, uc001bfw.2
C1QA	TRUE	2	uc001bfy.2, uc001bfz.2
C1QC	TRUE	3	uc001bgc.3, uc001bga.3, uc001bgb.2
C1QB	TRUE	1	uc001bgd.2
EPHB2	TRUE	4	uc001bge.2, uc001bgf.2, uc009vqj.1, uc010odu.1
AK025975	FALSE	1	uc001bgg.1
KDM1A	TRUE	2	uc001bgj.2, uc001bgi.2
C1orf213	TRUE	2	uc001bgv.2, uc001bgw.2
AX748204	FALSE	1	uc001bhf.1
MDS2	FALSE	2	uc001bhj.3, uc001bhi.3
RPL11	TRUE	4	uc001bhk.2, uc001bhl.2, uc001bhm.2, uc001bhn.1
TCEB3	TRUE	1	uc001bho.2
C1orf128	TRUE	1	uc001bhq.2
HT014	TRUE	1	uc010oeb.1
LYPLA2	TRUE	5	uc001bht.2, uc001bhr.2, uc001bhu.2, uc001bhs.1, uc003shx.2
PNRC2	TRUE	1	uc001big.2
LOC284632	FALSE	1	uc010oei.1
GRHL3	TRUE	3	uc001biy.2, uc001bix.2, uc001biz.2
NIPAL3	TRUE	4	uc001bjh.2, uc009vrc.2, uc001bjg.2, uc010oek.1
DKFZp686E22155	TRUE	1	uc001bji.2
RCAN3	TRUE	2	uc001bjj.2, uc009vrd.2
DSCR1L2	TRUE	3	uc009vre.2, uc009vrf.2, uc009vrg.2
C1orf130	TRUE	1	uc001bjk.1
SRRM1	TRUE	4	uc001bjm.2, uc010oel.1, uc009vrh.1, uc009vri.1
SRM160	FALSE	1	uc010oem.1
CLIC4	TRUE	3	uc001bjo.2, uc001bjn.2, uc001bjp.1
RHD	TRUE	9	uc001bjz.2, uc001bkc.2, uc009vrm.2, uc001bka.2, uc001bkb.2, uc009vrn.2, uc009vro.2, uc009vrp.2, uc010oep.1
TMEM50A	TRUE	1	uc001bke.2
SMP1	TRUE	3	uc010oeq.1, uc009vrr.2, uc009vrs.2
TMEM57	TRUE	4	uc001bkk.2, uc009vru.2, uc009vrv.2, uc009vrt.2
LDLRAP1	TRUE	2	uc001bkl.3, uc009vrx.2
DKFZp586D0624	FALSE	1	uc009vrw.2
MAN1C1	TRUE	2	uc001bkm.2, uc009vry.1
pp6318	FALSE	1	uc001bkn.2
SEPN1	TRUE	2	uc010oer.1, uc010oes.1
FAM54B	TRUE	7	uc001bkq.3, uc001bkr.3, uc001bkt.3, uc001bks.3, uc009vrz.2, uc001bku.3, uc001bkv.3
HYST1888	TRUE	1	uc010oet.1
EXTL1	TRUE	1	uc001blf.2
PDIK1L	TRUE	3	uc001blj.3, uc009vsb.2, uc010oew.1
GRRP1	TRUE	1	uc001blk.2
ZNF593	TRUE	1	uc001bll.3
CNKSR1	TRUE	6	uc001blm.3, uc009vse.2, uc001bln.3, uc009vsd.2, uc001blo.2, uc010oex.1
CATSPER4	TRUE	3	uc010oez.1, uc009vsf.2, uc010oey.1
BC030768	FALSE	1	uc001blq.2
CCDC21	TRUE	4	uc001bls.1, uc001blr.2, uc010ofa.1, uc001blt.1
SH3BGRL3	TRUE	1	uc001blu.2
CD52	TRUE	2	uc001bmc.2, uc009vsg.1
LIN28	TRUE	2	uc001bmj.2, uc001bmi.1
DHDDS	TRUE	5	uc001bmk.2, uc001bml.2, uc001bmm.2, uc001bmn.2, uc010ofd.1
HMGN2	TRUE	3	uc001bmp.3, uc009vsk.2, uc001bmq.3
RPS6KA1	TRUE	5	uc001bmr.1, uc001bms.1, uc009vsl.1, uc010ofe.1, uc010off.1
ARID1A	TRUE	5	uc001bmu.1, uc001bmv.1, uc001bmt.1, uc001bmw.1, uc001bmx.1
ARID1A variant protein	TRUE	2	uc009vsm.1, uc009vsn.1
PIGV	TRUE	5	uc001bmz.2, uc010ofg.1, uc001bmy.2, uc009vso.2, uc001bna.2
ZDHHC18	TRUE	2	uc001bnb.2, uc010ofh.1
SFN	TRUE	2	uc001bnc.1, uc010ofi.1
NUDC	TRUE	3	uc001bng.1, uc001bnh.1, uc009vsq.1
TRNP1	TRUE	1	uc001bnj.3
WDTC1	TRUE	3	uc001bno.2, uc009vst.2, uc001bnq.2
KIAA1037	FALSE	1	uc001bnp.1
TMEM222	TRUE	1	uc001bnr.3
DKFZp564D0478	FALSE	3	uc001bns.3, uc001bnt.3, uc001bnu.3
SYTL1	TRUE	4	uc001bnv.1, uc001bnw.1, uc009vsu.1, uc009vsv.1
FLJ00227	TRUE	1	uc001bnx.2
GPR3	TRUE	1	uc001bod.2
FAM76A	TRUE	6	uc001bor.2, uc001boq.2, uc001bos.2, uc001bot.2, uc010ofm.1, uc009vtb.2
STX12	TRUE	1	uc001bou.3
PPP1R8	TRUE	5	uc001bov.1, uc001bow.1, uc001box.1, uc009vtc.1, uc009vtd.1
SCARNA1	FALSE	1	uc001boy.1
C1orf38	TRUE	5	uc001bpc.3, uc001boz.2, uc001bpa.2, uc010ofn.1, uc010ofo.1
SMPDL3B	TRUE	4	uc001bpg.2, uc001bpf.2, uc010ofq.1, uc010ofr.1
XKR8	TRUE	1	uc001bph.1
ATPIF1	TRUE	3	uc001bpp.2, uc001bpq.2, uc001bpr.2
SESN2	TRUE	1	uc001bps.2
MED18	TRUE	2	uc001bpt.3, uc009vtg.2
PHACTR4	TRUE	6	uc001bpw.2, uc001bpy.2, uc001bpv.1, uc001bpx.2, uc001bpu.2, uc001bpz.2
SNHG3-RCC1	TRUE	3	uc001bqa.1, uc001bqb.1, uc001bqc.1
RCC1	TRUE	3	uc001bqe.1, uc001bqf.1, uc001bqg.1
AF075052	FALSE	1	uc001bqd.2
TRNAU1AP	TRUE	3	uc001bqh.2, uc001bqi.2, uc010ofw.1
RAB42	TRUE	2	uc001bqu.2, uc001bqv.2
RNU11	FALSE	1	uc009vtj.1
GMEB1	TRUE	3	uc001bqz.2, uc001bra.2, uc001brb.2
YTHDF2	TRUE	4	uc001brc.2, uc001brd.2, uc010ofx.1, uc001bre.2
OPRD1	TRUE	1	uc001brf.1
EPB41	TRUE	10	uc001brg.1, uc001brh.1, uc001bri.1, uc001brl.1, uc001brj.1, uc001brm.1, uc009vtl.1, uc009vtm.1, uc001brk.2, uc009vtk.1
EPB4.1	FALSE	1	uc009vtn.1
PTPRU	TRUE	6	uc001bru.2, uc001brv.2, uc001brw.2, uc009vtq.2, uc009vtr.2, uc001brx.2
BC044253	FALSE	1	uc001bsb.1
PRO0611	FALSE	1	uc001bsm.2
ZCCHC17	TRUE	6	uc001bsp.1, uc001bsq.1, uc010ogf.1, uc009vtu.1, uc001bsr.1, uc009vtv.1
SERINC2	TRUE	5	uc001bst.2, uc001bsu.2, uc010ogg.1, uc010ogh.1, uc001bsv.2
TDE2	FALSE	1	uc009vtw.1
BC104455	FALSE	1	uc001bsx.2
BC104454	FALSE	1	uc001bsw.1
LOC284551	FALSE	1	uc001bsy.1
TINAGL1	TRUE	4	uc001bta.2, uc010ogj.1, uc001bsz.2, uc010ogk.1
gis5	TRUE	1	uc010ogi.1
HCRTR1	TRUE	5	uc009vtx.2, uc001btc.3, uc010ogl.1, uc001btb.2, uc001btd.2
KHDRBS1	TRUE	3	uc001bub.2, uc001buc.1, uc001bua.1
TMEM39B	TRUE	4	uc010ogv.1, uc001bue.3, uc001buf.3, uc010ogw.1
DKFZp564C2082	TRUE	2	uc010ogu.1, uc010ogt.1
KPNA6	TRUE	4	uc001bug.2, uc010ogy.1, uc010ogx.1, uc009vtz.2
KPNA5	TRUE	2	uc001buh.2, uc003pxh.2
TXLNA	TRUE	2	uc001bui.2, uc001buj.2
CCDC28B	TRUE	2	uc001bul.1, uc001buk.2
IQCC	TRUE	3	uc001bum.2, uc009vua.2, uc010ogz.1
DCDC2B	TRUE	1	uc001bun.2
EIF3I	TRUE	3	uc009vuc.2, uc001bur.3, uc001bus.2
FAM167B	TRUE	1	uc001buw.2
LCK	TRUE	5	uc001bux.2, uc001buy.2, uc001buz.2, uc001bva.2, uc010ohc.1
HDAC1	TRUE	6	uc001bvb.1, uc010ohf.1, uc001bvc.1, uc010ohd.1, uc010ohe.1, uc003pwe.1
TSSK3	TRUE	1	uc001bvf.2
ZBTB8A	TRUE	2	uc001bvn.2, uc001bvm.2
ZBTB8B	TRUE	2	uc001bvl.3, uc001bvk.2
RBBP4	TRUE	4	uc001bvr.2, uc001bvs.2, uc010ohk.1, uc010ohj.1
KIAA1522	TRUE	4	uc001bvu.1, uc001bvv.2, uc010ohm.1, uc010ohn.1
S100PBP	TRUE	5	uc001bwc.2, uc001bwa.1, uc001bwb.1, uc001bvz.2, uc001bwd.2
HPCA	TRUE	1	uc001bwh.2
BC036308	FALSE	1	uc001bwn.2
ADC	TRUE	12	uc001bwr.2, uc001bws.2, uc009vue.2, uc001bwt.1, uc001bww.2, uc001bwu.2, uc009vug.2, uc001bwv.2, uc001bwy.1, uc001bwz.1, uc001bwx.1, uc009vuf.1
ZNF362	TRUE	1	uc001bxc.1
ZSCAN20	TRUE	3	uc001bxj.3, uc009vui.2, uc001bxk.2
HMGB4	TRUE	2	uc001bxq.2, uc001bxp.2
BC031866	FALSE	1	uc001bxr.2
C1orf94	TRUE	2	uc001bxs.3, uc001bxt.2
GJB5	TRUE	1	uc001bxu.2
GJB4	TRUE	2	uc001bxw.3, uc001bxv.1
GJB3	TRUE	4	uc001bxx.2, uc001bxy.2, uc001bxz.3, uc010ohs.1
GJA4	TRUE	3	uc001bya.2, uc009vul.2, uc009vum.1
ZMYM1	TRUE	5	uc001bym.2, uc001byn.2, uc010ohu.1, uc001byo.2, uc009vut.2
DKFZp313O1925	FALSE	2	uc009vus.1, uc001byl.1
ZMYM4	TRUE	4	uc001byt.2, uc009vuu.2, uc009vuv.2, uc001byu.2
NCDN	TRUE	3	uc001bza.2, uc001bzb.2, uc001bzc.2
TFAP2E	TRUE	1	uc010ohy.1
EIF2C4	TRUE	1	uc001bzj.1
EIF2C1	TRUE	3	uc001bzl.2, uc001bzk.2, uc009vuy.2
AK025726	FALSE	1	uc001bzm.1
EIF2C3	TRUE	4	uc001bzp.2, uc001bzq.2, uc001bzo.2, uc001bzn.1
TEKT2	TRUE	2	uc001bzr.2, uc001bzs.2
ADPRHL2	TRUE	2	uc001bzt.2, uc001bzu.2
MAP7D1	TRUE	5	uc001bzz.2, uc001caa.2, uc001cab.2, uc001cac.2, uc001cad.2
THRAP3	TRUE	3	uc001cae.3, uc001caf.3, uc001cag.1
C1orf113	TRUE	4	uc010oia.1, uc010oib.1, uc010oic.1, uc009vuz.1
ZC3H12A	TRUE	2	uc001cbb.3, uc001cbc.1
DNALI1	TRUE	1	uc001cbj.2
hp28	FALSE	1	uc010oie.1
CDCA8	TRUE	3	uc001cbr.2, uc001cbs.2, uc010oih.1
MANEAL	TRUE	3	uc001cby.2, uc001cbx.2, uc001cbz.2
C1orf122	TRUE	3	uc001ccd.2, uc010oii.1, uc001ccb.1
UTP11L	TRUE	4	uc001ccn.3, uc009vvm.2, uc010oil.1, uc001cco.3
AKIRIN1	TRUE	3	uc001ccw.2, uc010oip.1, uc010oiq.1
NDUFS5	TRUE	2	uc001ccx.2, uc001ccy.2
MACF1	TRUE	6	uc010ois.1, uc010oiu.1, uc001cda.1, uc001cdc.1, uc001cde.1, uc001cdf.1
KIAA0465	FALSE	4	uc001cdb.1, uc009vvq.1, uc001cdg.2, uc001cdh.2
abp620	TRUE	2	uc010oit.1, uc010oir.1
KIAA0754	TRUE	1	uc009vvt.1
BMP8A	TRUE	1	uc001cdi.2
PPIE	TRUE	7	uc001cdv.2, uc001cds.1, uc001cdt.1, uc010oiy.1, uc001cdw.2, uc001cdu.1, uc001cdx.1
MFSD2A	TRUE	4	uc001cev.2, uc001ceu.2, uc010ojb.1, uc001cex.2
MFSD2	TRUE	1	uc010ojc.1
HMFN0656	FALSE	1	uc009vvy.2
BC069694	FALSE	1	uc001cew.1
CAP1	TRUE	6	uc001cfa.3, uc001cey.3, uc001cez.3, uc009vvz.2, uc010oje.1, uc010ojd.1
RLF	TRUE	2	uc001cfc.3, uc001cfd.3
TMCO2	TRUE	1	uc001cfe.2
ZMPSTE24	TRUE	1	uc001cfg.2
SMAP2	TRUE	5	uc001cfj.2, uc010oji.1, uc001cfk.2, uc010ojh.1, uc010ojj.1
ZNF643	TRUE	3	uc001cfl.1, uc001cfn.1, uc001cfm.1
ZNF642	TRUE	3	uc001cfo.2, uc009vwb.2, uc010ojk.1
DEM1	TRUE	4	uc001cfp.2, uc001cfq.2, uc001cfs.2, uc001cfr.2
ZNF684	TRUE	1	uc001cft.1
NFYC	TRUE	10	uc001cgc.2, uc001cfx.3, uc009vwd.2, uc001cfz.2, uc010ojn.1, uc001cfy.3, uc001cge.2, uc001cgb.2, uc001cgd.3, uc010ojm.1
DM004363	FALSE	1	uc001cgf.1
DM004364	FALSE	1	uc001cgg.2
KCNQ4	TRUE	2	uc001cgh.1, uc001cgi.1
CTPS	TRUE	6	uc001cgk.3, uc001cgl.3, uc010ojo.1, uc010ojq.1, uc009vwe.2, uc010ojp.1
GUCA2B	TRUE	1	uc001chc.1
RIMKLA	TRUE	1	uc001chi.2
PPCS	TRUE	2	uc001chk.2, uc001chl.2
CCDC30	TRUE	4	uc009vwk.1, uc001chm.2, uc001chn.2, uc010oju.1
DKFZp686K01114	TRUE	1	uc001chp.2
PPIH	TRUE	2	uc001chq.2, uc009vwl.2
AF086102	FALSE	1	uc001chr.2
YBX1	TRUE	1	uc001chs.2
C1orf50	TRUE	1	uc001cia.3
ERMAP	TRUE	5	uc001cic.1, uc001cie.1, uc001cid.1, uc001cif.1, uc010ojw.1
ZNF691	TRUE	3	uc001cig.2, uc009vwm.2, uc001cih.2
BC043541	FALSE	1	uc001cij.1
CR621467	FALSE	1	uc001cil.2
AK309744	FALSE	1	uc009vwn.1
FAM183A	TRUE	1	uc009vwo.2
WDR65	TRUE	3	uc001cip.1, uc010ojz.1, uc001ciq.1
TMEM125	TRUE	2	uc001cis.2, uc001cir.2
TIE1	TRUE	6	uc001ciu.2, uc010oke.1, uc009vwq.2, uc010okg.1, uc010okd.1, uc010okf.1
TIE	TRUE	3	uc010okc.1, uc010okb.1, uc010oka.1
MPL	TRUE	3	uc001ciw.2, uc009vwr.2, uc001civ.2
CDC20	TRUE	2	uc001cix.2, uc001ciy.2
KIAA0467	TRUE	3	uc001cjk.1, uc009vws.1, uc001cjl.1
C1orf84	TRUE	2	uc001cjh.2, uc001cji.1
PTPRF	TRUE	8	uc001cjr.2, uc001cjs.2, uc001cju.2, uc009vwt.2, uc001cjv.2, uc001cjw.2, uc001cjq.3, uc001cjt.3
KDM4A	TRUE	1	uc001cjx.2
KIAA0677	TRUE	1	uc010oki.1
ST3GAL3	TRUE	21	uc001cjz.2, uc001ckb.2, uc001ckc.2, uc001ckd.2, uc001cke.2, uc001ckf.2, uc001ckg.2, uc001ckh.2, uc001cki.2, uc001cka.2, uc009vwv.2, uc001ckk.2, uc009vwy.2, uc001ckm.2, uc001ckl.2, uc009vwz.2, uc001ckp.2, uc001cko.2, uc001ckq.2, uc001ckr.2, uc009vxb.2
ST3GalIII	FALSE	7	uc010okj.1, uc001ckj.2, uc009vww.2, uc009vwx.2, uc001ckn.2, uc009vxa.2, uc009vwu.1
ARTN	TRUE	5	uc001cks.2, uc001ckv.2, uc001ckt.2, uc001cku.2, uc001ckw.2
IPO13	TRUE	2	uc001ckx.2, uc001cky.2
DPH2	TRUE	4	uc001ckz.2, uc001cla.2, uc010okk.1, uc001clb.2
ATP6V0B	TRUE	4	uc001cld.2, uc001cle.2, uc001clc.2, uc001clf.2
B4GALT2	TRUE	4	uc001clg.2, uc001cli.2, uc001clh.2, uc010okl.1
CCDC24	TRUE	3	uc001clj.2, uc009vxc.2, uc001clk.2
KLF17	TRUE	2	uc001clp.2, uc009vxf.1
DMAP1	TRUE	4	uc001clq.1, uc001clr.1, uc001cls.1, uc010oku.1
KIAA1425	TRUE	4	uc010okt.1, uc010okq.1, uc010okr.1, uc010oks.1
RNF220	TRUE	9	uc001clv.1, uc001clw.1, uc010oky.1, uc001clx.1, uc001cly.1, uc001clz.1, uc010okz.1, uc001cma.1, uc010okx.1
C1orf228	TRUE	1	uc001cmf.2
KIF2C	TRUE	4	uc001cmg.3, uc010olb.1, uc001cmh.3, uc010olc.1
RPS8	TRUE	1	uc001cmi.2
SNORD38A	FALSE	1	uc009vxi.2
SNORD55	FALSE	1	uc001cmj.1
SNORD46	FALSE	1	uc001cmk.1
SNORD38B	FALSE	1	uc001cml.2
PLK3	TRUE	1	uc001cmn.2
BTBD19	TRUE	2	uc010ole.1, uc010old.1
FNK	FALSE	1	uc001cmo.2
UROD	TRUE	5	uc001cna.1, uc001cnb.1, uc001cnc.1, uc010olj.1, uc010oli.1
LOC400752	FALSE	1	uc010olk.1
HPDL	TRUE	1	uc001cne.2
TOE1	TRUE	5	uc009vxq.2, uc001cnq.3, uc001cnr.3, uc010olm.1, uc010oln.1
MMACHC	TRUE	2	uc009vxv.2, uc001cny.2
AKR1A1	TRUE	5	uc001cod.2, uc001coe.2, uc001cog.2, uc009vxw.2, uc001cof.2
NASP	TRUE	7	uc001coh.1, uc001coi.1, uc001coj.1, uc010olr.1, uc001col.1, uc010olq.1, uc001cok.1
TMEM69	TRUE	1	uc001cor.1
MAST2	TRUE	3	uc001cov.2, uc001cow.2, uc001coz.1
KIAA0807	FALSE	3	uc001cpa.2, uc001coy.1, uc009vya.2
hMAST205	FALSE	1	uc001cox.1
TSPAN1	TRUE	2	uc009vyd.1, uc001cpd.2
C1orf190	TRUE	1	uc010oma.1
RAD54L	TRUE	3	uc009vye.2, uc001cpl.2, uc001cpm.1
UQCRH	TRUE	2	uc001cpp.2, uc001cpq.2
NSUN4	TRUE	5	uc001cpr.1, uc001cpt.1, uc009vyg.1, uc009vyf.1, uc001cps.1
hCG_2031650	TRUE	1	uc010omc.1
FAAH	TRUE	3	uc001cpu.2, uc010vmy.1, uc002fdd.1
DKFZp434A091	FALSE	1	uc001cpv.2
DMBX1	TRUE	2	uc001cpx.2, uc001cpw.2
C1orf223	TRUE	2	uc001cqj.2, uc010omi.1
CYP4B1	TRUE	6	uc001cqn.3, uc001cqm.3, uc009vym.2, uc010omk.1, uc009vyl.1, uc010oml.1
CYP4X1	TRUE	3	uc001cqt.2, uc001cqs.2, uc001cqr.2
CYP4Z1	TRUE	1	uc001cqu.1
CYP4A22	TRUE	3	uc001cqv.1, uc009vyo.2, uc009vyp.2
CMPK1	TRUE	4	uc001cri.2, uc010omp.1, uc010omq.1, uc001crh.2
FOXE3	TRUE	1	uc001crk.2
FOXD2	TRUE	1	uc001crm.2
SLC5A9	TRUE	7	uc001crn.2, uc001cro.2, uc010omt.1, uc001crp.2, uc010omu.1, uc010oms.1, uc009vyt.1
ELAVL4	TRUE	7	uc001csb.2, uc001csc.3, uc001cry.3, uc001csa.3, uc001crz.3, uc009vyu.2, uc010omz.1
CDKN2C	TRUE	2	uc001csf.2, uc001csg.2
C1orf185	TRUE	1	uc001csh.2
RNF11	TRUE	1	uc001csi.3
OSBPL9	TRUE	11	uc001cst.2, uc001csu.2, uc001csv.2, uc001csw.2, uc001csy.2, uc001cta.2, uc001csz.2, uc009vza.2, uc001css.2, uc001csx.2, uc001ctb.2
BTF3L4	TRUE	4	uc001ctk.2, uc001ctl.2, uc010onh.1, uc001ctm.2
ZFYVE9	TRUE	3	uc001cto.2, uc001ctp.2, uc001ctn.2
PRPF38A	TRUE	2	uc001ctv.3, uc001ctw.3
GPX7	TRUE	1	uc001cue.2
FAM159A	TRUE	2	uc001cuf.2, uc001cug.1
UNQ2783	FALSE	1	uc001cuh.2
ZYG11B	TRUE	4	uc001cuj.2, uc009vzg.2, uc010onj.1, uc009vzh.2
ZYG11A	TRUE	2	uc001cuk.2, uc001cul.2
SCP2	TRUE	9	uc001cur.1, uc001cuq.1, uc001cut.1, uc001cuu.1, uc001cus.1, uc010ono.1, uc010onp.1, uc009vzi.1, uc010onq.1
PODN	TRUE	4	uc001cuv.2, uc001cuw.2, uc010onr.1, uc010ons.1
AX748428	FALSE	1	uc001cva.1
CPT2	TRUE	1	uc001cvb.3
BC033363	FALSE	1	uc001cvg.2
AK097571	FALSE	1	uc001cvn.1
DMRTB1	TRUE	1	uc001cvq.1
DIO1	TRUE	9	uc010onw.1, uc010onx.1, uc001cwb.2, uc010ony.1, uc001cwd.2, uc001cwf.2, uc001cwe.2, uc001cwg.2, uc009vzl.2
LRRC42	TRUE	4	uc001cwj.1, uc001cwl.1, uc001cwk.1, uc009vzm.1
C1orf83	TRUE	2	uc001cwt.1, uc001cwu.1
MRPL37	TRUE	4	uc001cxa.3, uc001cxb.1, uc001cxc.3, uc009vzp.2
RPML2	FALSE	1	uc010oob.1
CR596789	FALSE	1	uc001cxi.1
ACOT11	TRUE	4	uc001cxm.1, uc001cxl.1, uc001cxj.1, uc001cxk.2
DKFZp434K085	FALSE	6	uc001cxs.2, uc010oof.1, uc001cxr.1, uc009vzq.1, uc010ooh.1, uc001cxu.2
C1orf175	TRUE	7	uc010ooe.1, uc001cxt.1, uc010ood.1, uc010ooc.1, uc010oog.1, uc009vzr.1, uc001cxo.2
TTC4	TRUE	4	uc001cxx.3, uc001cxq.2, uc001cxv.2, uc001cxw.3
C1orf177	TRUE	2	uc001cya.3, uc001cyb.3
TMEM61	TRUE	1	uc001cyd.2
BSND	TRUE	1	uc001cye.2
PCSK9	TRUE	3	uc001cyf.1, uc010oom.1, uc010ool.1
AK127270	TRUE	1	uc001cyi.1
PRKAA2	TRUE	1	uc001cyk.3
C8A	TRUE	1	uc001cyo.2
BC033978	FALSE	1	uc001cyv.1
BC047487	FALSE	1	uc001cyu.1
AK055150	FALSE	1	uc001czf.2
AK296298	TRUE	1	uc010oop.1
FGGY	TRUE	8	uc009wac.2, uc001czi.3, uc001czj.3, uc001czk.3, uc001czh.2, uc001czl.3, uc001czg.2, uc001czm.3
BC042048	FALSE	1	uc001czn.2
HOOK1	TRUE	4	uc001czo.2, uc009wad.2, uc010oor.1, uc001czp.2
NFIA	TRUE	5	uc010oos.1, uc001czw.2, uc001czy.2, uc001czv.2, uc001czx.2
KIAA1439	FALSE	1	uc009wae.2
INADL	TRUE	5	uc001dab.2, uc009waf.1, uc001daa.2, uc001dad.3, uc009wag.2
hINADL	FALSE	3	uc001dac.2, uc010oot.1, uc010oou.1
L1TD1	TRUE	1	uc001dae.3
USP1	TRUE	3	uc001dal.1, uc001daj.1, uc001dak.1
ANGPTL3	TRUE	1	uc001das.1
ATG4C	TRUE	2	uc001dat.2, uc001dau.2
FOXD3	TRUE	1	uc001dax.2
ALG6	TRUE	4	uc010oow.1, uc001daz.2, uc009waj.2, uc010oox.1
EFCAB7	TRUE	1	uc001dbf.2
BCMSUNL	FALSE	1	uc001dbg.1
PGM1	TRUE	3	uc001dbh.2, uc010ooy.1, uc010ooz.1
ROR1	TRUE	2	uc001dbj.2, uc001dbi.3
CR594506	FALSE	1	uc001dbm.2
UBE2U	TRUE	1	uc001dbn.1
CACHD1	TRUE	4	uc001dbo.1, uc001dbq.1, uc001dbp.1, uc010opa.1
RAVER2	TRUE	3	uc001dbs.1, uc001dbt.1, uc010opb.1
AK3L1	TRUE	4	uc001dby.2, uc001dbz.2, uc001dca.2, uc009wan.2
DNAJC6	TRUE	4	uc001dcd.1, uc010opc.1, uc001dce.1, uc001dcc.1
AK123450	FALSE	1	uc001dcb.1
LEPR	TRUE	5	uc001dcg.2, uc001dch.2, uc001dci.2, uc001dcj.2, uc001dck.2
LEPROT	TRUE	4	uc001dcf.2, uc009waq.2, uc009wap.2, uc009wao.2
PDE4B	TRUE	6	uc001dcn.2, uc001dco.2, uc001dcp.2, uc001dcq.2, uc009war.2, uc009was.2
SGIP1	TRUE	6	uc001dcr.2, uc010opd.1, uc001dcs.2, uc009wat.2, uc001dct.2, uc001dcu.2
TCTEX1D1	TRUE	3	uc001dcv.2, uc009wau.2, uc009wav.2
MIER1	TRUE	11	uc010opf.1, uc009way.2, uc001ddc.2, uc001ddh.2, uc001ddf.2, uc001ddg.2, uc010opg.1, uc001dde.2, uc001ddi.2, uc001ddj.1, uc001dda.3
IL23R	TRUE	27	uc001ddo.2, uc009waz.2, uc010oqf.1, uc001ddq.2, uc010opn.1, uc010opo.1, uc010ops.1, uc010opt.1, uc010opu.1, uc010opv.1, uc010opw.1, uc010opx.1, uc010opq.1, uc010opy.1, uc010opz.1, uc010oqa.1, uc010oqb.1, uc010oqc.1, uc010oqd.1, uc010opj.1, uc010opk.1, uc010oqe.1, uc001dds.2, uc010oqg.1, uc010oqh.1, uc010opl.1, uc001ddt.2
IL-23R	FALSE	6	uc001ddp.2, uc010opm.1, uc001ddr.2, uc010opr.1, uc010opp.1, uc010opi.1
IL12RB2	TRUE	7	uc001ddu.2, uc010oqk.1, uc010oqi.1, uc010oql.1, uc010oqj.1, uc010oqm.1, uc010oqn.1
GADD45A	TRUE	4	uc001ddz.1, uc009wbb.1, uc009wbc.1, uc009wbd.1
AK124028	FALSE	1	uc001deb.1
AK096081	FALSE	1	uc001dec.1
BC020917	FALSE	1	uc001den.2
LRRC7	TRUE	4	uc001dep.2, uc009wbg.2, uc001deq.2, uc001deo.1
PIN1L	FALSE	1	uc009wbh.1
SFRS11	TRUE	8	uc001des.2, uc001det.2, uc001deu.2, uc001dev.2, uc001dew.2, uc009wbi.2, uc010oqo.1, uc009wbj.1
HHLA3	FALSE	4	uc010oqp.1, uc001dfa.2, uc001dfb.2, uc001dfc.2
CTH	TRUE	4	uc001dfd.2, uc001dfe.2, uc010oqq.1, uc009wbl.1
BC041441	FALSE	1	uc001dff.2
BC070115	FALSE	1	uc001dfr.2
BC054887	FALSE	1	uc001dfu.1
BC041341	FALSE	1	uc001dfx.2
TNNI3K	TRUE	4	uc001dge.1, uc001dgf.1, uc001dgd.2, uc001dgc.1
FPGT	TRUE	2	uc001dgb.1, uc010oqu.1
GFPP	TRUE	2	uc010oqv.1, uc010oqt.1
CR627203	FALSE	1	uc001dgh.2
TYW3	TRUE	4	uc001dgn.2, uc010oqy.1, uc010oqw.1, uc010oqx.1
LHX8	TRUE	2	uc001dgo.2, uc001dgq.2
ACADM	TRUE	10	uc001dgw.3, uc009wbp.2, uc010ord.1, uc009wbr.2, uc001dgx.3, uc010ore.1, uc010org.1, uc010orf.1, uc010orc.1, uc009wbs.1
MSH4	TRUE	1	uc001dhd.1
RABGGTB	TRUE	4	uc001dgy.1, uc009wbt.1, uc001dha.1, uc001dhc.1
SNORD45B	FALSE	1	uc009wbv.1
SNORD45A	FALSE	1	uc009wbu.1
SNORD45C	FALSE	1	uc001dgz.2
ST6GALNAC3	TRUE	2	uc001dhh.2, uc001dhg.3
ST6GALNAC III	TRUE	1	uc010orh.1
ST6GALNAC5	TRUE	1	uc001dhi.2
ST6GALNAC V	TRUE	2	uc010ori.1, uc009wbw.2
AF131837	FALSE	1	uc001dhj.2
AK5	TRUE	3	uc001dhn.2, uc001dho.2, uc001dhm.1
FAM73A	TRUE	4	uc001dhx.2, uc010ork.1, uc010orl.1, uc001dhy.1
NEXN	TRUE	7	uc001dic.3, uc001dib.3, uc001dia.3, uc009wcb.1, uc001dif.1, uc001did.1, uc001dig.3
DNAJB4	TRUE	2	uc001dij.2, uc010orn.1
GIPC2	TRUE	1	uc001dik.2
MGC27382	FALSE	2	uc009wcc.2, uc001dil.1
PTGFR	TRUE	2	uc001dim.2, uc001din.2
IFI44	TRUE	3	uc001dip.3, uc010orr.1, uc010ors.1
IFI44L	TRUE	3	uc010oro.1, uc010orp.1, uc010orq.1
LPHN2	TRUE	6	uc001diu.2, uc001div.2, uc009wcd.2, uc001dit.3, uc001diw.2, uc009wce.1
KIAA0786	TRUE	1	uc001dis.2
BC043544	FALSE	1	uc001diy.2
PRKACB	TRUE	13	uc001djj.2, uc001djl.2, uc001dji.2, uc010ort.1, uc001djp.2, uc001djn.2, uc010oru.1, uc001djq.2, uc001djk.2, uc009wcf.1, uc010orv.1, uc001djo.1, uc002myd.2
BC037304	FALSE	1	uc001djh.1
SAMD13	TRUE	4	uc001djr.2, uc010orx.1, uc010orw.1, uc001djs.2
DNASE2B	TRUE	3	uc001djt.1, uc001dju.1, uc009wch.1
RPF1	TRUE	1	uc001djv.3
SPATA1	TRUE	3	uc001djz.1, uc001djy.1, uc001djx.2
WDR63	TRUE	2	uc001dkt.2, uc009wcl.2
AK125723	FALSE	1	uc001dla.1
CYR61	TRUE	2	uc001dle.2, uc001dlg.2
Y09859	FALSE	1	uc009wcp.1
CLCA2	TRUE	1	uc001dlr.3
CLCA1	TRUE	2	uc001dlt.2, uc001dls.1
CLCA4	TRUE	3	uc009wcs.2, uc009wct.2, uc009wcu.2
CLCA3	FALSE	1	uc010osh.1
SH3GLB1	TRUE	3	uc001dlw.2, uc001dlx.2, uc001dly.2
KIAA0491	TRUE	1	uc001dlz.2
HS2ST1	TRUE	3	uc010osk.1, uc001dmc.3, uc001dme.1
LOC339524	FALSE	6	uc001dmf.2, uc010osl.1, uc010osm.1, uc010osn.1, uc010oso.1, uc001dmg.3
LMO4	TRUE	2	uc001dmi.2, uc001dmj.2
PKN2	TRUE	6	uc001dmn.2, uc010osp.1, uc010osq.1, uc009wcv.2, uc010osr.1, uc001dmm.1
GBP6	TRUE	2	uc001dnf.2, uc010ost.1
LOC400759	FALSE	1	uc009wcy.1
LRRC8B	TRUE	3	uc001dni.2, uc001dnj.2, uc001dnh.2
LRRC8C	TRUE	1	uc001dnl.3
LRRC8D	TRUE	2	uc001dnm.2, uc001dnn.2
ZNF326	TRUE	4	uc001dnq.2, uc001dnp.3, uc009wda.1, uc001dnr.2
CDC7	TRUE	5	uc001doe.2, uc001dof.2, uc009wdc.2, uc010osw.1, uc009wdd.2
GRP94c	TRUE	2	uc010osx.1, uc010swg.1
BRDT	TRUE	7	uc001dom.3, uc001dok.3, uc001dol.3, uc010osz.1, uc009wdf.2, uc010ota.1, uc010otb.1
EPHX4	TRUE	1	uc001don.2
BTBD8	TRUE	2	uc001doo.2, uc010otc.1
KIAA1107	TRUE	2	uc010otd.1, uc001dop.2
C1orf146	TRUE	2	uc001doq.2, uc010ote.1
RPAP2	TRUE	2	uc001dot.2, uc009wdh.2
RPL5	TRUE	4	uc001doz.2, uc001dpa.2, uc001dpb.2, uc001dpd.2
SNORA66	FALSE	1	uc009wdi.1
SNORD21	FALSE	1	uc001dpe.2
MTF2	TRUE	8	uc009wdj.2, uc010oth.1, uc009wdk.2, uc001dpl.3, uc001dpi.3, uc010oti.1, uc001dpj.3, uc001dpm.3
M96	TRUE	1	uc001dph.2
CCDC18	TRUE	3	uc001dpq.2, uc009wdl.1, uc001dpr.1
DR1	TRUE	2	uc001dpu.2, uc010otj.1
FNBP1L	TRUE	3	uc001dpv.2, uc001dpw.2, uc010otk.1
TOCA1	TRUE	1	uc010otl.1
AK307291	FALSE	1	uc009wdn.2
AX746627	FALSE	1	uc001dqe.1
ABCD3	TRUE	6	uc001dqn.3, uc001dqm.3, uc010oto.1, uc010otp.1, uc009wdr.2, uc001dqo.3
SLC44A3	TRUE	9	uc001dqv.3, uc001dqw.3, uc001dqx.3, uc010otq.1, uc010otr.1, uc009wds.2, uc010ots.1, uc010ott.1, uc010otu.1
TMEM56	TRUE	3	uc001drb.2, uc001drd.3, uc001drc.2
RWDD3	TRUE	6	uc009wdu.2, uc001drf.3, uc001drh.3, uc001drg.3, uc001dri.3, uc009wdt.2
DKFZp566K023	FALSE	2	uc009wdv.2, uc010oty.1
BC067883	FALSE	1	uc001drl.2
PTBP2	TRUE	7	uc001drq.2, uc001drr.2, uc001drn.2, uc001dro.2, uc010otz.1, uc010oua.1, uc009wdw.2
PTBLP	FALSE	5	uc001drp.2, uc001dru.2, uc001drt.2, uc001drs.1, uc001drm.2
SNX7	TRUE	3	uc010ouc.1, uc001dsa.2, uc010oud.1
AK095544	FALSE	1	uc001dsd.1
LPPR4	TRUE	2	uc001dse.2, uc010oue.1
PALMD	TRUE	2	uc001dsg.2, uc001dsf.2
AGL	TRUE	6	uc001dsm.1, uc001dsj.1, uc001dsk.1, uc001dsi.1, uc001dsl.1, uc001dsn.1
SLC35A3	TRUE	5	uc001dsp.1, uc001dsq.1, uc001dsr.1, uc001dss.1, uc009wdy.1
HIAT1	TRUE	1	uc001dst.2
CCDC76	TRUE	3	uc001dsv.2, uc010ouf.1, uc009wea.2
RTCD1	TRUE	3	uc001dtd.2, uc001dtc.2, uc010ouh.1
CDC14A	TRUE	8	uc001dtg.3, uc001dtf.2, uc001dte.3, uc009wee.2, uc009wed.1, uc010oui.1, uc009web.2, uc009wec.1
GPR88	TRUE	1	uc001dth.2
VCAM1	TRUE	3	uc001dti.2, uc001dtj.2, uc010ouj.1
SLC30A7	TRUE	2	uc001dtn.2, uc001dto.2
BX538249	FALSE	1	uc001dua.2
BC045807	FALSE	1	uc001duc.2
CR609843	FALSE	1	uc001dub.2
S1PR1	TRUE	2	uc001dud.2, uc009weg.2
RNPC3	TRUE	4	uc010oun.1, uc010ouo.1, uc010oul.1, uc010oum.1
AMY2B	TRUE	2	uc001duq.2, uc001dur.2
LOC648740	FALSE	1	uc010oup.1
KIAA1839	FALSE	1	uc001dus.1
AMY2A	TRUE	3	uc001dut.2, uc010ouq.1, uc010our.1
AMY1B	TRUE	2	uc001duv.2, uc001duz.2
AMY1A	TRUE	3	uc001duu.2, uc001duy.2, uc001dux.1
PRMT6	TRUE	1	uc010ous.1
NTNG1	TRUE	6	uc001dvh.3, uc001dvf.3, uc001dvc.3, uc010out.1, uc001dvd.1, uc001dvi.2
KIAA0976	FALSE	4	uc001dve.2, uc009wek.2, uc001dvg.2, uc009wem.2
NBPF4	FALSE	2	uc001dvq.2, uc009weo.2
CR593862	FALSE	1	uc001dvr.1
NBPF6	TRUE	4	uc009wep.2, uc009weq.2, uc009wen.2, uc001dvo.2
FAM102B	TRUE	1	uc010ouy.1
PRPF38B	TRUE	3	uc001dvv.3, uc001dvw.3, uc010ouz.1
FNDC7	TRUE	2	uc001dvx.2, uc010ova.1
STXBP3	TRUE	1	uc001dvy.2
UNC-18c	FALSE	1	uc001dvz.2
AY312144	FALSE	1	uc001dwc.2
GPSM2	TRUE	3	uc010ovc.1, uc010ove.1, uc010ovd.1
TMEM167B	TRUE	2	uc001dwn.2, uc009weu.2
SCARNA2	FALSE	1	uc001dwo.1
KIAA1324	TRUE	7	uc001dwq.2, uc010ovg.1, uc009wex.1, uc009wey.2, uc001dwr.2, uc001dws.1, uc009wez.1
SARS	TRUE	8	uc001dwu.1, uc001dwv.1, uc001dww.1, uc001dwx.1, uc009wfa.1, uc001dwy.1, uc001dwt.1, uc001dwz.1
CELSR2	TRUE	1	uc001dxa.3
SYPL2	TRUE	3	uc001dxp.2, uc001dxo.2, uc001dxq.2
UNQ6348	TRUE	1	uc010ovk.1
ATXN7L2	TRUE	3	uc001dxr.2, uc001dxs.2, uc001dxt.2
CYB561D1	TRUE	8	uc001dxu.2, uc001dxw.2, uc010ovn.1, uc010ovo.1, uc010ovl.1, uc009wfd.2, uc010ovp.1, uc010ovm.1
GPR61	TRUE	1	uc001dxy.2
GNAI3	TRUE	1	uc001dxz.2
DM004264	FALSE	1	uc010ovq.1
AMPD2	TRUE	8	uc001dyb.1, uc001dyc.1, uc001dyd.1, uc009wfh.1, uc010ovr.1, uc009wfg.1, uc010ovs.1, uc001dye.1
GSTM4	TRUE	5	uc001dyh.2, uc001dyf.2, uc001dyg.2, uc009wfj.2, uc009wfi.2
GSTM2	TRUE	4	uc010ovt.1, uc001dyj.2, uc001dyi.2, uc009wfk.2
GSTM1	TRUE	3	uc001dyk.2, uc001dyl.2, uc010ovu.1
GSTM5	TRUE	1	uc001dyn.2
CSF1	TRUE	4	uc001dyv.3, uc001dyt.2, uc001dyu.2, uc001dyw.3
AHCYL1	TRUE	4	uc001dyx.2, uc010ovw.1, uc010ovx.1, uc001dyy.2
FAM40A	TRUE	3	uc001dza.1, uc009wfp.1, uc001dyz.1
UBL4B	TRUE	1	uc001dzc.2
SLC6A17	TRUE	2	uc009wfq.2, uc001dze.1
KCNC4	TRUE	5	uc001dzg.2, uc001dzh.2, uc001dzf.2, uc001dzi.2, uc009wfr.2
RBM15	TRUE	2	uc001dzl.1, uc001dzm.1
PROK1	TRUE	1	uc001dzs.2
CYMP	FALSE	2	uc009wfu.1, uc009wft.1
CD53	TRUE	4	uc001dzw.2, uc001dzx.2, uc010owa.1, uc001dzy.2
CEPT1	TRUE	5	uc001eah.1, uc001eai.1, uc001eaj.1, uc009wfz.1, uc001eag.2
CHI3L2	TRUE	4	uc001eam.2, uc001eao.2, uc001ean.2, uc009wga.2
LOC149620	FALSE	1	uc009wgb.2
CHIA	TRUE	8	uc001eas.2, uc001ear.2, uc001eaq.2, uc001eav.2, uc001eau.2, uc009wgc.2, uc001eat.2, uc009wgd.2
C1orf88	TRUE	4	uc001eaw.2, uc001eax.2, uc009wge.1, uc001eay.2
ATP5F1	TRUE	3	uc001ebc.2, uc009wgf.1, uc001ebd.3
C1orf162	TRUE	1	uc001ebe.2
RAP1A	TRUE	10	uc001ebk.2, uc001ebl.2, uc001ebm.2, uc001ebi.2, uc001sub.2, uc010stf.1, uc010stg.1, uc010sth.1, uc010sti.1, uc010ste.1
AK023457	FALSE	1	uc001ebn.1
AK092511	FALSE	1	uc001ebq.1
DDX20	TRUE	3	uc001ebs.2, uc010owf.1, uc001ebt.2
BC034233	FALSE	1	uc001ebw.2
CTTNBP2NL	TRUE	1	uc001ebx.2
DKFZp547A023	FALSE	1	uc001ebz.2
AX747733	FALSE	1	uc001eby.1
WNT2B	TRUE	3	uc001eca.2, uc001ecb.2, uc009wgg.2
CAPZA1	TRUE	1	uc001ecj.1
MOV10	TRUE	5	uc001eck.2, uc001ecn.2, uc001ecm.2, uc009wgj.1, uc001ecl.2
FAM19A3	TRUE	4	uc001ecu.2, uc001ecv.2, uc010owk.1, uc010owl.1
AFARP1	FALSE	1	uc001eda.1
BX648855	FALSE	1	uc001edd.2
BC023568	FALSE	1	uc001edb.2
BC047723	FALSE	1	uc001edc.1
LRIG2	TRUE	2	uc001edf.1, uc009wgn.1
MAGI3	TRUE	5	uc001edk.2, uc001edi.3, uc001edh.3, uc010owm.1, uc001edj.2
KIAA1634	FALSE	1	uc009wgo.2
AK123199	FALSE	1	uc001edv.1
DCLRE1B	TRUE	3	uc001eeg.2, uc001eeh.2, uc001eei.2
HIPK1	TRUE	6	uc001eem.2, uc001eel.2, uc001eeo.2, uc001eep.2, uc001een.2, uc001eeq.2
OLFML3	TRUE	2	uc001eer.1, uc001ees.1
HNOEL-iso	TRUE	1	uc001eet.1
SYCP1	TRUE	4	uc001efr.2, uc010owt.1, uc001efq.2, uc009wgw.2
TSHB	TRUE	1	uc001efs.1
VANGL1	TRUE	3	uc001efv.1, uc009wgy.1, uc001efw.1
BC043254	FALSE	1	uc001efz.2
SLC22A15	TRUE	2	uc001egb.3, uc001ega.2
C1orf161	TRUE	1	uc001egc.1
ATP1A1	TRUE	6	uc001ege.2, uc010owx.1, uc010oww.1, uc010owv.1, uc001egh.2, uc001egd.2
CD2	TRUE	3	uc001egu.3, uc010owz.1, uc010oxa.1
PTGFRN	TRUE	1	uc001egv.1
IGSF2	TRUE	4	uc009whd.2, uc010oxc.1, uc010oxd.1, uc010oxb.1
TTF2	TRUE	2	uc001egy.2, uc001egx.1
MAN1A2	TRUE	2	uc001ehd.1, uc009whg.1
FAM46C	TRUE	1	uc001ehe.2
WDR3	TRUE	3	uc010oxe.1, uc001ehh.2, uc001ehi.2
AK125759	FALSE	1	uc001ehp.1
BC063600	FALSE	1	uc001eho.1
BC043601	FALSE	1	uc009whk.1
HAO2	TRUE	2	uc001ehq.1, uc001ehr.1
HSD3B2	TRUE	3	uc001eht.2, uc001ehu.2, uc001ehs.2
HSD3B1	TRUE	2	uc001ehv.1, uc001ehw.2
PHGDH	TRUE	5	uc001ehz.2, uc009whm.2, uc001eia.2, uc001eib.2, uc009whn.2
PGDH3	FALSE	2	uc009whl.2, uc001eic.2
FAM72B	TRUE	1	uc009whp.2
FAM72C	TRUE	1	uc001ein.3
HIST2H2BA	FALSE	1	uc001eio.2
SRGAP2	TRUE	7	uc001eis.2, uc001hdy.2, uc001hdx.2, uc010pru.1, uc010prt.1, uc010prv.1, uc009xbt.2
LOC647121	FALSE	2	uc001eiu.1, uc009wht.1
CR936796	FALSE	1	uc001eiw.1
AK056396	FALSE	1	uc001ejf.1
DQ579288	FALSE	5	uc001eiy.2, uc001ulw.1, uc002zkg.1, uc002zkf.2, uc002yjg.2
BC071797	FALSE	2	uc001ejc.2, uc011abu.1
DQ592442	FALSE	1	uc009whu.1
DQ590127	FALSE	1	uc001ejh.1
DQ590589	FALSE	15	uc001ejj.2, uc001vvf.1, uc001vvy.1, uc001ytt.2, uc002ksy.1, uc002tql.2, uc010yzv.1, uc010zam.1, uc010zar.1, uc010zba.1, uc002yjc.1, uc002yjd.1, uc002zky.1, uc003zte.1, uc004fsq.1
DQ583161	FALSE	5	uc001ejm.1, uc001eji.1, uc001ulx.1, uc010xah.1, uc003gza.1
CR610073	FALSE	1	uc001ejq.2
AK311108	FALSE	2	uc009whw.1, uc010paa.1
RP3-365I19.1-001	TRUE	1	uc010oxm.1
NBPF10	TRUE	17	uc001end.3, uc010oyp.1, uc010oym.1, uc010oyk.1, uc010oyq.1, uc010oyl.1, uc001ekg.1, uc010oyd.1, uc001enc.2, uc010pab.1, uc001eqz.2, uc010pah.1, uc010pai.1, uc010paq.1, uc001erm.1, uc010pap.1, uc010pao.1
NBPF20	TRUE	5	uc009wig.1, uc001elp.2, uc010oxr.1, uc010oxn.1, uc010pau.1
NOTCH2NL	TRUE	4	uc001emn.3, uc010oyh.1, uc001emm.3, uc001emo.2
NBPF14	TRUE	23	uc010oyr.1, uc010oyn.1, uc009wir.2, uc010oxx.1, uc010oxz.1, uc001ejx.1, uc010oxp.1, uc010ozj.1, uc001eqq.2, uc001eqx.2, uc001eqs.1, uc010paf.1, uc010pae.1, uc001erl.1, uc001erf.1, uc010pav.1, uc010paw.1, uc001erz.2, uc001esa.1, uc010pas.1, uc010pam.1, uc010pal.1, uc010pax.1
NBPF8	TRUE	8	uc010oye.1, uc001eli.3, uc009wii.1, uc010oxt.1, uc001ekk.1, uc009wif.1, uc010ozi.1, uc010pad.1
NBPF15	TRUE	2	uc010oxo.1, uc001esc.2
NBPF1	TRUE	14	uc001emp.3, uc010oyi.1, uc010oyf.1, uc010ozl.1, uc009vos.1, uc010oce.1, uc009vot.1, uc001ayz.1, uc001azc.1, uc001azb.1, uc001aza.3, uc010ozg.1, uc001eqf.2, uc001erb.2
NBPF11	TRUE	4	uc010oyg.1, uc001eoy.2, uc001eqb.2, uc001eqa.2
AG10	FALSE	10	uc010oyo.1, uc001emq.1, uc010oyj.1, uc010pac.1, uc009wkf.1, uc001erd.3, uc010pat.1, uc001erc.3, uc010par.1, uc001eru.1
KIAA1245	TRUE	1	uc010ozk.1
AK295639	TRUE	1	uc010oxq.1
AF161426	FALSE	7	uc010oxy.1, uc001ekn.2, uc010oxw.1, uc001ekl.1, uc001eri.1, uc010pan.1, uc010pak.1
AF379632	FALSE	4	uc010oxv.1, uc010oya.1, uc001ejz.1, uc001erg.1
DQ786323	FALSE	2	uc010oyb.1, uc009wid.2
AF420437	FALSE	3	uc010oyc.1, uc010oxs.1, uc010oxu.1
AL050141	FALSE	1	uc001ekp.3
BC073801	FALSE	1	uc001ele.2
CR603237	FALSE	1	uc001elc.2
AK125792	FALSE	1	uc001elr.3
BC065231	FALSE	1	uc001emi.3
BX647792	FALSE	1	uc001emj.2
SEC22B	TRUE	1	uc001eml.1
HFE2	TRUE	4	uc001eni.2, uc001enj.2, uc001enk.2, uc001enl.2
TXNIP	TRUE	2	uc001enn.3, uc010oys.1
CR620402	FALSE	1	uc001enm.1
ANKRD34A	TRUE	1	uc001enq.1
LIX1L	TRUE	1	uc001enr.2
CR613891	FALSE	1	uc009wiu.1
RBM8A	TRUE	2	uc001ent.1, uc001enu.1
AL049219	FALSE	1	uc001enw.1
PEX11B	TRUE	2	uc001eny.1, uc010oyu.1
ITGA10	TRUE	5	uc001eoa.2, uc010oyw.1, uc010oyv.1, uc009wiw.2, uc001enz.1
ANKRD35	TRUE	2	uc001eob.1, uc010oyx.1
PIAS3	TRUE	2	uc001eoc.1, uc010oyy.1
DKFZp727A051	TRUE	1	uc001eod.1
RNF115	TRUE	1	uc001eoj.2
ZNF364	TRUE	2	uc001eok.2, uc009wiy.2
PDZK1	TRUE	7	uc001eon.1, uc001eoo.1, uc010oza.1, uc001eov.1, uc010ozf.1, uc001epz.1, uc010ozw.1
GPR89C	TRUE	3	uc001eou.3, uc009wjm.2, uc001epy.3
GPR89A	FALSE	12	uc009wiz.2, uc010ozt.1, uc010ozu.1, uc001epw.3, uc010ozv.1, uc001epx.3, uc001eos.2, uc001eot.2, uc010ozc.1, uc010ozd.1, uc010ozb.1, uc001eor.2
CR610404	FALSE	1	uc001epf.1
PDIA3P	TRUE	1	uc001epg.1
CHD1L	TRUE	9	uc001epm.3, uc001epn.3, uc010ozo.1, uc009wjg.2, uc009wjh.2, uc010ozp.1, uc001epo.3, uc009wji.2, uc010ozq.1
BCL9	TRUE	2	uc001epq.2, uc010ozr.1
GJA8	TRUE	1	uc001epu.1
GPR89B	TRUE	1	uc001epv.3
DKFZp434H1228	TRUE	1	uc010ozs.1
AK023548	FALSE	1	uc001eqj.1
AK023809	FALSE	1	uc001eqi.1
BC041003	FALSE	1	uc001eqk.1
DQ577785	FALSE	1	uc010pay.1
NBPF16	TRUE	3	uc001esb.1, uc010pba.1, uc009wkt.1
PPIAL4E	TRUE	1	uc010paz.1
PPIAL4F	TRUE	2	uc010pbb.1, uc010pag.1
AK310441	FALSE	1	uc009wkv.1
LOC645166	FALSE	3	uc010pbc.1, uc010pbd.1, uc009wkw.1
BC062745	FALSE	1	uc010pbe.1
LOC388692	FALSE	1	uc010pbf.1
BC023516	FALSE	1	uc001esg.3
FCGR1C	FALSE	3	uc010pbh.1, uc010pbg.1, uc009wkz.1
PPIAL4B	TRUE	1	uc001esj.2
LOC728855	FALSE	8	uc001esk.3, uc001esl.3, uc009wlc.2, uc009wld.2, uc001eks.2, uc001ekr.3, uc001ekt.3, uc001ekv.2
BC110832	FALSE	2	uc009wlb.1, uc001eqo.1
AB074166	FALSE	1	uc009wle.1
AB007962	FALSE	1	uc001eso.1
AX746564	FALSE	2	uc001esn.1, uc001ekq.1
FCGR1A	TRUE	3	uc001esp.3, uc009wlg.2, uc009wlh.1
HIST2H4A	TRUE	2	uc001ess.2, uc001etb.2
HIST2H4B	FALSE	2	uc001esu.1, uc001esz.1
BC108260	FALSE	2	uc001est.1, uc001eta.1
HIST2H2AA3	TRUE	2	uc001esx.2, uc001esw.2
HIST2H3C	TRUE	2	uc001esy.2, uc001esv.2
HIST2H2AC	TRUE	1	uc001etd.2
BOLA1	TRUE	1	uc001etf.2
VPS45	TRUE	7	uc001etp.2, uc010pbq.1, uc010pbs.1, uc010pbp.1, uc009wlm.1, uc001etq.2, uc010pbr.1
PLEKHO1	TRUE	4	uc001ett.2, uc001etr.2, uc001ets.2, uc001etu.2
CA14	TRUE	1	uc001etx.2
UNQ690	FALSE	1	uc009wln.2
C1orf54	TRUE	5	uc001euf.2, uc001eud.2, uc001euc.2, uc001eug.2, uc001eue.2
C1orf51	TRUE	3	uc001euj.2, uc001euh.2, uc001eui.2
MRPS21	TRUE	2	uc001euk.2, uc001eul.2
PRPF3	TRUE	3	uc001eum.3, uc010pca.1, uc010pcb.1
PRP3	FALSE	3	uc009wlp.2, uc009wlq.1, uc009wlo.2
RPRD2	TRUE	2	uc009wlr.2, uc001eup.3
KIAA0460	TRUE	1	uc010pcc.1
TARS2	TRUE	5	uc001euq.2, uc001eur.2, uc009wlt.2, uc009wls.2, uc010pcd.1
ECM1	TRUE	7	uc001eus.2, uc001eut.2, uc001euu.2, uc001euv.2, uc010pce.1, uc009wlu.2, uc010pcf.1
ADAMTSL4	TRUE	6	uc001eux.2, uc001euw.2, uc009wlw.2, uc010pcg.1, uc009wlx.2, uc009wlv.1
SETDB1	TRUE	5	uc001evv.2, uc001evu.2, uc001evw.3, uc009wmg.1, uc009wmf.2
ANXA9	TRUE	1	uc001ewa.2
PRUNE	TRUE	5	uc001ewh.1, uc001ewi.1, uc010pco.1, uc001ewk.1, uc001ewj.1
BNIPL	TRUE	2	uc009wmi.2, uc001ewl.2
BNIPL-1	FALSE	1	uc009wmj.2
C1orf56	TRUE	1	uc001ewn.2
MLLT11	TRUE	1	uc001ewq.2
GABPB2	TRUE	4	uc001ewr.2, uc001ews.2, uc010pcp.1, uc001ewt.2
TNFAIP8L2	TRUE	1	uc001ewx.2
SCNM1	TRUE	3	uc001ewz.2, uc009wmn.2, uc010pcs.1
PIP5K1A	TRUE	7	uc001exj.2, uc001exi.2, uc010pcu.1, uc001exk.2, uc010pcv.1, uc009xuj.2, uc003mxx.3
PSMD4	TRUE	2	uc001exl.2, uc001exn.2
ZNF687	TRUE	4	uc001exq.2, uc009wmo.2, uc009wmp.2, uc001exp.1
PSMB4	TRUE	3	uc001eyc.1, uc010pda.1, uc001eyb.1
CGN	TRUE	1	uc009wmw.2
KIAA1319	FALSE	1	uc010pde.1
TUFT1	TRUE	4	uc001eyl.2, uc001eym.2, uc010pdf.1, uc010pdg.1
SNX27	TRUE	3	uc001eyn.1, uc001eyp.2, uc001eyo.2
C1orf230	TRUE	2	uc010pdj.1, uc001eyu.2
OAZ3	TRUE	2	uc010pdm.1, uc010pdl.1
BC038201	FALSE	1	uc001eze.2
LOC100132111	FALSE	1	uc010pdr.1
AK125884	FALSE	1	uc001ezm.1
AK056431	FALSE	1	uc001ezv.2
LCE5A	TRUE	1	uc001ezy.2
CRCT1	TRUE	1	uc001ezz.2
LCE3C	TRUE	1	uc001fac.2
LCE3B	TRUE	1	uc010pds.1
LCE2D	TRUE	1	uc001fag.2
LCE2C	TRUE	1	uc001fah.2
LCE2B	TRUE	1	uc001fai.2
LCE2A	TRUE	1	uc001faj.2
LCE4A	TRUE	1	uc001fak.2
C1orf68	TRUE	1	uc010pdu.1
KPRP	TRUE	1	uc001fal.1
LCE1F	TRUE	1	uc010pdv.1
LCE1E	TRUE	1	uc001fan.2
LCE1D	TRUE	1	uc009wnp.2
LCE1B	TRUE	1	uc001faq.2
LCE1A	TRUE	1	uc010pdw.1
LCE6A	TRUE	1	uc001fas.3
SMCP	TRUE	1	uc001fat.2
IVL	TRUE	1	uc001fau.2
SPRR4	TRUE	1	uc001fav.1
SPRR1A	TRUE	2	uc001faw.2, uc009wnu.1
SPRR3	TRUE	3	uc001fax.3, uc001faz.3, uc001fay.2
SPRR1B	TRUE	2	uc001fba.2, uc009wnx.1
LELP1	TRUE	1	uc001fbl.2
LOR	TRUE	1	uc001fbm.2
S100A9	TRUE	1	uc001fbq.2
S100A7A	TRUE	1	uc001fbt.1
AK307246	FALSE	1	uc009wog.1
S100A1	TRUE	2	uc001fck.1, uc001fcl.1
C1orf77	TRUE	4	uc001fcm.1, uc001fcn.1, uc001fco.1, uc009woj.1
pp7704	FALSE	1	uc009woi.1
DKFZp564E1082	FALSE	1	uc001fcp.2
SNAPIN	TRUE	1	uc001fcq.2
NPR1	TRUE	3	uc001fcs.3, uc010pdz.1, uc010pea.1
INTS3	TRUE	7	uc001fct.2, uc009wom.2, uc001fcv.2, uc001fcw.2, uc010peb.1, uc001fcx.2, uc001fcy.2
DKFZp686I1710	TRUE	2	uc001fcu.2, uc010pec.1
SLC27A3	TRUE	1	uc001fcz.2
VLCS-3	FALSE	1	uc009won.2
CR613795	FALSE	1	uc001fdc.1
CREB3L4	TRUE	6	uc001fdm.1, uc001fdp.1, uc001fdn.3, uc001fdr.2, uc001fdo.3, uc001fdq.2
hJAL	TRUE	2	uc010pef.1, uc010peg.1
RPS27	TRUE	1	uc001fdv.2
UBAP2L	TRUE	9	uc001fep.3, uc009wot.2, uc010pel.1, uc010pek.1, uc010pen.1, uc001feq.2, uc001fer.2, uc001fen.1, uc010pem.1
HAX1	TRUE	5	uc001fet.2, uc001fes.2, uc010peo.1, uc009wou.2, uc009wov.2
AQP10	TRUE	2	uc001feu.2, uc001fev.2
ATP8B2	TRUE	3	uc001fex.2, uc001few.2, uc001fey.1
IL6R	TRUE	2	uc001fez.1, uc001ffa.1
TDRD10	TRUE	3	uc001ffd.2, uc009wow.2, uc001ffe.2
CHRNB2	TRUE	1	uc001ffg.2
CKS1B	TRUE	2	uc001fgb.2, uc001fga.2
FLAD1	TRUE	6	uc001fge.1, uc001fgf.1, uc001fgg.1, uc001fgd.1, uc001fgh.1, uc001fgc.2
LENEP	TRUE	1	uc001fgi.2
ZBTB7B	TRUE	5	uc001fgk.3, uc009wpa.2, uc001fgj.3, uc010peq.1, uc001fgl.3
DCST1	TRUE	3	uc001fgn.1, uc010pes.1, uc010per.1
ADAM15	TRUE	16	uc001fgt.1, uc001fgr.1, uc001fgu.1, uc001fgw.1, uc001fgv.1, uc001fgx.1, uc001fgz.1, uc001fgy.1, uc001fha.1, uc010pev.1, uc001fgs.1, uc001fgq.1, uc010peu.1, uc010pet.1, uc009wpc.1, uc001fhb.1
EFNA4	TRUE	3	uc001fhc.2, uc001fhd.2, uc001fhe.2
EFNA3	TRUE	4	uc001fhf.2, uc010pew.1, uc010pex.1, uc001fhg.2
EFNA1	TRUE	2	uc001fhh.2, uc001fhi.2
AK308965	FALSE	1	uc009wpd.1
RAG1AP1	TRUE	4	uc001fhj.3, uc001fhk.3, uc001fhl.3, uc010pey.1
TRIM46	TRUE	11	uc001fhs.1, uc001fht.1, uc001fhw.1, uc001fhq.2, uc001fhu.1, uc001fhr.2, uc010pfa.1, uc009wpe.1, uc001fhv.3, uc009wpg.1, uc010pez.1
AK308637	FALSE	1	uc009wpf.2
MTX1	TRUE	3	uc001fjb.2, uc001fjc.2, uc001fjg.2
HCN3	TRUE	1	uc001fjz.1
KIAA1535	TRUE	1	uc010pfz.1
FDPS	TRUE	4	uc001fkc.2, uc001fke.2, uc001fkd.2, uc001fkf.2
RUSC1	TRUE	11	uc001fkj.2, uc001fkk.2, uc001fkp.2, uc001fkl.2, uc001fkq.2, uc010pgb.1, uc009wqp.1, uc009wqo.1, uc001fkn.2, uc001fkr.2, uc001fks.2
nesca	FALSE	2	uc001fko.2, uc009wqn.1
POU5F1	TRUE	5	uc010pgd.1, uc011dnf.1, uc011dng.1, uc003nsv.2, uc003nsu.2
LOC645676	TRUE	1	uc010pge.1
BC017347	FALSE	1	uc001fkv.2
MSTO1	TRUE	11	uc001fky.2, uc001fkz.2, uc001fld.3, uc009wqs.2, uc001fkw.2, uc001fkx.2, uc010pgf.1, uc001flc.2, uc001flb.2, uc001fla.2, uc010pgn.1
DAP3	TRUE	7	uc001flq.2, uc001flr.2, uc001fls.2, uc010pgl.1, uc001flt.2, uc001flu.2, uc010pgm.1
LST005	FALSE	2	uc010pgp.1, uc010pgo.1
SYT11	TRUE	2	uc001fmg.2, uc010pgq.1
RXFP4	TRUE	1	uc010pgs.1
ROBLD3	TRUE	2	uc001fnb.3, uc010pgy.1
RAB25	TRUE	1	uc001fnc.2
LMNA	TRUE	11	uc001fnh.2, uc001fni.2, uc001fng.2, uc009wro.1, uc001fnf.1, uc001fnk.2, uc001fnj.2, uc010pgz.1, uc010pha.1, uc009wrp.2, uc010phb.1
SEMA4A	TRUE	5	uc001fnm.2, uc009wrq.2, uc001fnl.2, uc001fnn.2, uc001fno.2
KIAA0446	TRUE	3	uc010phc.1, uc010phd.1, uc010phe.1
SLC25A44	TRUE	2	uc001fnp.2, uc009wrr.2
PMF1	TRUE	4	uc001fnq.2, uc001fns.1, uc001fnr.2, uc009wru.1
BGLAP	TRUE	1	uc001fnt.2
TMEM79	TRUE	3	uc010phi.1, uc009wrw.2, uc001fod.2
C1orf182	TRUE	3	uc001foo.2, uc009wry.2, uc001fop.3
RHBG	TRUE	6	uc001fos.2, uc010pho.1, uc009wrz.2, uc001for.2, uc010phn.1, uc010phm.1
TTC24	TRUE	1	uc009wsc.1
APOA1BP	TRUE	5	uc001fph.2, uc001fpi.2, uc010php.1, uc001fpg.2, uc001fpk.2
AIBP	TRUE	1	uc001fpj.2
HAPLN2	TRUE	2	uc001fpn.1, uc010phq.1
BCAN	TRUE	2	uc001fpp.2, uc001fpo.2
C1orf66	TRUE	2	uc001fpu.2, uc001fpv.2
PRCC	TRUE	2	uc001fqa.2, uc001fqb.2
NTRK1	TRUE	5	uc001fqh.1, uc001fqi.1, uc001fqf.1, uc009wsk.1, uc009wsi.1
PEAR1	TRUE	2	uc001fqj.1, uc001fqk.1
FLJ00193	TRUE	1	uc009wsl.1
C1orf92	TRUE	2	uc001fqm.2, uc001fql.2
CYCSP52	FALSE	1	uc001fqs.2
AK057438	FALSE	1	uc001frl.1
KIRREL	TRUE	4	uc001frn.3, uc010pib.1, uc009wsq.2, uc001fro.3
hCG_1995134	TRUE	1	uc001frp.2
CD1A	TRUE	1	uc001frt.2
CD1D	TRUE	4	uc001frr.2, uc009wss.2, uc009wsr.1, uc009wst.1
CD1C	TRUE	2	uc001fru.2, uc001frv.2
CD1E	TRUE	17	uc001fsd.2, uc001fsf.2, uc001fse.2, uc001fry.2, uc001fsg.2, uc001fsh.2, uc001fsi.2, uc009wsv.2, uc001frz.2, uc001fsk.2, uc001fsj.2, uc001fsc.2, uc010pig.1, uc001fsa.2, uc010pie.1, uc010pif.1, uc010pid.1
CDIE	TRUE	1	uc009wsw.2
OR10K1	TRUE	1	uc010pij.1
OR10R2	TRUE	1	uc010pik.1
OR10Z1	TRUE	1	uc010pio.1
OR6K6	TRUE	1	uc001fsw.1
MNDA	TRUE	1	uc001fsz.1
PYHIN1	TRUE	5	uc001ftb.2, uc001ftc.2, uc001ftd.2, uc001fte.2, uc001fta.3
IFI16	TRUE	5	uc001ftg.2, uc010pis.1, uc001ftf.1, uc010pit.1, uc001fth.2
CADM3	TRUE	4	uc001ftk.2, uc001ftl.2, uc009wsy.1, uc009wsx.1
DARC	TRUE	2	uc001fto.2, uc001ftp.3
FCER1A	TRUE	1	uc001ftq.2
OR10J1	TRUE	1	uc010piv.1
APCS	TRUE	1	uc001ftv.2
DUSP23	TRUE	3	uc001ftz.1, uc001fua.1, uc001fub.1
FCRL6	TRUE	5	uc001fud.3, uc001fuc.2, uc009wta.2, uc009wsz.1, uc010pix.1
SLAMF8	TRUE	1	uc001fue.3
AF088076	FALSE	1	uc001fuu.2
KCNJ9	TRUE	3	uc001fuy.1, uc001fux.1, uc009wte.1
ATP1A2	TRUE	3	uc001fvc.2, uc001fvb.2, uc001fvd.2
KIAA0778	TRUE	2	uc010piz.1, uc009wtg.1
ATP1A4	TRUE	4	uc001fve.3, uc001fvh.2, uc001fvf.3, uc001fvg.2
CASQ1	TRUE	1	uc010pja.1
PEA15	TRUE	3	uc001fvk.2, uc001fvl.2, uc001fvm.2
WDR42A	FALSE	2	uc010pjd.1, uc001fvr.2
SUMO1P3	FALSE	1	uc001fvw.2
NCSTN	TRUE	6	uc001fvx.2, uc001fvy.2, uc010pjf.1, uc001fvz.2, uc010pjg.1, uc009wtk.1
NHLH1	TRUE	1	uc001fwa.2
VANGL2	TRUE	2	uc001fwc.1, uc001fwb.1
SLAMF7	TRUE	3	uc001fwq.2, uc001fws.2, uc001fwr.2
CS1	TRUE	5	uc010pjn.1, uc010pjo.1, uc010pjp.1, uc010pjq.1, uc010pjr.1
LY9	TRUE	8	uc001fwu.2, uc001fwt.2, uc001fwv.2, uc001fww.2, uc001fwx.2, uc001fwy.1, uc010pjs.1, uc001fwz.2
CR619492	FALSE	1	uc001fxp.1
KLHDC9	TRUE	3	uc001fxq.2, uc001fxs.2, uc001fxr.2
NIT1	TRUE	5	uc001fxv.1, uc001fxw.2, uc001fxy.1, uc001fxx.1, uc010pka.1
UFC1	TRUE	1	uc001fyd.3
USP21	TRUE	4	uc010pke.1, uc010pkf.1, uc010pkc.1, uc010pkd.1
PPOX	TRUE	11	uc001fyj.2, uc001fyg.2, uc001fyl.2, uc001fym.2, uc001fyk.2, uc001fyh.2, uc010pkg.1, uc009wuc.1, uc001fyi.2, uc010pkh.1, uc001fyn.2
NDUFS2	TRUE	6	uc001fyv.2, uc001fyx.2, uc001fyw.2, uc010pkj.1, uc010pki.1, uc001fyy.1
FCER1G	TRUE	2	uc001fyz.1, uc001fza.1
TOMM40L	TRUE	6	uc001fzd.2, uc009wuf.1, uc010pkl.1, uc001fze.2, uc009wue.2, uc010pkk.1
PCP4L1	TRUE	1	uc001gad.2
SDHC	TRUE	4	uc001gag.2, uc001gai.2, uc001gaj.2, uc001gak.2
LOC642502	TRUE	1	uc001gah.2
FCGR2A	TRUE	4	uc001gan.2, uc001gam.2, uc001gao.2, uc009wum.1
HSPA6	TRUE	2	uc001gaq.2, uc001gap.2
FCGR2C	TRUE	1	uc001gav.2
FCGR2B	FALSE	7	uc009wuk.2, uc009wuj.2, uc001gay.1, uc001gaz.1, uc001gba.1, uc001gbb.1, uc009wun.1
HSPA7	TRUE	1	uc010pkp.1
FCRLA	TRUE	7	uc001gbd.2, uc001gbe.2, uc001gbf.2, uc001gbg.2, uc009wuo.2, uc009wup.2, uc009wuq.2
FCRLB	TRUE	8	uc001gbi.2, uc001gbh.2, uc009wus.2, uc001gbj.2, uc001gbk.2, uc001gbl.2, uc001gbm.2, uc001gbn.3
DUSP12	TRUE	2	uc001gbo.2, uc001gbp.2
ATF6	TRUE	2	uc001gbr.2, uc001gbq.1
AK025316	FALSE	1	uc001gbs.2
NOS1AP	TRUE	4	uc001gbv.2, uc009wut.1, uc001gbw.2, uc010pkr.1
KIAA0464	FALSE	1	uc010pks.1
C1orf226	TRUE	2	uc010pkt.1, uc001gby.2
UHMK1	TRUE	3	uc001gcc.1, uc009wuu.1, uc001gcb.1
AK026668	FALSE	1	uc001gcd.2
UAP1	TRUE	1	uc001gce.3
DDR2	TRUE	2	uc001gcf.2, uc001gcg.2
AF268386	FALSE	1	uc001gch.1
HSD17B7	TRUE	2	uc001gci.2, uc009wuv.2
RGS4	TRUE	4	uc001gcl.3, uc009wuz.2, uc009wuy.2, uc009wva.2
NUF2	TRUE	4	uc001gcq.1, uc001gcr.1, uc009wvc.1, uc001gcp.2
PBX1	TRUE	5	uc001gct.2, uc010pku.1, uc010pkv.1, uc001gcs.2, uc010pkw.1
AX748175	FALSE	1	uc001gcu.1
LRRC52	TRUE	1	uc001gde.2
MGST3	TRUE	2	uc001gdf.2, uc001gdg.2
BC012108	FALSE	1	uc001gdi.2
BC071770	FALSE	1	uc001gdo.2
UCK2	TRUE	2	uc001gdp.2, uc010plb.1
FMO9P	FALSE	1	uc010pld.1
POGK	TRUE	1	uc001gdt.1
KIAA1513	TRUE	2	uc010plf.1, uc010ple.1
MAEL	TRUE	2	uc001gdy.1, uc001gdz.1
DKFZp434L0217	FALSE	1	uc009wvf.1
DUSP27	TRUE	1	uc001geb.1
POU2F1	TRUE	8	uc001gec.2, uc001ged.2, uc001gee.2, uc001gef.2, uc010plh.1, uc001geg.2, uc010plg.1, uc009wvg.1
RCSD1	TRUE	2	uc001gem.2, uc010pli.1
MPZL1	TRUE	4	uc001geo.2, uc001gep.2, uc001geq.2, uc001gen.3
PZR	FALSE	1	uc009wvh.2
DCAF6	TRUE	6	uc001gev.2, uc001gew.2, uc001gex.2, uc010plk.1, uc001gey.2, uc001gez.2
TIPRL	TRUE	3	uc001gfg.2, uc001gff.2, uc001gfh.2
TBX19	TRUE	3	uc001gfl.2, uc001gfj.3, uc001gfm.2
SFT2D2	TRUE	1	uc001gfi.3
DQ576756	FALSE	1	uc001gfk.1
XCL1	TRUE	1	uc001gfo.1
MGC4473	FALSE	1	uc001gfq.2
ATP1B1	TRUE	2	uc001gfr.1, uc001gfs.1
AB330770	FALSE	2	uc010plp.1, uc010ocn.1
BLZF1	TRUE	4	uc001gfy.2, uc001gfx.1, uc009wvp.1, uc001gfw.2
C1orf112	TRUE	10	uc001ggq.2, uc001ggj.2, uc001ggp.2, uc001ggr.2, uc009wvt.2, uc009wvu.1, uc010plv.1, uc010plu.1, uc001ggo.2, uc010plt.1
METTL11B	TRUE	1	uc009wvv.1
GORAB	TRUE	7	uc009wvx.2, uc001gha.2, uc001ggz.3, uc001ghb.2, uc001ghc.2, uc009wvw.2, uc001ghd.2
PRRX1	TRUE	2	uc001ghe.2, uc001ghf.2
C1orf129	TRUE	3	uc010plz.1, uc001ghg.2, uc009wvy.2
FMO3	TRUE	5	uc001ghi.2, uc001ghh.2, uc010pmb.1, uc010pmc.1, uc010pma.1
FMO6P	TRUE	1	uc001ghj.1
FMO2	TRUE	1	uc001ghk.1
DKFZp667E137	TRUE	1	uc010pmd.1
FMO1	TRUE	5	uc001ghl.2, uc009wvz.2, uc010pme.1, uc001ghm.2, uc001ghn.2
FMO4	TRUE	1	uc001gho.2
TOP1P1	FALSE	1	uc010pmf.1
BAT2D1	TRUE	3	uc010pmg.1, uc010pmh.1, uc010pmi.1
XTP2	FALSE	2	uc001ghr.1, uc001ghq.1
KIAA1096	FALSE	1	uc010pmj.1
METTL13	TRUE	4	uc001ghz.2, uc001gia.2, uc001gib.2, uc010pml.1
AK094818	FALSE	1	uc001gic.1
DNM3	TRUE	4	uc001gie.2, uc001gif.2, uc009wwb.2, uc001gid.3
KIAA0820	FALSE	1	uc001gih.1
C1orf105	TRUE	1	uc001gik.2
C1orf9	TRUE	4	uc001giq.3, uc009wwd.2, uc010pmn.1, uc010pmm.1
CH1	FALSE	1	uc010pmo.1
FASLG	TRUE	2	uc001gis.2, uc001git.2
PRDX6	TRUE	1	uc001giy.1
KLHL20	TRUE	3	uc001gjc.2, uc009wwf.2, uc001gjd.2
KLHLX	TRUE	1	uc010pmr.1
DARS2	TRUE	1	uc001gjh.1
ZBTB37	TRUE	4	uc009wwp.1, uc001gjq.3, uc001gjr.2, uc001gjp.1
RABGAP1L	TRUE	10	uc001gjx.2, uc001gkg.2, uc001gjw.2, uc009wwq.1, uc001gjy.2, uc001gkc.3, uc001gkd.3, uc001gjz.2, uc001gke.3, uc001gkf.2
IDN4-GGTR7	TRUE	1	uc001gkb.3
DKFZp686E1450	TRUE	1	uc001gkh.3
KIAA0471	TRUE	1	uc010pmv.1
GPR52	TRUE	2	uc001gka.1, uc010pmu.1
CACYBP	TRUE	3	uc001gkj.1, uc001gki.1, uc010pmw.1
TNN	TRUE	2	uc001gkl.1, uc010pmx.1
AK093214	FALSE	1	uc001gkr.1
BC043291	FALSE	1	uc001gks.2
PAPPA2	TRUE	2	uc001gkz.2, uc001gky.1
PAPPE	FALSE	1	uc009www.2
CR621436	FALSE	1	uc001gla.1
FAM5B	TRUE	2	uc001glf.2, uc001glg.2
KIAA1747	FALSE	1	uc010pna.1
RASAL2	TRUE	5	uc001glq.2, uc001glr.2, uc009wxc.2, uc009wxb.2, uc009wxa.2
C1orf49	TRUE	3	uc001glt.1, uc001glu.1, uc001glw.1
C1orf220	TRUE	1	uc001glx.1
DKFZp564J047	FALSE	1	uc001glv.1
RALGPS2	TRUE	3	uc001glz.2, uc010pnb.1, uc001gly.1
FAM20B	TRUE	1	uc001gmc.2
TOR3A	TRUE	1	uc001gmd.2
ADIR	TRUE	1	uc010pnd.1
SOAT1	TRUE	5	uc001gml.2, uc010pni.1, uc001gmm.2, uc010pnk.1, uc010pnj.1
C1orf125	TRUE	4	uc001gmo.2, uc001gmp.2, uc001gmn.1, uc009wxh.2
DKFZp434N1720	FALSE	3	uc009wxg.2, uc010pnl.1, uc001gmr.2
TDRD5	TRUE	3	uc001gnf.1, uc010pnp.1, uc001gnh.1
FAM163A	TRUE	3	uc001gnj.2, uc009wxk.2, uc009wxj.2
TOR1AIP1	TRUE	2	uc001gnq.2, uc001gnp.1
CEP350	TRUE	7	uc001gnt.2, uc009wxl.2, uc001gnu.2, uc001gnv.2, uc001gnw.1, uc001gnx.1, uc001gnr.1
QSOX1	TRUE	4	uc001gny.2, uc001gnz.2, uc001goa.2, uc001goc.2
FLJ23867	TRUE	1	uc001god.3
AX747393	FALSE	1	uc001gob.1
LHX4	TRUE	1	uc001goe.1
BC036830	FALSE	1	uc001goh.1
XPR1	TRUE	3	uc001goi.2, uc009wxn.2, uc009wxm.2
KIAA1614	TRUE	3	uc001gok.2, uc001gom.1, uc001gol.1
MR1	TRUE	4	uc001goq.1, uc001gor.1, uc001gos.1, uc001gop.2
MR1B	TRUE	1	uc010pns.1
IER5	TRUE	1	uc001got.3
BC039493	FALSE	1	uc009wxq.1
AF387615	FALSE	1	uc001gov.2
CACNA1E	TRUE	5	uc001gow.2, uc009wxs.2, uc009wxt.2, uc001gox.1, uc009wxr.2
C1orf120	FALSE	1	uc009wxv.1
RGSL1	TRUE	1	uc009wxw.2
RGS	FALSE	2	uc010pnu.1, uc009wxx.1
DHX9	TRUE	3	uc001gpr.2, uc001gps.2, uc001gpt.2
NPL	TRUE	7	uc001gpq.1, uc009wyb.2, uc001gpp.3, uc001gpo.1, uc009wyc.2, uc010pny.1, uc010pnx.1
LKP	TRUE	1	uc009wyd.2
LAMC1	TRUE	2	uc001gpy.3, uc001gpx.2
LAMC2	TRUE	3	uc001gqa.2, uc001gpz.3, uc010poa.1
SMG7	TRUE	6	uc001gqh.2, uc001gqg.2, uc001gqi.2, uc001gqf.2, uc010poc.1, uc010pob.1
RGL1	TRUE	6	uc001gqm.2, uc010pog.1, uc010poh.1, uc001gqo.2, uc010poi.1, uc001sny.2
KIAA0959	TRUE	1	uc010pof.1
TSEN15	FALSE	3	uc009wyg.2, uc001gqt.3, uc001gqu.3
C1orf21	TRUE	1	uc001gqv.1
AX747662	FALSE	1	uc001gqz.1
RNF2	TRUE	3	uc001grc.1, uc001grd.1, uc001gre.1
C1orf26	TRUE	2	uc001grh.3, uc001grg.3
HMCN1	TRUE	2	uc001grq.1, uc001grr.1
DKFZp762L185	TRUE	1	uc001grs.1
PRG4	TRUE	5	uc001gru.3, uc001grt.3, uc009wyl.2, uc009wym.2, uc010poo.1
C1orf27	TRUE	3	uc001grw.2, uc010poq.1, uc010por.1
OCLM	TRUE	1	uc001gry.2
PLA2G4A	TRUE	2	uc001gsc.2, uc010pos.1
C1orf99	TRUE	1	uc001gsd.2
CR936711	FALSE	1	uc001gsf.2
RGS18	TRUE	1	uc001gsg.2
RGS21	TRUE	1	uc001gsh.2
RGS1	TRUE	2	uc001gsi.1, uc010pou.1
RGS13	TRUE	2	uc001gsj.2, uc001gsk.2
RGS2	TRUE	1	uc001gsl.2
TROVE2	TRUE	8	uc001gsw.2, uc001gsv.1, uc001gst.1, uc009wyp.2, uc009wyq.2, uc001gss.2, uc001gsx.1, uc001gsu.1
CR607999	FALSE	1	uc001gsy.2
CDC73	TRUE	1	uc001gtb.2
CFH	TRUE	4	uc001gtj.3, uc001gti.3, uc009wyw.2, uc009wyx.2
CFHR1	TRUE	2	uc001gtn.2, uc001gtm.2
CFHR3	TRUE	3	uc001gtl.2, uc010poy.1, uc001gtk.2
CFHR4	TRUE	2	uc001gto.2, uc001gtp.2
FHR4	TRUE	1	uc009wyy.2
CFHR2	TRUE	2	uc001gtq.1, uc001gtr.1
CFHR5	TRUE	1	uc001gts.3
CRB1	TRUE	9	uc001gtz.2, uc010ppa.1, uc010poz.1, uc009wza.2, uc010ppb.1, uc001gty.1, uc010ppd.1, uc010ppc.1, uc001gub.1
C1orf53	TRUE	1	uc001guh.2
LHX9	TRUE	4	uc001gui.1, uc001guk.1, uc001guj.1, uc009wzc.1
NEK7	TRUE	1	uc001gun.3
PTPRC	TRUE	10	uc001gur.1, uc001gus.1, uc001gut.1, uc001guq.2, uc010ppg.1, uc009wzf.1, uc009wze.1, uc001guu.1, uc001guv.1, uc001guw.1
NR5A2	TRUE	5	uc001gvb.2, uc001gvc.2, uc009wzh.2, uc010pph.1, uc009wzg.1
FAM58B	TRUE	2	uc009wzi.1, uc010nug.2
EU250746	FALSE	1	uc010ppi.1
CAMSAP1L1	TRUE	3	uc001gvk.2, uc001gvl.2, uc001gvm.2
GPR25	TRUE	1	uc001gvn.1
C1orf106	TRUE	2	uc010ppm.1, uc001gvo.2
C1orf81	FALSE	1	uc001gvp.1
BC016656	FALSE	1	uc001gvu.2
IGFN1	TRUE	2	uc001gwc.2, uc001gwb.2
PKP1	TRUE	3	uc001gwd.2, uc001gwe.2, uc009wzm.2
RPS10P7	FALSE	1	uc010ppt.1
AK055590	FALSE	1	uc009wzz.1
NAV1	TRUE	5	uc001gwu.2, uc001gwx.2, uc001gwv.1, uc001gww.1, uc001gwy.1
IPO9	TRUE	1	uc001gwz.2
SHISA4	TRUE	1	uc001gxa.2
TIMM17A	TRUE	1	uc001gxc.2
RNPEP	TRUE	3	uc001gxd.2, uc001gxe.2, uc001gxf.2
ELF3	TRUE	3	uc001gxi.3, uc001gxh.3, uc001gxg.3
GPR37L1	TRUE	1	uc001gxj.2
PTPRV	FALSE	7	uc010ppz.1, uc001gxr.2, uc001gxt.3, uc001gxs.3, uc009xaa.2, uc010pqa.1, uc004aro.1
LGR6	TRUE	3	uc001gxv.2, uc001gxu.2, uc001gxw.2
VTS20631	FALSE	2	uc009xab.2, uc009xac.1
PPP1R12B	TRUE	7	uc001gxz.1, uc001gya.1, uc001gyb.1, uc001gyc.1, uc001gxy.2, uc009xad.1, uc009xae.1
LOC641515	FALSE	1	uc001gyh.2
LOC148709	FALSE	1	uc001gyk.1
TMEM183B	TRUE	1	uc001gyu.1
TMEM183A	FALSE	3	uc001gyv.1, uc001gyw.1, uc009xai.1
C1orf37	TRUE	1	uc001gyx.1
CR591805	FALSE	1	uc001gyy.2
PPFIA4	TRUE	4	uc001gyz.2, uc010pqf.1, uc009xaj.2, uc001gza.2
KIAA0897	TRUE	2	uc001gzb.1, uc001gzc.1
ADORA1	TRUE	4	uc001gze.1, uc001gzf.1, uc009xak.1, uc010pqh.1
A1	TRUE	1	uc010pqg.1
BTG2	TRUE	2	uc001gzq.2, uc009xap.1
PRELP	TRUE	2	uc001gzs.2, uc001gzt.2
OPTC	TRUE	1	uc001gzu.1
ATP2B4	TRUE	5	uc001gzv.2, uc001gzw.2, uc009xaq.2, uc001gzx.2, uc009xar.2
U42379	FALSE	2	uc010pqj.1, uc010pqk.1
SNORA77	FALSE	1	uc001gzy.1
LAX1	TRUE	3	uc001haa.2, uc010pql.1, uc001hab.2
ZC3H11A	TRUE	7	uc001hac.2, uc001had.2, uc001hae.2, uc001haf.2, uc010pqm.1, uc001hag.1, uc011dxv.1
SNRPE	TRUE	2	uc001hai.2, uc010pqn.1
SOX13	TRUE	4	uc001ham.2, uc010pqp.1, uc010pqq.1, uc001hal.2
BC038769	FALSE	1	uc001hap.2
MDM4	TRUE	6	uc001hba.2, uc001hbd.1, uc001hbb.2, uc010pqx.1, uc001hay.1, uc009xbe.1
MDMX	FALSE	3	uc001hbc.2, uc010pqw.1, uc010pqy.1
NFASC	TRUE	9	uc001hbj.2, uc010pra.1, uc001hbi.2, uc010prb.1, uc001hbh.2, uc010pqz.1, uc010prc.1, uc001hbk.1, uc009xbg.1
KIAA0756	FALSE	5	uc001hbl.1, uc001hbm.1, uc009xbh.1, uc001hbn.1, uc001hbo.1
CNTN2	TRUE	4	uc001hbr.2, uc001hbq.1, uc001hbs.2, uc009xbi.2
TMCC2	TRUE	6	uc001hbz.1, uc010prf.1, uc001hcb.1, uc001hca.2, uc001hcc.1, uc001hcd.2
AX746481	FALSE	1	uc001hch.1
AK095633	FALSE	1	uc001hco.1
PCTK3	TRUE	10	uc001hcp.2, uc001hcq.2, uc001hcr.2, uc010prj.1, uc001hcs.2, uc009xbm.1, uc010pri.1, uc001hct.2, uc009xbl.1, uc009xbk.1
MFSD4	TRUE	3	uc001hcv.3, uc010prk.1, uc010prm.1
DKFZp761N1114	FALSE	2	uc010prl.1, uc009xbn.2
AK055746	FALSE	1	uc001hdk.1
FAM72A	TRUE	1	uc001hdr.3
AVPR1B	TRUE	1	uc001hds.2
CTSE	TRUE	2	uc001hdu.2, uc001hdv.2
CatE	TRUE	1	uc010prs.1
IKBKE	TRUE	4	uc001hdz.1, uc009xbv.1, uc001hea.1, uc009xbu.1
RASSF5	TRUE	6	uc001hed.2, uc001hee.2, uc001hef.2, uc001hec.1, uc001heg.1, uc009zqn.2
DYRK3	TRUE	2	uc001hei.2, uc001hej.2
RED	FALSE	1	uc001hek.2
MAPKAPK2	TRUE	2	uc001hel.1, uc001hem.1
IL19	TRUE	3	uc001hep.2, uc001heo.2, uc010prx.1
IL20	TRUE	3	uc001her.2, uc010pry.1, uc009xby.2
IL24	TRUE	6	uc001hes.1, uc001het.1, uc001heu.1, uc001hev.1, uc001hew.1, uc001hex.1
PFKFB2	TRUE	4	uc001hfh.2, uc001hfg.2, uc009xcc.2, uc010psd.1
pfkfb2	TRUE	1	uc010psc.1
C4BPB	TRUE	7	uc001hfi.2, uc001hfj.2, uc001hfm.2, uc001hfk.2, uc001hfl.2, uc009xcd.2, uc010pse.1
C4BPA	TRUE	1	uc001hfo.2
AX229788	FALSE	1	uc001hfn.1
CD55	TRUE	5	uc001hfr.3, uc001hfq.3, uc009xcf.2, uc001hfp.3, uc009xce.2
DAF	FALSE	2	uc010psf.1, uc009xcg.2
CR2	TRUE	4	uc001hfv.2, uc001hfw.2, uc009xch.2, uc009xci.1
CR1	TRUE	7	uc001hfx.2, uc001hfy.2, uc009xcl.1, uc009xcj.1, uc009xck.1, uc010psg.1, uc010psh.1
CR1L	TRUE	3	uc001hga.3, uc001hfz.2, uc001hgb.1
CD46	TRUE	14	uc001hgc.2, uc001hgi.2, uc001hgj.2, uc001hgk.2, uc001hgl.2, uc001hgm.2, uc001hgn.2, uc001hgo.2, uc001hgp.2, uc001hgd.2, uc001hge.2, uc001hgf.2, uc001hgg.2, uc001hgh.2
LOC148696	FALSE	1	uc010psi.1
LOC642587	TRUE	1	uc009xcn.2
DM004461	FALSE	1	uc010psk.1
CAMK1G	TRUE	3	uc001hhd.2, uc001hhe.2, uc001hhf.3
G0S2	TRUE	1	uc001hhi.3
HSD11B1	TRUE	2	uc001hhj.2, uc001hhk.2
TRAF3IP3	TRUE	5	uc001hhn.2, uc001hho.2, uc009xcr.2, uc001hhl.2, uc001hhm.1
C1orf107	TRUE	2	uc001hhr.1, uc009xcu.1
SYT14	TRUE	5	uc001hhs.3, uc001hht.3, uc010psn.1, uc010pso.1, uc009xcv.2
sytXIV	FALSE	2	uc001hhu.3, uc010psp.1
SERTAD4	TRUE	2	uc001hhy.2, uc009xcw.2
HHAT	TRUE	9	uc009xcx.2, uc001hhz.3, uc010psr.1, uc010pss.1, uc009xcy.2, uc010psu.1, uc010pst.1, uc010psq.1, uc001hia.3
PX19	TRUE	2	uc001hid.2, uc002sck.1
RCOR3	TRUE	4	uc010psw.1, uc001hif.2, uc001hie.2, uc001hig.2
KIAA1343	FALSE	2	uc010psv.1, uc009xcz.2
TRAF5	TRUE	5	uc001hii.2, uc001hij.2, uc001hih.2, uc010psx.1, uc010psy.1
C1orf97	FALSE	2	uc001hil.3, uc010psz.1
CR605189	FALSE	1	uc001hip.1
DTL	TRUE	3	uc009xdc.2, uc010ptb.1, uc001hiz.3
BC010168	FALSE	1	uc010ptc.1
PPP2R5A	TRUE	2	uc001hjb.2, uc010ptd.1
SNORA16B	FALSE	1	uc009xdf.1
NENF	TRUE	1	uc001hjd.2
WA1	FALSE	1	uc010ptf.1
ATF3	TRUE	6	uc001hjh.2, uc001hji.2, uc001hjf.2, uc001hjj.2, uc010ptg.1, uc009xdg.1
FAM71A	TRUE	2	uc001hjk.2, uc010pth.1
TATDN3	TRUE	6	uc001hjo.2, uc010ptj.1, uc010ptk.1, uc001hjp.2, uc010ptl.1, uc010ptm.1
FLVCR1	TRUE	1	uc001hjt.2
VASH2	TRUE	5	uc001hjx.2, uc010ptn.1, uc001hjw.2, uc001hjy.2, uc001hju.2
FLJ12505	FALSE	1	uc001hjv.2
RPS6KC1	TRUE	7	uc010ptr.1, uc001hkd.2, uc010pts.1, uc010ptt.1, uc010ptu.1, uc010ptv.1, uc001hke.2
RPK118	FALSE	2	uc009xdh.2, uc009xdi.1
PROX1	TRUE	2	uc001hkh.2, uc001hkg.1
SMYD2	TRUE	2	uc010ptx.1, uc009xdj.2
HSKM-B	FALSE	2	uc009xdl.1, uc010ptw.1
CENPF	TRUE	1	uc001hkm.2
KCNK2	TRUE	6	uc001hkr.3, uc001hkq.2, uc001hko.2, uc009xdm.2, uc001hkp.2, uc010pua.1
KCTD3	TRUE	4	uc001hks.2, uc001hkt.2, uc010pub.1, uc009xdn.2
SPATA17	TRUE	3	uc001hlh.1, uc001hli.2, uc009xdr.1
RRP15	TRUE	2	uc001hlj.2, uc001hlk.2
TGFB2	TRUE	5	uc001hln.2, uc001hlm.2, uc010pue.1, uc001hlo.2, uc001hll.2
LYPLAL1	TRUE	5	uc001hlq.3, uc001hlr.3, uc001hls.3, uc001hlt.3, uc009xds.2
IARS2	TRUE	2	uc001hmc.2, uc001hmd.2
MARK1	TRUE	4	uc001hmn.3, uc009xdw.2, uc010pun.1, uc001hmm.3
KIAA1477	FALSE	1	uc001hml.2
C1orf115	TRUE	1	uc001hmp.1
MOSC2	TRUE	3	uc001hmq.2, uc001hmr.2, uc009xdx.2
MOSC1	TRUE	2	uc001hms.2, uc001hmt.2
BC045735	FALSE	1	uc001hmu.2
HLX	TRUE	1	uc001hmv.3
MIA3	TRUE	3	uc001hnl.2, uc001hnm.2, uc009xea.1
C1orf58	TRUE	4	uc001hnq.1, uc010put.1, uc010puv.1, uc001hnp.1
BROX	TRUE	1	uc010puu.1
AK025140	FALSE	1	uc001hns.1
FAM177B	TRUE	2	uc001hnt.2, uc009xeb.2
DISP1	TRUE	1	uc001hnu.1
C1orf65	TRUE	1	uc001hoa.2
CAPN2	TRUE	3	uc001hob.3, uc010puy.1, uc001hoc.2
AK124970	FALSE	1	uc001hog.1
FBXO28	TRUE	2	uc001hoh.2, uc009xef.2
KIAA0483	FALSE	1	uc010pvc.1
DEGS1	TRUE	2	uc001hoj.2, uc001hoi.2
CNIH4	TRUE	1	uc001hom.1
DKFZp586E1222	FALSE	1	uc001hon.1
CR625980	FALSE	1	uc001hor.1
CNIH3	TRUE	1	uc001hos.1
DNAH14	TRUE	5	uc001how.2, uc001hou.3, uc001hov.3, uc001hox.2, uc001hot.3
AK124056	FALSE	1	uc001hpe.1
SRP9	TRUE	2	uc001hph.2, uc001hpg.2
DKFZp564M2223	FALSE	2	uc001hpf.3, uc001hpi.3
BC045603	FALSE	1	uc001hpj.1
EPHX1	TRUE	2	uc001hpk.2, uc001hpl.2
H3F3B	TRUE	3	uc001hpw.2, uc010pvl.1, uc002jpl.2
BC032899	FALSE	1	uc001hpx.2
MIXL1	TRUE	1	uc010pvm.1
C1orf95	TRUE	1	uc010pvn.1
PSEN2	TRUE	3	uc009xeo.1, uc009xep.1, uc001hqk.2
CABC1	TRUE	9	uc001hqn.1, uc009xeq.1, uc001hqm.1, uc010pvr.1, uc010pvq.1, uc001hqo.1, uc009xer.1, uc010pvp.1, uc001hql.1
BC039356	FALSE	1	uc001hqv.2
ZNF678	TRUE	3	uc001hqw.1, uc009xet.1, uc009xeu.1
SNAP47	TRUE	6	uc001hrf.2, uc001hqz.2, uc001hra.2, uc001hrd.2, uc001hre.2, uc001hrg.1
C1orf142	FALSE	2	uc001hqx.3, uc001hqy.3
PRSS38	TRUE	1	uc001hrh.2
DQ596298	FALSE	1	uc001hrj.2
DQ584939	FALSE	2	uc010pvt.1, uc003tnl.1
DQ599799	FALSE	2	uc010pvu.1, uc003tnm.2
DQ575010	FALSE	1	uc001hrn.2
WNT3A	TRUE	2	uc001hrq.1, uc001hrp.1
ARF1	TRUE	7	uc001hrr.2, uc001hru.2, uc001hrv.2, uc001hrs.2, uc001hrw.2, uc001hrt.2, uc009xev.2
GUK1	TRUE	4	uc001hsh.2, uc001hsi.2, uc010pvv.1, uc001hsj.2
GJC2	TRUE	1	uc001hsk.2
C1orf69	TRUE	2	uc001hsl.3, uc010pvw.1
OBSCN	TRUE	5	uc009xez.1, uc001hsn.2, uc001hsr.1, uc001hsq.1, uc001hso.2
KIAA1556	FALSE	1	uc001hsp.1
KIAA1639	FALSE	1	uc009xfa.2
HIST3H2BB	TRUE	1	uc001hsz.2
RNF187	TRUE	2	uc001htb.2, uc001htc.2
DUSP5P	TRUE	1	uc001htd.1
RHOU	TRUE	1	uc001htf.2
RAB4A	TRUE	3	uc001hth.2, uc001hti.2, uc001htj.2
SPHAR	TRUE	1	uc001htk.3
URB2	TRUE	2	uc001hts.1, uc009xfd.1
GALNT2	TRUE	4	uc010pwa.1, uc010pvy.1, uc010pvz.1, uc001htu.2
COG2	TRUE	3	uc001htw.2, uc001htx.2, uc010pwc.1
CAPN9	TRUE	3	uc001htz.1, uc001hua.1, uc009xfg.1
BC032911	FALSE	1	uc001hue.1
ARV1	TRUE	2	uc001huh.2, uc009xfl.1
TRIM67	TRUE	1	uc009xfn.1
GNPAT	TRUE	3	uc001hup.3, uc009xfp.2, uc009xfo.1
C1orf124	TRUE	3	uc001hur.2, uc001hus.2, uc001hut.2
DISC1	TRUE	41	uc001huz.2, uc001hva.2, uc001huy.2, uc001hux.1, uc010pxn.1, uc010pwj.1, uc010pwl.1, uc010pwk.1, uc010pxh.1, uc010pxi.1, uc010pxj.1, uc010pxk.1, uc010pwg.1, uc010pwh.1, uc010pwz.1, uc010pxd.1, uc010pwi.1, uc010pxe.1, uc009xfr.2, uc010pxl.1, uc010pxm.1, uc010pxa.1, uc010pxb.1, uc010pwr.1, uc010pws.1, uc010pxf.1, uc010pwv.1, uc010pww.1, uc010pwx.1, uc010pwt.1, uc010pwq.1, uc010pxg.1, uc010pxc.1, uc0…
TSNAX	TRUE	1	uc001huw.2
KIAA0457	FALSE	1	uc010pwy.1
KIAA1383	TRUE	1	uc001hvh.2
C1orf57	TRUE	3	uc001hvj.1, uc001hvi.2, uc009xft.1
KIAA1804	TRUE	3	uc001hvt.3, uc001hvs.1, uc001hvu.3
KCNK1	TRUE	3	uc010pxo.1, uc001hvw.2, uc001hvx.2
SLC35F3	TRUE	2	uc001hvy.1, uc001hwa.1
C1orf31	TRUE	2	uc001hwc.2, uc001hwb.2
BC032040	FALSE	1	uc001hwh.2
CR596412	FALSE	1	uc001hwi.1
AK125357	FALSE	1	uc001hwj.1
GGPS1	TRUE	4	uc001hww.2, uc001hwv.2, uc001hwx.2, uc001hwy.2
TBCE	TRUE	5	uc001hwz.1, uc001hxa.1, uc010pxr.1, uc001hxb.1, uc010pxq.1
AX747246	FALSE	1	uc001hxp.1
GPR137B	TRUE	2	uc001hxq.2, uc001hxr.1
TM7SF1	FALSE	1	uc009xge.2
EDARADD	TRUE	2	uc001hxu.1, uc001hxv.1
LGALS8	TRUE	7	uc001hxy.1, uc001hxz.1, uc001hxw.1, uc001hya.1, uc009xgg.1, uc001hyb.1, uc001hyc.1
ACTN2	TRUE	5	uc001hyf.2, uc001hyg.2, uc009xgi.1, uc010pxu.1, uc001hyh.2
MTR	TRUE	6	uc001hyi.3, uc010pxw.1, uc010pxx.1, uc010pxy.1, uc010pxv.1, uc009xgj.1
RYR2	TRUE	4	uc001hyl.1, uc010pya.1, uc010pxz.1, uc010pyb.1
LOC100130331	FALSE	1	uc010pyc.1
CHRM3	TRUE	2	uc001hyp.2, uc001hyo.1
FMN2	TRUE	5	uc010pyd.1, uc010pye.1, uc010pyg.1, uc010pyf.1, uc001hyr.2
KMO	TRUE	3	uc009xgp.2, uc009xgo.1, uc001hyy.2
WDR64	TRUE	3	uc001hzf.1, uc001hzg.1, uc001hze.1
EXO1	TRUE	4	uc001hzh.2, uc001hzi.2, uc001hzj.2, uc009xgq.2
SDCCAG8	TRUE	3	uc001hzw.2, uc010pyk.1, uc001hzx.2
NY-CO-8	TRUE	2	uc010pyl.1, uc001hzy.1
BC046644	FALSE	1	uc001iac.2
ZNF238	TRUE	3	uc001iad.3, uc001iae.2, uc001iaf.1
C1orf100	TRUE	2	uc001iah.2, uc001iai.2
C1orf101	TRUE	5	uc001iam.2, uc001ial.2, uc010pym.1, uc010pyn.1, uc001iak.1
PPPDE1	TRUE	1	uc001iao.2
FAM152A	TRUE	1	uc001iap.2
AX747535	FALSE	1	uc001iaq.1
FAM36A	TRUE	3	uc001iar.2, uc001ias.2, uc001iat.2
EFCAB2	TRUE	5	uc010pyo.1, uc001ibc.2, uc001ibd.2, uc010pyp.1, uc001ibe.2
KIF26B	TRUE	5	uc001ibf.1, uc010pyq.1, uc001ibg.1, uc001ibh.1, uc010pyr.1
C1orf71	TRUE	2	uc001ibp.2, uc001ibo.3
SCCPDH	TRUE	1	uc001ibr.2
LOC149134	FALSE	2	uc010pyt.1, uc001ibs.1
VN1R5	TRUE	1	uc010pyu.1
NLRP3	TRUE	7	uc001icr.2, uc001icu.2, uc001icw.2, uc001ics.2, uc001icv.2, uc010pyw.1, uc001ict.1
OR2W5	TRUE	1	uc001icz.1
C1orf150	TRUE	5	uc001idf.2, uc009xgw.2, uc001ida.3, uc001idb.3, uc009xgx.2
AK130400	FALSE	1	uc001idc.2
OR2G2	TRUE	1	uc010pyy.1
OR2G3	TRUE	1	uc010pyz.1
TRIM58	TRUE	1	uc001ido.2
OR2W3	TRUE	2	uc010pzb.1, uc001idp.1
OR2T8	TRUE	1	uc010pzc.1
OR2L13	TRUE	1	uc001ids.2
OR2L8	TRUE	1	uc001idt.1
OR2AK2	TRUE	1	uc010pzd.1
OR2L5	TRUE	1	uc001idv.1
OR2L2	TRUE	1	uc001idw.2
OR2L3	TRUE	1	uc001idx.1
OR2M5	TRUE	2	uc001idy.1, uc010pze.1
OR2M2	TRUE	1	uc010pzf.1
OR2M3	TRUE	1	uc010pzg.1
OR2M4	TRUE	1	uc010pzh.1
OR14C36	TRUE	1	uc010pzl.1
OR2T4	TRUE	1	uc001ieh.1
OR2T6	TRUE	1	uc001iei.1
OR2T1	TRUE	1	uc010pzm.1
OR2T2	TRUE	1	uc001iek.1
OR2T3	TRUE	1	uc001iel.1
OR2T5	TRUE	1	uc001iem.1
OR2G6	TRUE	1	uc001ien.1
ZNF672	TRUE	1	uc001iex.2
PGBD2	TRUE	3	uc001ifh.2, uc001ifg.2, uc009xhd.2
DKFZp434K1323	FALSE	38	uc001aah.3, uc001aab.3, uc009vir.2, uc009viq.2, uc001aac.3, uc009vit.2, uc001aae.3, uc009viu.2, uc009vix.2, uc009viz.2, uc009viy.2, uc009vjb.1, uc009vis.2, uc010nxs.1, uc009vje.2, uc001aai.1, uc009vjf.2, uc009vjd.2, uc009vjc.1, uc010sdd.1, uc010sdh.1, uc010scz.1, uc010sdb.1, uc010sdc.1, uc010scx.1, uc010sda.1, uc002cdk.2, uc010bpo.2, uc002cdq.2, uc002cdr.2, uc002cdj.2, uc002tka.2, uc002tkb.2, uc0…
FLJ00075	FALSE	2	uc009viv.2, uc009viw.2
F379	FALSE	6	uc001aak.2, uc010scw.1, uc010sdk.1, uc002loa.2, uc002tjz.2, uc003zfv.2
AK125248	FALSE	1	uc010nxt.1
DQ595736	FALSE	1	uc001aam.3
AK310751	FALSE	1	uc001abm.2
DQ575788	FALSE	1	uc001abi.1
DQ599872	FALSE	8	uc001abj.2, uc001abl.2, uc001hng.1, uc001hof.1, uc003idc.2, uc003tqx.2, uc003tsg.2, uc003tsm.2
DQ575786	FALSE	1	uc010nxw.1
BC006361	FALSE	1	uc001abo.2
RP11-206L10.16-001	TRUE	1	uc010nxx.1
FAM41C	FALSE	1	uc001abt.3
FLJ39609	FALSE	2	uc010nxy.1, uc010nxz.1
NOC2L	TRUE	4	uc001abz.3, uc009vjq.2, uc001aby.3, uc009vjr.1
C1orf170	TRUE	2	uc001ach.2, uc001acg.2
HES4	TRUE	2	uc001aci.2, uc010nyc.1
C1orf159	TRUE	6	uc001acu.2, uc001act.2, uc009vju.1, uc001acp.2, uc001acn.2, uc001acm.2
UNQ2998	FALSE	3	uc001acr.2, uc001acs.2, uc010nyd.1
AK128833	TRUE	1	uc001acx.1
TNFRSF18	TRUE	4	uc001adb.2, uc001adc.2, uc001add.2, uc001ada.2
TNFRSF4	TRUE	2	uc001ade.2, uc001adf.2
SDF4	TRUE	6	uc001adh.3, uc001adi.3, uc009vjv.2, uc009vjw.2, uc001adg.2, uc001adj.1
FAM132A	TRUE	1	uc001adl.1
UBE2J2	TRUE	7	uc001ado.2, uc001adp.2, uc001adq.2, uc001adr.2, uc001ads.2, uc001adn.2, uc001adm.2
LOC100128842	FALSE	1	uc010nyh.1
ACAP3	TRUE	3	uc001aeb.2, uc001aea.2, uc001ady.2
KIAA1716	TRUE	1	uc001aec.1
CPSF3L	TRUE	13	uc001aee.1, uc001aef.1, uc009vjz.1, uc010nyj.1, uc001aeg.1, uc001aeh.1, uc001aei.1, uc001aej.1, uc001aek.1, uc009vjy.1, uc001aem.1, uc001ael.1, uc001aen.1
DVL1	TRUE	3	uc001aer.3, uc001aeu.1, uc002quu.2
DVL1L1	TRUE	1	uc009vka.2
MXRA8	TRUE	6	uc001aew.2, uc001afa.2, uc010nyl.1, uc001aex.3, uc001aey.3, uc001aez.2
AURKAIP1	TRUE	4	uc001afd.2, uc001afc.2, uc009vkb.1, uc001afb.1
CCNL2	TRUE	6	uc001afh.2, uc001afj.2, uc001afk.2, uc001afi.2, uc001afg.1, uc001aff.1
FLJ00183	FALSE	1	uc010nym.1
MRPL20	TRUE	2	uc001afo.3, uc010nyn.1
LOC441869	TRUE	1	uc010nyo.1
hCG_20426	FALSE	2	uc001afq.2, uc001afp.2
C1orf70	TRUE	1	uc009vkf.2
SSU72	TRUE	3	uc001agd.2, uc009vkg.1, uc001age.1
CDC2L1	TRUE	17	uc001aha.1, uc001agw.1, uc001agv.1, uc001agy.1, uc001agx.1, uc001agz.1, uc001ags.1, uc001agt.1, uc009vkj.2, uc010nyt.1, uc010nyu.1, uc009vkt.1, uc001ahu.1, uc001ahv.1, uc001ahw.1, uc010nyr.1, uc001ahc.1
CDC2L2	TRUE	9	uc009vkr.2, uc009vks.2, uc010nys.1, uc009vku.1, uc009vkv.1, uc001aht.1, uc009vkp.2, uc009vkq.2, uc001ahj.3
LOC728661	TRUE	3	uc001ahg.3, uc001ahf.3, uc001ahh.3
SLC35E2	TRUE	6	uc001aib.1, uc009vkl.1, uc001ahy.2, uc009vkm.1, uc001ahz.2, uc009vkn.1
KIAA0447	FALSE	1	uc001ahe.3
AK309762	FALSE	1	uc001aia.1
NADK	TRUE	6	uc001aic.2, uc009vkw.2, uc001aid.3, uc001aie.2, uc010nyv.1, uc009vkx.1
GNB1	TRUE	2	uc001aif.2, uc009vky.2
TMEM52	TRUE	2	uc001aij.2, uc001aii.2
C1orf222	TRUE	2	uc001aik.2, uc001ail.2
KIAA1751	TRUE	3	uc001aim.1, uc009vkz.1, uc001ain.1
AK054708	FALSE	1	uc001aio.1
hCG_1770745	TRUE	1	uc009vlc.1
C1orf86	TRUE	2	uc001aiy.2, uc001aiw.1
FP7162	FALSE	2	uc001aiv.1, uc001aix.1
MORN1	TRUE	4	uc001ajb.1, uc009vld.2, uc001ajd.1, uc010nyy.1
LOC100129534	FALSE	1	uc001ajc.3
PEX10	TRUE	2	uc001ajg.2, uc001ajh.2
PANK4	TRUE	2	uc001ajm.1, uc010nza.1
HES5	TRUE	1	uc001ajn.2
LOC115110	FALSE	3	uc001ajp.2, uc001ajo.2, uc001ajq.2
AK128532	FALSE	1	uc010nzb.1
MMEL1	TRUE	2	uc001ajy.2, uc009vlg.1
FLJ42875	TRUE	1	uc010nzg.1
DKFZp761G0122	FALSE	1	uc001aka.2
MEGF6	TRUE	2	uc001akl.2, uc001akk.2
WDR8	TRUE	3	uc001ako.2, uc001akn.3, uc010nzi.1
KIAA0495	TRUE	1	uc009vlm.2
DKFZp434N0450	FALSE	1	uc001akt.3
LRRC47	TRUE	1	uc001akx.1
KIAA0562	TRUE	3	uc001aky.2, uc010nzm.1, uc001akz.2
C1orf174	TRUE	2	uc001alf.2, uc009vls.2
AK125078	FALSE	1	uc001alp.1
NPHP4	TRUE	2	uc001alq.1, uc001alr.1
KIAA0673	FALSE	4	uc001als.1, uc009vlt.1, uc001alt.1, uc009vlu.1
CHD5	TRUE	2	uc001amb.1, uc001alz.1
KIAA0444	FALSE	3	uc001ama.1, uc001amc.1, uc009vlx.1
RPL22	TRUE	2	uc001amd.2, uc001ame.2
ICMT	TRUE	1	uc001amk.2
PCCMT	TRUE	1	uc001aml.2
GPR153	TRUE	2	uc001amp.1, uc001amo.1
ACOT7	TRUE	5	uc001amq.2, uc001amt.2, uc001amr.2, uc001ams.2, uc010nzq.1
BACH	FALSE	2	uc001amu.2, uc001amv.2
HES2	TRUE	2	uc001amx.2, uc001amw.2
PLEKHG5	TRUE	11	uc001ano.1, uc001anm.1, uc001anl.1, uc001anp.1, uc001ank.1, uc010nzr.1, uc001ann.1, uc009vmb.1, uc001anq.1, uc009vma.1, uc001anj.1
TNFRSF25	TRUE	10	uc001ane.2, uc001anf.2, uc001ang.2, uc001anh.2, uc001ani.1, uc001ana.2, uc001anb.2, uc001anc.2, uc001and.2, uc009vlz.2
KIAA0720	FALSE	1	uc001anr.1
NOL9	TRUE	2	uc001ans.2, uc010nzs.1
KLHL21	TRUE	3	uc001aoa.2, uc009vme.2, uc001anz.1
DNAJC11	TRUE	3	uc001aof.2, uc001aog.2, uc010nzt.1
DKFZp727C181	TRUE	1	uc010nzu.1
UTS2	TRUE	3	uc001aos.2, uc001aor.2, uc001aoq.2
TNFRSF9	TRUE	1	uc001aot.2
ERRFI1	TRUE	2	uc001aoz.2, uc001apa.1
RERE	TRUE	4	uc001ape.2, uc001apf.2, uc001apd.2, uc010nzx.1
KIAA0458	FALSE	1	uc001aph.1
BC113958	FALSE	1	uc001apg.1
ENO1	TRUE	9	uc001apj.1, uc001apk.1, uc001apl.1, uc009vmi.1, uc009vmj.1, uc009vml.1, uc009vmk.1, uc001api.1, uc009vmm.1
SLC2A7	TRUE	1	uc009vmo.1
SLC2A5	TRUE	7	uc010oab.1, uc001apo.2, uc001app.3, uc010oaa.1, uc010nzz.1, uc010nzy.1, uc010oac.1
GPR157	TRUE	3	uc001apq.1, uc010oad.1, uc001apr.2
AK022194	FALSE	1	uc001aps.2
EF609116	FALSE	1	uc009vmq.2
C1orf200	TRUE	1	uc001aqc.3
CR604408	FALSE	1	uc001aqd.2
CLSTN1	TRUE	3	uc001aqh.2, uc001aqi.2, uc010oag.1
KIAA0911	TRUE	1	uc001aqf.2
CTNNBIP1	TRUE	2	uc001aqk.1, uc001aql.1
LZIC	TRUE	5	uc001aqm.2, uc009vmr.2, uc001aqo.2, uc010oah.1, uc001aqn.2
DFFA	TRUE	2	uc001arj.2, uc001ark.2
CASZ1	TRUE	3	uc001aro.2, uc001arp.1, uc009vmx.2
AK022285	FALSE	1	uc001arq.1
C1orf127	TRUE	3	uc001arr.1, uc010oao.1, uc001ars.1
MASP2	TRUE	4	uc001aru.2, uc001arv.2, uc001arx.1, uc001arw.2
SRM	TRUE	2	uc001arz.1, uc001ary.1
EXOSC10	TRUE	3	uc001asa.2, uc001asb.2, uc009vmy.1
MTOR	TRUE	1	uc001asd.2
FRAP1	TRUE	1	uc001asc.2
FBXO2	TRUE	3	uc001asj.2, uc009vna.2, uc009vnb.1
MAD2L2	TRUE	3	uc009vnc.2, uc001asp.2, uc001asq.3
MTHFR	TRUE	4	uc001atc.1, uc001atb.1, uc001atd.1, uc009vnd.1
NPPA	TRUE	1	uc001ati.2
NPPB	TRUE	1	uc001atj.2
KIAA2013	TRUE	2	uc001atk.2, uc001atl.1
DHRS3	TRUE	5	uc001auc.2, uc001aub.2, uc009vnm.2, uc001aue.1, uc001aud.3
PRAMEF11	TRUE	1	uc001auk.2
HNRNPCL1	TRUE	2	uc010obf.1, uc001wad.2
LOC649330	TRUE	1	uc009vno.2
PRAMEF4	TRUE	1	uc001aun.2
PRAMEF5	TRUE	2	uc001aus.1, uc001aur.2
LOC440563	TRUE	1	uc010obg.1
PRAMEF14	TRUE	2	uc009vnt.1, uc009vnw.1
PRAMEF13	TRUE	1	uc010obi.1
PRAMEF18	TRUE	2	uc009vnu.1, uc009vny.1
LRRC38	TRUE	1	uc001avb.2
C1orf126	FALSE	2	uc001avv.3, uc009voh.2
AK055853	FALSE	1	uc001awc.1
CASP9	TRUE	7	uc001awn.2, uc001awo.2, uc001awq.2, uc001awp.2, uc009voi.2, uc010obm.1, uc001awm.1
AGMAT	TRUE	1	uc001awv.1
UQCRHL	TRUE	1	uc009vol.1
FLJ37453	FALSE	1	uc001axj.2
ZBTB17	TRUE	9	uc001axl.3, uc010obq.1, uc010obr.1, uc010obs.1, uc010obt.1, uc010obu.1, uc009vom.1, uc010obv.1, uc009von.1
DQ576383	FALSE	2	uc001axm.1, uc002hfj.1
HSPB7	TRUE	5	uc001axo.2, uc001axp.2, uc001axs.2, uc001axq.2, uc001axr.2
FAM131C	TRUE	2	uc001axz.3, uc010obz.1
EPHA2	TRUE	2	uc001aya.1, uc010oca.1
ARHGEF19	TRUE	3	uc001ayc.1, uc009voo.1, uc001ayb.1
C1orf89	TRUE	1	uc001ayd.2
FBXO42	TRUE	3	uc001ayg.2, uc001ayf.2, uc001aye.3
KIAA1332	FALSE	1	uc001ayh.2
SPATA21	TRUE	3	uc001ayn.2, uc001ayl.1, uc010occ.1
KIAA1922	FALSE	3	uc001ayt.2, uc001ays.2, uc001ayr.3
LOC440570	FALSE	1	uc009voq.1
AB1	FALSE	1	uc001ayw.2
FLJ00313	FALSE	7	uc009vov.1, uc001aze.2, uc001azf.2, uc001azg.1, uc010ocf.1, uc001azi.1, uc001azj.1
ESPNP	TRUE	1	uc010ocj.1
MSTP9	TRUE	2	uc010ock.1, uc001azp.3
BC070363	FALSE	1	uc001azs.1
MFAP2	TRUE	4	uc001azy.2, uc010ocl.1, uc001azw.2, uc001azx.2
ATP13A2	TRUE	6	uc001baa.2, uc001bab.2, uc001bac.2, uc001azz.1, uc001bad.1, uc009vpa.1
SDHB	TRUE	1	uc001bae.2
PADI2	TRUE	2	uc001baf.2, uc001bag.1
KIAA0994	TRUE	1	uc010ocm.1
RCC2	TRUE	2	uc001bam.2, uc001bal.2
TAS1R2	TRUE	1	uc001bba.1
ALDH4A1	TRUE	3	uc001bbb.2, uc010ocu.1, uc001bbc.2
IFFO2	TRUE	1	uc001bbd.2
UBR4	TRUE	5	uc001bbi.2, uc001bbm.1, uc001bbk.1, uc009vph.2, uc001bbj.1
KIAA0462	TRUE	5	uc001bbh.2, uc001bbg.2, uc010ocw.1, uc010ocv.1, uc001bbf.2
KIAA1307	FALSE	1	uc001bbl.1
AX747516	FALSE	1	uc001bbe.1
KIAA0090	TRUE	5	uc001bbo.2, uc001bbp.2, uc001bbq.2, uc001bbr.2, uc001bbn.2
AKR7L	TRUE	2	uc010ocx.1, uc010ocy.1
AKR7A3	TRUE	1	uc001bbv.1
AKR7A2	TRUE	3	uc001bbw.2, uc001bbx.2, uc009vpi.1
CAPZB	TRUE	4	uc001bce.2, uc001bcd.2, uc009vpk.2, uc010ocz.1
AX748283	FALSE	1	uc001bcf.1
TMCO4	TRUE	6	uc001bcn.2, uc001bco.1, uc001bcp.1, uc001bcm.2, uc001bcq.1, uc009vpn.1
RNF186	TRUE	1	uc001bcr.2
PLA2G2E	TRUE	1	uc001bct.1
PLA2G2A	TRUE	4	uc001bcv.2, uc010oda.1, uc010odb.1, uc001bcu.2
PLA2G2D	TRUE	1	uc001bcz.2
PLA2	FALSE	1	uc009vpo.2
PLA2G2C	TRUE	1	uc009vpq.1
BC040588	FALSE	1	uc001bdf.1
BC131526	FALSE	1	uc009vpu.1
CAMK2N1	TRUE	2	uc001bdh.2, uc001bdg.2
MUL1	TRUE	1	uc001bdi.3
DDOST	TRUE	3	uc001bdo.1, uc009vpw.1, uc010ode.1
OK/SW-cl.45	TRUE	1	uc010odd.1
KIF17	TRUE	5	uc001bds.3, uc001bdr.3, uc009vpx.2, uc001bdq.3, uc001bdp.3
SH2D5	TRUE	3	uc009vpy.1, uc001bdt.1, uc001bdu.1
HP1BP3	TRUE	8	uc001bdw.1, uc010odh.1, uc001bdv.1, uc001bdy.1, uc010odg.1, uc001bea.2, uc010odf.1, uc001beb.2
DKFZp434I0612	FALSE	1	uc001bdz.2
EIF4G3	TRUE	10	uc001bed.2, uc001bef.2, uc001bee.2, uc001bec.2, uc010odj.1, uc009vpz.2, uc010odi.1, uc001beh.2, uc010odk.1, uc001beg.2
ECE1	TRUE	6	uc001bem.2, uc001bek.2, uc001bei.2, uc001bej.2, uc010odl.1, uc009vqa.1
AX747766	FALSE	1	uc001ben.1
AK098438	FALSE	1	uc001bep.1
RAP1GAP	TRUE	4	uc001bey.2, uc001bex.2, uc001bew.2, uc001bev.2
rap1GAP	TRUE	1	uc001bez.1
USP48	TRUE	8	uc001bfb.2, uc001bff.2, uc010odq.1, uc009vqc.2, uc001bfc.2, uc001bfe.1, uc001bfa.2, uc001bfd.1
HSPG2	TRUE	4	uc001bfj.2, uc009vqd.2, uc001bfi.2, uc009vqe.1
WNT4	TRUE	2	uc001bfs.3, uc010odt.1
CR607811	FALSE	1	uc001bgh.1
LUZP1	TRUE	4	uc001bgk.2, uc010odv.1, uc001bgm.1, uc001bgl.2
HTR1D	TRUE	1	uc001bgn.2
HNRNPR	TRUE	8	uc001bgp.3, uc001bgr.3, uc009vqk.2, uc001bgs.3, uc010odw.1, uc010odx.1, uc009vql.2, uc001bgo.2
ZNF436	TRUE	2	uc001bgu.2, uc001bgt.2
TCEA3	TRUE	4	uc001bgx.1, uc009vqn.1, uc010ody.1, uc009vqm.1
ASAP3	TRUE	5	uc001bha.2, uc010oea.1, uc001bhb.2, uc001bgy.1, uc001bhc.1
UPLC1	TRUE	2	uc010odz.1, uc001bgz.1
BC038455	FALSE	1	uc001bhd.2
E2F2	TRUE	1	uc001bhe.1
ID3	TRUE	2	uc001bhh.3, uc001bhg.1
AL049675	FALSE	1	uc001bhp.1
GALE	TRUE	9	uc001bhv.1, uc001bhx.1, uc009vqo.1, uc009vqp.1, uc001bhw.1, uc001bhy.1, uc001bhz.1, uc001bia.2, uc009vqq.1
HMGCL	TRUE	6	uc001bib.2, uc001bic.2, uc010oec.1, uc001bid.1, uc009vqs.1, uc009vqr.2
FUCA1	TRUE	1	uc001bie.2
Nbla10230/alpha-L-fucosidase	FALSE	2	uc009vqt.1, uc010oed.1
CNR2	TRUE	1	uc001bif.2
SFRS13A	TRUE	2	uc010oef.1, uc010oee.1
FUSIP1	FALSE	1	uc001bij.1
MYOM3	TRUE	5	uc001bin.3, uc001bim.3, uc001bio.2, uc001bip.1, uc001bil.3
IL22RA1	TRUE	4	uc001biq.1, uc009vrb.1, uc010oeh.1, uc010oeg.1
IL28RA	TRUE	5	uc001bir.2, uc001bis.2, uc001bit.2, uc001biu.2, uc001biv.2
DQ595936	FALSE	1	uc001biw.2
C1orf201	TRUE	7	uc001bja.2, uc001bjb.2, uc001bjd.2, uc001bjc.2, uc001bje.1, uc010oej.1, uc001bjf.2
RUNX3	TRUE	5	uc001bjr.2, uc001bjq.2, uc009vrj.2, uc010oen.1, uc009vrk.2
AML2	TRUE	1	uc009vrl.1
AX747207	FALSE	1	uc001bjs.2
SYF2	TRUE	3	uc001bjt.1, uc001bju.1, uc010oeo.1
DKFZp564O2082	FALSE	1	uc001bjv.1
C1orf63	TRUE	1	uc001bjw.2
AX747205	FALSE	1	uc001bkd.1
RHCE	TRUE	5	uc001bkf.2, uc001bkg.2, uc001bkh.2, uc001bki.2, uc001bkj.2
LOC646471	FALSE	1	uc010oeu.1
C1orf135	TRUE	1	uc001bkw.1
PAQR7	TRUE	1	uc001bkx.2
STMN1	TRUE	6	uc001bla.2, uc001blc.2, uc001bkz.2, uc010oev.1, uc001blb.2, uc001bky.2
PAFAH2	TRUE	2	uc001bld.3, uc001ble.3
SLC30A2	TRUE	2	uc001blg.1, uc001blh.1
TRIM63	TRUE	1	uc001bli.1
UBXN11	TRUE	9	uc001blw.2, uc001bma.2, uc001bly.2, uc001blz.1, uc001blv.2, uc001blx.2, uc001bmb.1, uc010ofb.1, uc010ofc.1
AIM1L	TRUE	2	uc001bmd.3, uc001bmf.3
BC139743	TRUE	1	uc009vsi.1
ZNF683	TRUE	3	uc001bmh.1, uc009vsj.1, uc001bmg.1
AL050085	FALSE	1	uc001bmo.1
GPN2	TRUE	1	uc001bnd.1
GPATCH3	TRUE	1	uc001bne.2
DKFZp547G125	TRUE	1	uc009vsp.1
NR0B2	TRUE	1	uc001bnf.2
C1orf172	TRUE	1	uc001bni.1
FAM46B	TRUE	1	uc010ofj.1
SLC9A1	TRUE	3	uc001bnm.2, uc001bnl.2, uc001bnn.2
APNH	TRUE	1	uc010ofk.1
MAP3K6	TRUE	3	uc001bny.1, uc009vsw.1, uc001bnz.1
FCN3	TRUE	2	uc001boa.2, uc001bob.2
CD164L2	TRUE	1	uc001boc.2
WASF2	TRUE	1	uc001bof.1
WAVE2	TRUE	1	uc010ofl.1
CR624826	FALSE	1	uc001boe.2
AHDC1	TRUE	3	uc009vsy.2, uc001boh.1, uc009vsz.1
FGR	TRUE	5	uc001bol.2, uc001bok.2, uc001bom.2, uc001boj.2, uc001boi.2
IFI6	TRUE	3	uc001bon.1, uc001boo.1, uc001bop.1
RPA2	TRUE	3	uc001bpe.1, uc001bpd.1, uc010ofp.1
EYA3	TRUE	6	uc001bpi.1, uc010ofs.1, uc010oft.1, uc001bpj.2, uc001bpk.1, uc010ofu.1
SPCS2	TRUE	2	uc010ofv.1, uc001ovu.2
PTAFR	TRUE	3	uc001bpl.2, uc001bpm.3, uc009vte.2
DNAJC8	TRUE	1	uc001bpn.2
SPF31	FALSE	1	uc001bpo.2
TRG11	FALSE	6	uc001bqk.2, uc001bqp.2, uc001bql.2, uc001bqm.2, uc001bqn.2, uc001bqo.2
SNORA44	FALSE	1	uc001bqs.2
SNORA61	FALSE	1	uc001bqr.2
SNORA16A	FALSE	1	uc001bqt.2
SNORD99	FALSE	1	uc001bqq.1
TAF12	TRUE	4	uc001bqx.2, uc001bqy.2, uc001bqw.2, uc009vti.2
TMEM200B	TRUE	1	uc001brn.1
SFRS4	TRUE	3	uc001bro.2, uc009vtp.2, uc010ofy.1
MECR	TRUE	6	uc001brp.1, uc001brq.1, uc001brr.1, uc001brs.1, uc001brt.1, uc010ofz.1
BC042538	FALSE	1	uc001bry.3
MATN1	TRUE	2	uc001brz.2, uc001bsa.1
LAPTM5	TRUE	1	uc001bsc.2
SDC3	TRUE	2	uc001bse.2, uc001bsd.2
PUM1	TRUE	8	uc001bsh.1, uc001bsi.1, uc001bsj.1, uc001bsk.1, uc010ogb.1, uc010oga.1, uc001bsg.1, uc001bsf.1
SNORD103A	FALSE	1	uc009vts.1
SNORD85	FALSE	1	uc001bsl.1
NKAIN1	TRUE	3	uc001bsn.2, uc010ogd.1, uc010ogc.1
SNRNP40	TRUE	2	uc001bso.2, uc010oge.1
DKFZp434D199	FALSE	1	uc009vtt.2
FABP3	TRUE	1	uc001bss.1
PEF1	TRUE	4	uc001bth.1, uc001btg.1, uc001btf.1, uc010ogm.1
AX747565	FALSE	1	uc001bte.1
COL16A1	TRUE	4	uc001btk.1, uc001btj.1, uc001btl.3, uc001bti.1
BAI2	TRUE	7	uc001btn.2, uc001bto.2, uc010ogq.1, uc010ogp.1, uc010ogo.1, uc001btq.1, uc010ogn.1
BAI 2	TRUE	3	uc001btp.1, uc010ogr.1, uc001btm.2
SPOCD1	TRUE	5	uc001bts.1, uc001btu.2, uc001btv.2, uc001btt.2, uc001btw.1
BC069257	FALSE	1	uc001btr.1
CR601100	FALSE	1	uc001btx.1
PTP4A2	TRUE	3	uc001bty.1, uc001btz.1, uc010ogs.1
C1orf91	TRUE	4	uc001buq.3, uc001bup.3, uc010oha.1, uc009vub.1
UNQ548	FALSE	1	uc001buo.3
MTMR9L	FALSE	3	uc010ohb.1, uc001buv.3, uc001but.2
MARCKSL1	TRUE	1	uc001bvd.2
BC111382	FALSE	1	uc001bve.1
BSDC1	TRUE	6	uc001bvh.3, uc010ohg.1, uc010ohh.1, uc010ohi.1, uc001bvj.2, uc001bvi.2
UNQ2494	FALSE	1	uc001bvg.3
ZBTB8OS	TRUE	2	uc001bvp.2, uc001bvq.2
ARCH	FALSE	1	uc001bvo.1
SYNC	TRUE	2	uc001bvt.2, uc010ohl.1
YARS	TRUE	3	uc001bvy.1, uc001bvx.1, uc001bvw.1
FNDC5	TRUE	2	uc001bwf.1, uc001bwg.2
DKFZp779L0160	FALSE	1	uc001bwe.2
TMEM54	TRUE	3	uc001bwi.1, uc001bwj.1, uc001bwk.1
RNF19B	TRUE	3	uc010oho.1, uc001bwm.3, uc010ohp.1
AK2	TRUE	6	uc001bwo.1, uc001bwp.1, uc001bwq.1, uc010ohq.1, uc009vud.1, uc010ohr.1
AX747064	FALSE	1	uc001bxa.1
TRIM62	TRUE	1	uc001bxb.2
A3GALT2	TRUE	1	uc001bxd.1
PHC2	TRUE	6	uc001bxg.1, uc001bxe.1, uc009vuh.1, uc001bxh.1, uc001bxf.1, uc001bxi.1
CSMD2	TRUE	3	uc001bxn.1, uc001bxm.1, uc001bxo.1
C1orf212	TRUE	1	uc001byb.2
DLGAP3	TRUE	1	uc001byc.2
ZMYM6	TRUE	11	uc001byh.2, uc010oht.1, uc009vup.2, uc001byf.1, uc009vuq.1, uc009vur.1, uc001byi.2, uc001byk.2, uc001byj.2, uc001bye.2, uc001byd.3
SFPQ	TRUE	2	uc001bys.2, uc001byr.2
AL831889	FALSE	1	uc001byq.2
BX537811	FALSE	1	uc001byp.2
AF119915	FALSE	1	uc001byv.2
KIAA0319L	TRUE	4	uc001byx.2, uc010ohv.1, uc001byw.2, uc001byz.2
KIAA1837	FALSE	2	uc010ohw.1, uc010ohx.1
PSMB2	TRUE	4	uc001bzg.1, uc010ohz.1, uc001bzf.1, uc001bzd.1
C1orf216	TRUE	1	uc001bzh.1
CLSPN	TRUE	2	uc001bzi.2, uc009vux.2
COL8A2	TRUE	2	uc001bzv.1, uc001bzw.1
TRAPPC3	TRUE	2	uc001bzx.2, uc001bzy.2
FAM176B	TRUE	2	uc001caj.1, uc001cai.1
STK40	TRUE	5	uc001cak.1, uc001cal.1, uc001cam.1, uc009vva.1, uc001can.1
LSM10	TRUE	1	uc001cao.1
OSCP1	TRUE	3	uc001cap.2, uc001car.2, uc001caq.2
MRPS15	TRUE	1	uc001cas.2
CSF3R	TRUE	7	uc001cav.1, uc001caw.1, uc001cax.1, uc001cay.1, uc001cau.1, uc001cat.1, uc009vvc.1
GRIK3	TRUE	2	uc001caz.2, uc001cba.1
MEAF6	TRUE	2	uc001cbe.1, uc001cbg.1
C1orf149	FALSE	3	uc009vvd.1, uc001cbf.1, uc001cbd.1
EAF6	TRUE	1	uc001cbh.1
SNIP1	TRUE	2	uc001cbi.2, uc010oid.1
GNL2	TRUE	3	uc001cbk.2, uc010oif.1, uc009vve.2
RSPO1	TRUE	4	uc001cbl.1, uc001cbm.1, uc009vvf.1, uc009vvg.1
C1orf109	TRUE	5	uc001cbp.2, uc010oig.1, uc001cbo.2, uc001cbq.1, uc001cbn.2
EPHA10	TRUE	6	uc009vvi.2, uc001cbw.3, uc001cbv.1, uc001cbu.2, uc009vvh.1, uc001cbt.2
YRDC	TRUE	1	uc001cca.1
MTF1	TRUE	2	uc001cce.1, uc009vvj.1
INPP5B	TRUE	5	uc001ccg.1, uc009vvk.1, uc001ccf.1, uc010oij.1, uc001cch.2
SF3A3	TRUE	2	uc001cci.2, uc010oik.1
FHL3	TRUE	5	uc001cck.2, uc001ccj.2, uc001ccl.2, uc001ccm.2, uc009vvl.1
POU3F1	TRUE	1	uc001ccp.1
RRAGC	TRUE	3	uc001ccq.2, uc001ccr.2, uc010oim.1
MYCBP	TRUE	1	uc001ccs.2
GJA9	TRUE	1	uc001cct.1
RHBDL2	TRUE	4	uc001ccu.1, uc010oio.1, uc010oin.1, uc001ccv.2
LOC728448	FALSE	2	uc001cdk.2, uc001cdj.1
PABPC4	TRUE	3	uc001cdl.2, uc010oiv.1, uc001cdm.2
SNORA55	FALSE	1	uc001cdo.1
HEYL	TRUE	2	uc001cdp.2, uc010oiw.1
NT5C1A	TRUE	1	uc001cdq.1
HPCAL4	TRUE	2	uc001cdr.2, uc010oix.1
BMP8B	TRUE	2	uc001cdz.1, uc001cea.1
OXCT2	TRUE	2	uc001ceb.1, uc009vvu.1
TRIT1	TRUE	12	uc010oiz.1, uc001cem.2, uc001cen.2, uc001ceg.3, uc001ceo.2, uc001ceh.3, uc001cep.2, uc009vvv.2, uc001cei.3, uc001ceq.2, uc001cek.2, uc001ced.3
MOD5	FALSE	5	uc001cec.3, uc001cee.3, uc001cef.3, uc009vvx.2, uc001cel.2
AK304759	FALSE	1	uc010oja.1
MYCL1	TRUE	3	uc001cer.1, uc001ces.1, uc001cet.1
PPT1	TRUE	4	uc001cfb.2, uc010ojg.1, uc009vwa.2, uc010ojf.1
CR591289	FALSE	1	uc001cff.2
COL9A2	TRUE	2	uc001cfh.1, uc001cfi.1
RIMS3	TRUE	2	uc001cfu.1, uc001cfv.1
LOC100130557	TRUE	1	uc010ojl.1
CITED4	TRUE	1	uc001cgj.2
SLFNL1	TRUE	4	uc001cgm.1, uc001cgn.1, uc009vwg.1, uc009vwf.1
SCMH1	TRUE	8	uc001cgo.2, uc001cgq.2, uc001cgr.2, uc001cgs.2, uc001cgt.2, uc001cgp.2, uc010ojs.1, uc010ojr.1
EDN2	TRUE	7	uc001cgx.2, uc001cgu.2, uc001cgv.2, uc009vwh.2, uc001cgw.2, uc009vwi.2, uc009vwj.2
HIVEP3	TRUE	2	uc001cgz.3, uc001cha.3
KIAA1555	FALSE	1	uc001cgy.2
KRC	FALSE	1	uc001chb.1
GUCA2A	TRUE	1	uc001chd.1
FOXJ3	TRUE	4	uc001chf.2, uc001che.2, uc001chg.2, uc001chh.1
ZMYND12	TRUE	2	uc001chj.2, uc010ojt.1
CLDN19	TRUE	3	uc001cht.1, uc001chu.2, uc010ojv.1
LEPRE1	TRUE	4	uc001chv.2, uc001chw.2, uc001chx.3, uc001chy.3
CR623026	FALSE	1	uc001chz.2
CCDC23	TRUE	1	uc001cib.2
SLC2A1	TRUE	1	uc001cik.2
EBNA1BP2	TRUE	4	uc010ojx.1, uc001cin.2, uc001cio.2, uc001cim.2
DL491333	FALSE	1	uc010ojy.1
C1orf210	TRUE	1	uc001cit.3
ELOVL1	TRUE	5	uc001cjb.2, uc001ciz.2, uc001cjc.2, uc001cja.2, uc010okh.1
MED8	TRUE	3	uc001cje.1, uc001cjg.3, uc001cjf.3
HYI	TRUE	4	uc001cjp.2, uc001cjn.2, uc001cjo.2, uc001cjm.2
BC094867	FALSE	1	uc001cjy.2
SLC6A9	TRUE	9	uc001cll.2, uc001cln.2, uc001clm.2, uc009vxd.2, uc010oko.1, uc010okn.1, uc010okm.1, uc010okp.1, uc009vxe.2
ERI3	TRUE	2	uc001clt.2, uc009vxg.2
PRNPIP	TRUE	3	uc010okw.1, uc001clu.2, uc010okv.1
TMEM53	TRUE	5	uc001cmc.2, uc001cmd.2, uc001cmb.1, uc009vxh.1, uc010ola.1
BEST4	TRUE	1	uc001cmm.2
TCTEX1D4	TRUE	1	uc001cmp.2
PTCH2	TRUE	2	uc010olf.1, uc010olg.1
EIF2B3	TRUE	4	uc001cmt.1, uc001cmu.1, uc001cmv.1, uc001cmw.2
HECTD3	TRUE	4	uc009vxk.2, uc010olh.1, uc001cmy.3, uc001cmx.3
ZSWIM5	TRUE	1	uc001cnd.2
MUTYH	TRUE	13	uc001cnf.2, uc001cni.2, uc001cnm.2, uc001cnl.2, uc001cnh.2, uc009vxp.2, uc009vxo.2, uc001cng.2, uc001cnn.2, uc001cnj.2, uc001cno.2, uc001cnk.2, uc009vxn.2
hMYH	TRUE	1	uc010oll.1
TESK2	TRUE	5	uc001cns.1, uc010olo.1, uc009vxs.1, uc009vxr.1, uc010olp.1
C1orf231	TRUE	5	uc001cnw.2, uc001cnu.2, uc001cnv.2, uc009vxu.1, uc001cnt.2
hCG_1780060	TRUE	1	uc009vxt.1
PRDX1	TRUE	4	uc001coa.2, uc001cob.2, uc001coc.2, uc001cnz.2
CCDC17	TRUE	6	uc009vxy.2, uc010ols.1, uc010olt.1, uc001com.3, uc001con.3, uc009vxz.2
GPBP1L1	TRUE	2	uc001coq.2, uc001coo.2
RPS15AP10	FALSE	1	uc010olu.1
IPP	TRUE	2	uc001cos.3, uc001cou.2
PIK3R3	TRUE	6	uc001cpc.3, uc001cpb.3, uc010olw.1, uc009vyc.2, uc009vyb.2, uc010olv.1
POMGNT1	TRUE	5	uc001cpg.2, uc001cpe.2, uc010olz.1, uc010olx.1, uc010oly.1
UDP-GlcNAc	TRUE	2	uc001cpf.2, uc001cpi.1
DKFZp761B182	TRUE	1	uc001cpj.2
AK026430	FALSE	1	uc001cph.1
LRRC41	TRUE	3	uc001cpn.2, uc010omb.1, uc001cpo.1
KNCN	TRUE	2	uc009vyh.1, uc001cpy.2
MKNK1	TRUE	6	uc001cqb.2, uc001cqc.2, uc009vyi.2, uc009vyj.2, uc001cqd.2, uc010omf.1
DKFZp686E14208	TRUE	2	uc010omd.1, uc010ome.1
MOBKL2C	TRUE	2	uc001cqe.3, uc001cqf.3
ATPAF1	TRUE	4	uc001cqh.2, uc001cqi.2, uc010omg.1, uc001cqg.2
KIAA0494	TRUE	4	uc001cqk.3, uc010omh.1, uc001cql.1, uc010omj.1
LST002	TRUE	1	uc009vyk.2
CYP4Z2P	FALSE	2	uc001cqo.1, uc009vyn.1
CYP4A11	TRUE	3	uc001cqp.3, uc001cqq.2, uc010omm.1
PDZK1IP1	TRUE	1	uc001cqw.2
STIL	TRUE	8	uc001crc.1, uc001crd.1, uc001cre.1, uc010omn.1, uc001crg.1, uc010omo.1, uc001crf.1, uc001crb.1
TAL1	TRUE	5	uc001cqx.2, uc001cqy.2, uc009vyq.2, uc001cra.1, uc001cqz.1
AX748181	FALSE	1	uc001crj.1
MGC12982	FALSE	1	uc001crl.2
SKINTL	FALSE	1	uc010omr.1
SPATA6	TRUE	4	uc001crr.1, uc001crs.1, uc010omv.1, uc001crt.2
AGBL4	TRUE	5	uc001cru.2, uc010omw.1, uc010omx.1, uc001crv.1, uc010omy.1
BEND5	TRUE	2	uc001crx.3, uc001crw.3
DMRTA2	TRUE	2	uc010onb.1, uc010ona.1
FAF1	TRUE	4	uc001cse.1, uc009vyx.1, uc009vyw.1, uc010onc.1
TTC39A	TRUE	9	uc010onf.1, uc001csk.2, uc001csl.2, uc010one.1, uc010ond.1, uc001csn.2, uc009vyy.1, uc001cso.1, uc001csj.2
EPS15	TRUE	4	uc001csq.1, uc001csp.3, uc009vyz.1, uc001csr.1
NRD1	TRUE	7	uc001ctc.3, uc001ctd.3, uc009vzb.2, uc001cte.2, uc001ctf.2, uc010ong.1, uc009vzc.1
AK090844	FALSE	1	uc001ctg.1
RAB3B	TRUE	1	uc001cth.2
TXNDC12	TRUE	1	uc001cti.2
KTI12	TRUE	1	uc001ctj.1
CC2D1B	TRUE	3	uc001ctq.1, uc001cts.2, uc001ctr.2
ORC1L	TRUE	4	uc001ctt.2, uc010oni.1, uc001ctu.2, uc009vzd.2
ZCCHC11	TRUE	9	uc001ctx.2, uc001cty.2, uc001ctz.2, uc009vze.1, uc009vzf.1, uc001cub.2, uc001cuc.2, uc001cua.1, uc001cud.2
C1orf163	TRUE	1	uc001cui.1
ECHDC2	TRUE	7	uc001cuo.3, uc010onk.1, uc001cup.3, uc001cun.2, uc010onn.1, uc010onl.1, uc010onm.1
SLC1A7	TRUE	3	uc001cuy.2, uc001cuz.3, uc001cux.2
C1orf123	TRUE	3	uc001cvd.2, uc001cve.2, uc001cvc.2
MAGOH	TRUE	3	uc001cvf.1, uc010ont.1, uc001qyr.1
LRP8	TRUE	6	uc001cvi.1, uc001cvj.1, uc001cvk.1, uc001cvl.1, uc001cvh.1, uc001cvm.1
FLJ40434	FALSE	1	uc009vzj.1
GLIS1	TRUE	1	uc001cvr.1
TMEM48	TRUE	5	uc001cvs.2, uc010onu.1, uc001cvt.2, uc009vzk.2, uc010onv.1
YIPF1	TRUE	5	uc001cvu.2, uc001cvv.2, uc001cvw.2, uc001cvx.2, uc001cvy.2
HSPB11	TRUE	2	uc001cwh.2, uc001cwi.1
LDLRAD1	TRUE	4	uc001cwm.1, uc010onz.1, uc010ooa.1, uc009vzn.1
TMEM59	TRUE	6	uc001cwp.2, uc001cwo.2, uc001cwq.2, uc001cws.1, uc001cwr.2, uc001cwn.2
CYB5RL	TRUE	3	uc009vzo.2, uc001cwy.3, uc001cww.2
CDCP2	TRUE	1	uc001cwv.1
FLJ00377	FALSE	1	uc001cwx.3
SSBP3	TRUE	4	uc001cxe.2, uc001cxf.2, uc001cxg.2, uc001cxd.2
FAM151A	TRUE	1	uc001cxn.2
PARS2	TRUE	1	uc001cxy.2
TTC22	TRUE	2	uc009vzt.1, uc001cxz.3
DHCR24	TRUE	4	uc001cyc.1, uc010ook.1, uc010ooj.1, uc010ooi.1
USP24	TRUE	1	uc001cyg.3
PPAP2B	TRUE	1	uc001cyj.1
C1orf168	TRUE	2	uc001cym.3, uc009vzv.1
DKFZp686O04253	FALSE	2	uc001cyl.2, uc009vzu.1
BC048114	FALSE	1	uc001cyn.2
C8B	TRUE	3	uc001cyp.2, uc010oon.1, uc010ooo.1
DAB1	TRUE	6	uc001cys.1, uc001cyt.1, uc009vzw.1, uc009vzx.1, uc001cyq.1, uc001cyr.1
OMA1	TRUE	3	uc001cyy.2, uc001cyx.1, uc009vzz.2
AX746780	FALSE	1	uc001cyw.1
TACSTD2	TRUE	1	uc001cyz.3
MYSM1	TRUE	3	uc009wab.1, uc009waa.1, uc001czd.2
KIAA1915	FALSE	2	uc001czc.2, uc001cza.2
JUN	TRUE	1	uc001cze.2
LOC729467	FALSE	1	uc010ooq.1
CYP2J2	TRUE	1	uc001czq.2
C1orf87	TRUE	2	uc001czs.1, uc001czr.1
AK097193	FALSE	1	uc001czt.1
BC030753	FALSE	1	uc001czu.2
TM2D1	TRUE	1	uc001czz.1
KANK4	TRUE	4	uc001dah.3, uc001dai.3, uc001dag.3, uc001daf.3
DOCK7	TRUE	8	uc001dap.2, uc001daq.2, uc001dan.2, uc001dao.2, uc001dam.2, uc010oov.1, uc009wah.1, uc001dar.1
BC040309	FALSE	2	uc001dav.2, uc001daw.1
ITGB3BP	TRUE	4	uc001dba.1, uc001dbb.1, uc009wak.1, uc001dbe.1
NRIF3	FALSE	2	uc001dbc.1, uc001dbd.1
BC040909	FALSE	1	uc001dbk.2
AK096291	FALSE	1	uc001dbl.2
JAK1	TRUE	3	uc001dbu.1, uc009wam.1, uc009wal.1
AK128734	FALSE	1	uc001dbv.2
BC035370	FALSE	1	uc001dbw.2
DM004381	FALSE	1	uc001dbx.2
AK298300	FALSE	1	uc010ope.1
INSL5	TRUE	1	uc001dcw.2
WDR78	TRUE	5	uc001dcx.2, uc001dcy.2, uc009waw.2, uc009wax.2, uc001dcz.2
SLC35D1	TRUE	2	uc001ddk.2, uc010oph.1
C1orf141	TRUE	3	uc001ddl.1, uc001ddm.1, uc001ddn.1
SERBP1	TRUE	4	uc001ddx.2, uc001ddy.2, uc001ddv.2, uc001ddw.2
GNG12	TRUE	1	uc001dea.1
DIRAS3	TRUE	1	uc001ded.2
GPR177	TRUE	5	uc001dee.2, uc001def.1, uc001deg.1, uc009wbf.1, uc001deh.1
RPE65	TRUE	1	uc001dei.1
DEPDC1	TRUE	3	uc001dem.3, uc001del.3, uc001dej.3
DEPDC1-V1	FALSE	1	uc001dek.3
LRRC40	TRUE	1	uc001der.1
ANKRD13C	TRUE	3	uc001dex.3, uc009wbk.2, uc001dey.3
PTGER3	FALSE	14	uc001dfh.1, uc001dfg.1, uc001dfi.1, uc001dfj.1, uc009wbo.2, uc001dfk.1, uc001dfl.1, uc001dfo.2, uc001dfp.1, uc001dfq.2, uc001dfm.1, uc001dfn.2, uc009wbn.1, uc009wbm.1
ZRANB2	TRUE	2	uc001dfs.2, uc001dft.2
DM004439	FALSE	1	uc010oqr.1
NEGR1	TRUE	3	uc001dfw.2, uc001dfv.2, uc010oqs.1
LRRIQ3	TRUE	2	uc001dfy.3, uc001dfz.3
C1orf173	TRUE	2	uc001dgg.2, uc001dgi.3
CRYZ	TRUE	4	uc001dgk.2, uc001dgj.2, uc001dgl.2, uc001dgm.2
AK055631	FALSE	1	uc001dgp.1
SLC44A5	TRUE	7	uc001dgu.2, uc001dgt.2, uc001dgs.2, uc001dgr.2, uc010ora.1, uc010oqz.1, uc010orb.1
CR936677	FALSE	1	uc001dgv.2
ASB17	TRUE	2	uc001dhe.1, uc001dhf.1
PIGK	TRUE	4	uc001dhk.2, uc010orj.1, uc001dhl.1, uc009wbx.2
ZZZ3	TRUE	4	uc001dhq.2, uc001dhr.2, uc001dhp.2, uc009wbz.1
USP33	TRUE	5	uc001dht.2, uc001dhu.2, uc001dhw.2, uc001dhv.2, uc001dhs.2
AK094056	FALSE	1	uc009wca.1
FUBP1	TRUE	3	uc001dii.2, uc010orm.1, uc001dih.3
ELTD1	TRUE	1	uc001diq.3
U80773	FALSE	1	uc001dix.3
[truncated: 27,183 more rows]

## Sheet: mutGenes22029
Table S1D. List of 22,029 genes covered in the TCGA somatic mutation data. The column names indicate the 33 TCGA cancer types and the total number of sampels with somatic mutations detected. Each number refers to the number of samples with mutations on each gene.
	ACC(92)	BLCA(412)	BRCA(986)	CESC(289)	CHOL(51)	COAD(399)	DLBC(37)	ESCA(184)	GBM(393)	HNSC(508)	KICH(66)	KIRC(336)	KIRP(281)	LAML(143)	LGG(508)	LIHC(364)	LUAD(567)	LUSC(492)	MESO(82)	OV(436)	PAAD(178)	PCPG(179)	PRAD(495)	READ(137)	SARC(237)	SKCM(467)	STAD(437)	TGCT(144)	THCA(492)	THYM(123)	UCEC(530)	UCS(57)	UVM(80)
A1BG	1	10	3	3	2	15	0	0	5	9	0	1	1	0	2	3	11	8	0	9	2	0	2	2	0	6	10	0	0	0	28	0	0
A1CF	1	6	10	5	1	13	0	0	8	13	0	3	0	0	5	5	20	22	0	7	1	0	7	2	2	59	12	0	0	0	35	0	0
A2M	0	19	13	8	0	32	1	5	7	11	0	6	3	1	7	7	27	29	0	7	1	1	4	9	5	46	32	1	1	0	52	1	0
A2ML1	2	19	13	10	0	45	1	2	8	10	0	4	2	0	5	7	29	27	1	13	1	0	1	5	1	58	27	0	0	1	55	2	0
A2MP1	0	0	0	0	0	0	0	0	0	0	0	0	0	0	0	0	0	0	0	0	0	0	0	0	2	0	0	0	0	0	0	0	0
A3GALT2	0	1	0	2	0	8	0	1	0	0	0	0	0	0	0	0	1	1	0	0	0	0	0	0	0	2	6	0	0	0	4	0	0
A4GALT	1	3	2	5	0	11	0	2	3	1	0	0	1	0	0	1	0	3	1	2	1	0	2	0	2	19	3	0	0	1	25	0	0
A4GNT	0	4	3	5	0	8	0	1	5	7	0	2	1	1	0	2	11	14	0	5	2	0	1	4	0	9	4	0	0	0	18	1	0
AAAS	0	3	4	4	0	8	0	1	2	4	0	4	1	1	1	0	1	5	0	2	1	0	0	1	0	11	8	0	1	0	26	0	0
AACS	3	8	7	5	0	15	0	3	7	4	1	1	0	2	2	2	17	7	0	14	2	0	0	4	1	11	10	1	1	0	29	0	0
AACSP1	0	1	1	0	0	5	0	2	2	1	0	0	0	0	0	2	2	1	0	0	1	0	1	1	1	12	2	0	0	0	12	0	0
AADAC	0	4	6	2	0	9	1	0	3	6	0	1	0	1	0	2	5	9	0	4	0	0	2	3	0	28	9	0	0	0	25	1	0
AADACL2	0	4	5	7	0	13	0	0	4	0	0	0	1	0	6	2	11	7	0	0	1	0	0	2	0	20	8	0	3	1	34	1	0
AADACL2-AS1	0	0	0	1	0	0	0	0	1	0	0	0	0	0	0	0	0	0	0	0	0	0	0	0	1	3	0	0	0	0	10	0	0
AADACL3	0	4	1	1	0	18	1	2	5	5	0	3	0	0	1	3	14	7	0	4	3	0	1	3	0	25	13	0	0	0	27	0	0
AADACL4	0	7	7	1	0	12	0	1	5	6	0	1	1	0	5	0	12	6	0	5	1	1	6	1	1	30	5	0	0	0	20	0	2
AADAT	0	5	3	4	0	1	0	1	4	3	0	2	0	0	1	2	7	7	0	0	0	0	2	0	0	14	7	0	0	0	18	0	0
AAED1	0	1	1	1	0	6	0	1	3	0	0	0	1	0	0	0	2	0	0	1	1	1	2	1	1	4	2	0	0	0	12	0	0
AAGAB	0	6	1	7	0	4	1	1	1	3	1	1	1	0	1	0	1	3	0	0	1	0	0	2	0	5	4	0	0	0	19	0	0
AAK1	1	7	16	13	1	16	0	8	2	4	0	1	2	0	1	3	11	8	0	2	0	1	2	1	4	12	13	0	0	0	67	0	0
AAMDC	0	0	2	1	0	3	0	1	3	0	0	2	1	0	0	0	0	1	0	1	0	0	0	1	0	2	1	0	0	0	11	0	0
AAMP	0	5	0	3	0	5	0	1	5	1	0	1	1	1	0	4	5	3	0	5	1	0	1	1	0	13	5	0	1	0	21	0	0
AANAT	0	2	2	0	0	8	0	0	4	1	0	0	0	0	2	3	3	0	0	0	0	0	0	0	0	4	4	0	0	0	13	0	0
AAR2	0	9	1	3	0	5	0	1	3	3	0	3	1	1	1	4	6	7	0	3	0	0	1	0	0	8	6	0	0	1	21	0	0
AARD	0	3	2	1	0	8	0	3	0	2	1	0	0	0	0	4	2	8	0	3	1	0	1	1	0	5	10	0	0	0	10	0	0
AARS	0	10	14	10	0	13	0	1	9	2	0	2	3	1	2	4	7	8	0	10	1	0	1	3	1	15	10	0	0	0	38	1	0
AARS2	0	9	9	6	0	21	1	2	9	9	0	1	3	1	2	5	15	14	0	4	1	0	2	0	3	17	20	1	0	0	39	1	0
AARSD1	0	0	0	0	0	0	0	0	0	0	0	0	0	0	0	0	0	0	0	0	0	0	0	0	1	0	0	0	0	0	0	0	0
AASDH	0	13	7	7	0	23	0	4	4	7	0	4	3	2	2	7	19	15	0	6	2	0	0	7	1	9	18	0	2	0	52	1	0
AASDHPPT	1	2	6	2	0	9	0	1	2	4	0	1	0	0	1	0	9	4	0	1	1	0	2	3	1	8	1	0	1	0	27	0	0
AASS	1	15	5	7	0	20	2	2	6	5	0	1	3	0	0	4	21	19	0	9	1	0	4	10	1	17	16	0	0	0	55	0	0
AATBC	0	0	0	1	0	0	0	1	0	0	0	0	0	0	0	0	0	0	0	0	0	0	0	0	0	0	0	0	0	0	11	0	0
AATF	1	6	3	5	0	7	1	0	2	4	0	0	2	0	1	1	3	6	0	2	0	0	1	2	1	9	9	0	0	1	29	0	0
AATK	0	8	10	10	0	19	2	3	1	4	0	1	2	0	1	7	4	7	0	1	1	0	1	5	2	12	15	0	0	0	31	0	0
AATK-AS1	0	0	1	1	0	0	0	0	0	0	0	0	0	0	0	0	0	0	0	0	0	0	0	0	0	0	0	0	0	0	7	0	0
ABAT	0	0	7	3	0	10	0	0	5	7	0	1	0	0	1	2	11	5	0	5	2	0	1	2	3	28	6	0	1	0	24	0	0
ABCA1	1	17	13	9	2	45	2	10	15	17	0	8	3	1	3	9	28	33	0	14	3	0	8	6	3	26	27	0	0	1	68	1	0
ABCA10	0	12	18	10	0	25	1	8	7	14	0	6	3	1	3	5	38	27	0	8	3	0	1	8	2	39	29	0	1	0	61	1	0
ABCA12	4	30	23	25	1	44	0	11	7	19	1	7	5	2	6	18	47	23	0	13	5	2	4	13	3	92	62	0	6	0	94	4	2
ABCA13	5	50	51	26	2	91	3	17	12	42	0	15	10	0	11	42	93	83	1	27	5	5	18	17	12	104	64	1	1	0	108	4	1
ABCA17P	0	1	4	2	0	3	0	1	1	1	0	0	0	0	0	0	1	0	0	0	0	0	0	0	1	3	1	0	0	0	21	0	0
ABCA2	1	17	12	13	2	34	1	8	3	15	1	2	3	0	4	10	24	15	1	1	2	2	1	5	3	45	39	2	2	3	55	0	0
ABCA3	1	12	15	16	0	41	3	6	10	16	0	3	1	1	6	8	16	22	0	12	1	0	3	6	5	48	27	1	2	0	59	2	1
ABCA4	0	18	16	16	1	46	0	3	14	23	0	2	7	2	6	17	24	37	0	17	7	0	6	9	5	82	31	0	2	0	69	2	0
ABCA5	1	12	13	7	0	27	1	2	5	6	0	5	5	1	4	5	25	13	0	5	1	0	1	6	4	24	23	0	2	0	63	1	0
ABCA6	1	19	19	6	1	27	0	9	7	15	1	6	2	3	3	4	30	22	0	6	1	0	1	9	2	50	13	0	2	0	58	1	1
ABCA7	2	21	12	13	2	38	1	2	9	15	0	7	7	0	9	7	25	17	0	1	1	0	5	3	3	37	27	1	0	1	60	3	1
ABCA8	0	24	26	9	2	31	1	5	9	11	0	5	2	0	5	4	29	32	0	6	1	0	3	11	3	63	22	0	1	0	73	2	0
ABCA9	0	19	20	7	0	25	0	3	6	14	0	3	1	1	4	8	38	42	0	11	1	1	5	7	3	38	21	0	2	0	62	2	0
ABCB1	2	14	16	11	1	28	1	6	11	19	0	7	1	1	5	8	52	48	0	7	5	0	6	7	4	60	37	0	0	0	67	2	0
ABCB10	0	6	6	6	0	12	0	0	7	0	0	0	2	1	3	2	8	14	0	5	1	0	1	4	2	13	20	0	0	0	33	0	0
ABCB11	1	5	16	9	1	29	0	5	12	11	1	1	3	1	1	3	37	22	0	7	1	0	2	7	3	58	14	0	4	0	54	1	0
ABCB4	1	12	16	9	1	27	0	5	17	15	0	3	2	0	4	3	25	27	1	13	1	0	3	6	3	35	35	0	0	1	59	1	0
ABCB5	1	23	15	8	0	29	2	5	13	17	1	5	4	2	5	15	63	42	0	10	5	1	4	9	8	81	24	0	2	0	62	2	0
ABCB6	0	8	9	7	1	13	0	3	7	7	0	0	4	1	1	3	5	8	1	11	2	0	1	7	1	6	12	0	0	0	41	1	0
ABCB7	0	3	10	6	0	12	0	0	4	5	0	1	0	1	2	2	15	12	1	4	1	0	1	3	0	8	9	0	1	1	53	2	0
ABCB8	0	12	8	5	0	21	1	1	4	6	0	2	1	0	1	2	13	13	0	6	1	0	1	2	2	17	16	0	0	0	42	1	0
ABCB9	0	4	3	8	1	15	0	2	2	2	0	1	2	1	2	0	7	7	1	4	0	0	2	3	1	13	9	0	0	1	39	0	0
ABCC1	1	18	15	10	1	36	2	2	13	13	0	3	4	0	2	5	21	17	0	19	1	0	1	6	3	41	25	1	0	1	57	2	0
ABCC10	0	12	13	11	0	20	2	1	11	9	1	5	2	3	4	7	14	16	2	14	3	1	1	2	1	43	24	1	1	0	57	2	0
ABCC11	4	20	13	7	0	21	1	5	10	14	0	4	1	2	7	4	47	31	1	11	2	0	3	7	3	48	24	0	0	0	66	0	0
ABCC12	2	22	16	11	1	29	0	8	7	9	0	3	3	2	5	5	32	41	0	10	2	0	3	5	7	50	24	0	2	0	62	1	0
ABCC13	0	0	0	4	0	0	0	2	0	0	0	0	0	0	0	0	0	0	0	0	0	0	0	0	2	0	0	0	0	0	20	0	0
ABCC2	1	15	13	6	1	24	0	0	7	7	0	1	6	2	1	5	20	19	0	10	3	0	1	12	2	22	19	0	2	2	72	2	0
ABCC3	3	19	15	15	1	22	2	1	13	5	0	2	4	3	3	6	21	16	0	9	1	0	5	2	5	69	20	0	0	0	53	0	0
ABCC4	2	13	16	10	1	23	0	3	10	3	0	7	2	0	5	7	19	7	0	3	1	0	5	2	0	36	25	1	0	1	57	1	0
ABCC5	2	22	10	15	0	29	0	6	14	14	0	4	4	1	1	5	22	21	0	12	1	0	5	7	2	26	22	0	0	1	53	0	0
ABCC6	2	12	12	9	0	19	1	1	6	8	0	6	4	1	2	5	12	9	0	11	3	0	2	6	3	70	23	2	0	1	67	1	0
ABCC6P1	0	2	2	1	0	2	0	0	0	1	0	1	0	0	1	0	4	2	0	0	1	0	0	1	0	13	7	0	0	0	15	0	0
ABCC6P2	0	1	1	0	0	4	0	1	0	0	0	0	0	0	0	0	0	0	0	0	0	0	0	0	0	2	1	0	0	0	8	0	0
ABCC8	1	15	13	8	0	26	1	7	10	23	0	3	0	1	3	9	29	32	2	14	4	0	2	8	3	72	30	0	0	0	57	2	0
ABCC9	3	21	22	14	1	23	1	12	17	20	0	8	2	2	5	3	36	35	3	10	5	1	3	5	3	82	48	1	3	1	66	1	0
ABCD1	1	7	4	9	0	15	0	1	5	5	0	1	1	0	1	3	4	7	0	1	0	0	1	1	2	6	11	2	3	0	42	0	0
ABCD2	1	10	6	3	0	16	0	4	7	7	0	0	0	0	0	3	22	28	0	6	1	0	2	6	0	35	7	0	0	0	46	2	0
ABCD3	0	9	8	8	0	7	0	0	3	4	0	4	1	1	0	0	7	5	0	2	1	1	1	1	1	11	7	0	3	0	46	0	0
ABCD4	1	4	4	7	0	13	2	1	3	10	0	3	3	0	0	1	9	6	0	3	1	0	0	3	1	24	8	0	1	1	23	0	0
ABCE1	0	7	4	2	0	9	0	1	4	3	2	1	1	0	3	5	3	3	0	0	1	0	1	2	1	15	16	0	0	0	38	0	0
ABCF1	2	6	9	3	0	14	3	0	4	10	0	1	1	1	1	2	11	6	1	6	2	1	2	4	2	13	16	0	1	0	29	0	0
ABCF2	1	3	11	6	1	7	0	3	3	3	1	0	1	1	3	0	7	13	0	8	0	1	1	3	0	10	9	2	0	0	22	0	0
ABCF3	0	6	10	7	0	22	0	2	9	8	0	0	0	0	2	2	13	14	0	12	3	0	1	1	3	17	15	0	2	0	32	0	0
ABCG1	0	9	10	4	0	13	0	2	8	4	0	2	1	0	4	2	13	6	1	8	2	0	1	3	4	31	15	0	0	1	42	0	0
ABCG2	0	10	3	4	1	15	0	0	9	4	0	1	3	1	1	3	15	13	1	4	1	0	3	5	3	15	13	0	0	0	41	1	0
ABCG4	0	6	6	4	1	15	1	1	6	11	0	2	4	1	3	4	22	21	0	9	2	0	2	2	3	24	9	0	0	0	30	0	0
ABCG5	1	9	6	5	2	13	0	2	8	2	0	3	0	1	5	5	21	5	0	3	3	0	1	2	2	17	10	0	1	0	38	0	0
ABCG8	0	4	5	8	0	16	0	3	6	10	0	3	1	1	2	3	22	30	1	4	1	0	1	3	1	27	11	0	3	1	38	2	0
ABHD1	0	4	1	5	1	6	1	0	3	6	0	1	0	0	1	2	8	6	1	1	2	0	2	2	0	8	4	0	0	0	18	0	0
ABHD10	0	5	1	3	0	6	0	2	4	2	1	0	2	0	2	4	5	5	0	1	0	0	1	2	2	0	4	0	0	0	13	0	0
ABHD11	0	6	3	7	0	6	0	1	2	4	0	0	2	0	0	1	6	3	0	5	1	0	2	0	0	13	4	0	0	0	28	0	0
ABHD12	0	10	5	1	1	7	0	1	7	3	0	2	2	0	0	2	1	1	0	2	1	0	1	1	0	8	4	0	0	0	19	0	0
ABHD12B	1	1	0	3	1	6	1	1	1	0	0	0	1	0	1	1	6	3	0	2	0	0	0	0	0	7	8	0	2	0	17	0	0
ABHD13	0	5	9	13	0	28	1	1	0	0	0	0	5	0	1	7	6	8	0	3	1	0	1	6	2	5	3	1	0	1	56	0	0
ABHD14A	0	0	0	0	0	3	0	1	2	1	1	0	0	0	0	0	1	0	0	3	1	0	1	0	1	1	4	0	0	0	12	0	0
ABHD14A-ACY1	0	5	2	3	0	4	0	2	4	4	0	2	5	1	0	0	3	2	1	4	0	0	4	0	1	3	3	0	1	0	28	0	0
ABHD14B	0	2	1	1	1	4	0	1	0	1	1	1	1	0	1	1	3	1	0	1	1	0	0	0	0	5	4	0	0	0	16	0	0
ABHD15	0	8	3	3	0	6	0	1	1	4	0	1	0	0	3	0	1	4	0	0	2	0	0	0	2	10	6	1	0	0	9	0	0
ABHD16A	0	8	3	0	0	9	0	1	3	2	0	0	2	1	1	1	3	2	0	2	1	0	2	0	0	12	9	0	3	0	22	1	0
ABHD16B	0	2	4	3	0	5	1	1	1	5	0	0	1	0	3	2	4	2	0	0	1	0	0	1	1	2	7	0	0	0	20	0	0
ABHD17A	0	1	2	4	0	3	0	1	0	0	1	1	0	0	0	0	0	1	0	1	0	0	2	0	1	6	4	0	0	0	25	0	0
ABHD17AP6	0	3	0	1	0	6	0	2	2	1	0	0	0	0	1	0	4	4	0	0	1	0	1	1	1	5	8	0	0	0	23	0	0
ABHD17B	1	2	1	5	0	5	1	0	2	5	0	0	0	0	2	2	7	3	0	2	1	0	2	0	0	2	0	0	0	1	37	0	0
ABHD17C	0	2	2	1	0	4	0	1	0	3	0	1	0	1	0	1	1	0	0	1	0	0	1	1	1	2	2	0	0	0	9	0	0
ABHD2	0	4	5	14	1	19	1	2	7	6	0	3	1	3	3	5	9	14	0	11	0	1	2	4	2	15	19	0	1	0	65	0	1
ABHD3	1	8	2	4	0	4	2	6	3	3	0	2	2	0	1	3	4	5	0	2	2	0	0	2	0	9	7	0	0	1	28	0	0
ABHD4	0	1	5	2	0	9	0	2	1	1	0	0	0	1	2	4	4	2	0	1	0	0	1	0	3	9	6	0	2	0	36	0	0
ABHD5	0	3	1	2	0	2	0	1	3	3	0	0	1	0	1	1	4	4	0	1	0	0	0	4	0	9	1	0	0	0	22	0	0
ABHD6	1	3	3	3	0	4	0	3	3	2	0	0	1	0	0	0	2	1	0	3	1	0	1	1	0	5	4	0	1	0	26	0	0
ABHD8	0	5	4	7	0	6	0	3	4	5	0	1	0	0	1	2	1	3	0	4	3	1	4	1	0	7	12	0	0	0	17	0	1
ABI1	1	6	4	5	0	6	1	2	2	4	0	0	1	0	0	1	3	4	0	3	1	0	1	1	0	6	8	0	0	0	28	1	0
ABI2	0	8	7	10	1	17	0	8	7	3	0	3	2	1	1	5	5	4	1	5	2	0	0	2	4	6	11	0	0	1	50	1	0
ABI3	0	3	3	3	1	9	0	3	4	1	0	0	0	0	0	1	10	2	0	1	0	0	0	2	1	15	3	0	0	0	21	0	0
ABI3BP	1	13	17	10	0	26	0	9	3	8	0	2	5	1	4	2	22	21	2	5	1	0	2	3	3	30	19	0	0	2	80	0	0
ABL1	1	12	10	8	0	26	1	3	5	7	1	4	4	0	1	1	15	11	0	9	2	0	3	7	3	25	16	0	2	1	53	1	0
ABL2	0	13	11	8	0	30	0	2	14	13	0	5	2	2	2	3	23	18	0	11	2	0	0	5	1	20	20	0	3	0	59	1	0
ABLIM1	2	11	6	4	1	7	1	2	5	6	0	3	1	0	2	3	5	13	0	4	2	0	2	6	0	30	18	0	1	0	35	0	0
ABLIM2	0	8	6	5	0	20	1	0	0	3	0	3	1	0	3	4	9	7	0	5	1	0	0	2	1	28	16	0	1	0	49	1	0
ABLIM3	1	6	5	5	0	19	1	2	9	8	1	2	1	1	6	1	19	8	2	9	1	0	1	6	0	19	12	0	1	1	45	0	0
ABO	0	3	4	1	0	10	0	0	2	3	0	1	0	0	1	2	4	2	0	2	1	0	1	1	1	13	6	0	1	0	23	0	0
ABR	1	9	14	9	0	25	1	2	7	8	0	2	2	2	1	3	6	8	0	1	1	0	2	2	2	12	13	0	2	0	56	1	1
ABRA	0	5	9	1	0	11	0	1	6	9	0	0	1	0	2	2	10	9	0	6	2	0	1	4	2	23	8	0	0	0	28	1	0
ABRACL	1	0	0	3	0	2	0	0	0	2	0	0	0	0	0	0	2	1	0	0	0	0	0	0	0	1	3	0	0	0	4	0	0
ABT1	0	4	4	1	0	7	1	1	0	4	0	1	2	0	0	1	7	3	0	2	0	0	1	1	2	6	8	0	1	0	15	0	0
ABTB1	0	2	3	3	0	18	0	1	8	8	0	1	1	0	0	3	6	8	0	5	1	0	3	1	2	11	9	2	0	0	29	0	0
ABTB2	0	4	9	3	0	8	0	2	1	4	1	4	1	0	3	2	5	2	0	3	3	0	0	0	3	10	14	0	1	1	31	0	0
AC000036.4	0	0	1	0	0	4	1	0	0	0	0	0	0	0	0	1	0	0	0	0	0	0	0	1	2	0	0	0	0	0	18	0	0
AC002519.6	0	0	0	0	0	1	0	0	0	0	0	0	0	0	0	0	0	0	0	0	0	0	0	0	0	0	0	0	0	0	0	0	0
AC002519.8	0	0	0	0	0	0	0	0	0	0	0	0	0	0	0	0	0	0	0	0	0	0	0	0	0	0	0	0	0	0	1	0	0
AC003002.6	0	0	0	0	0	0	0	1	0	0	0	0	0	0	0	0	0	0	0	0	0	0	0	0	1	0	0	0	0	0	0	0	0
AC003101.1	0	0	0	0	0	1	0	0	0	0	0	0	0	0	0	0	0	0	0	0	0	0	0	0	0	0	0	0	0	0	0	0	0
AC003958.2	0	3	0	1	0	6	0	0	4	2	0	0	0	0	1	0	3	1	0	0	0	1	0	0	0	4	4	0	0	0	22	1	0
AC004069.2	0	0	0	1	0	0	0	0	0	0	0	0	0	0	0	0	0	0	0	0	0	0	0	0	0	0	0	0	0	0	0	0	0
AC004076.7	0	0	1	0	0	0	0	0	0	0	0	0	0	0	0	0	0	0	0	0	0	0	0	0	0	0	0	0	0	0	0	0	0
AC004076.9	0	1	0	1	0	1	0	0	0	0	0	0	0	0	0	0	0	0	0	0	0	0	0	0	0	0	0	0	0	0	0	0	0
AC004158.3	0	0	0	0	0	0	0	0	0	0	0	0	0	0	0	0	0	0	0	0	0	0	0	0	0	0	0	0	0	0	8	0	0
AC004381.6	0	9	8	6	1	14	0	0	3	5	0	1	2	0	1	1	6	4	0	11	2	0	3	4	0	6	9	0	1	0	43	0	0
AC004448.5	0	2	2	1	0	0	0	0	1	0	0	0	0	0	0	1	5	4	0	0	1	0	0	0	1	3	2	0	1	0	11	0	0
AC004460.1	0	0	0	0	0	0	0	0	0	0	0	0	0	1	0	0	0	0	0	0	0	0	0	0	0	0	0	0	0	0	0	0	0
AC004603.4	0	0	0	0	0	0	0	0	0	0	0	0	0	0	0	0	1	0	0	0	0	0	0	0	0	0	0	0	0	0	1	0	0
AC004702.2	1	0	1	1	0	8	0	0	0	0	0	0	0	0	0	3	0	3	0	0	1	1	0	0	1	2	4	0	0	0	16	0	0
AC004754.3	0	0	0	3	0	3	0	4	0	0	0	0	0	0	0	0	0	1	0	1	0	0	0	0	0	0	0	0	0	0	3	0	0
AC004837.4	0	0	1	0	0	0	0	0	0	0	0	0	0	0	0	0	1	0	0	0	0	0	0	0	0	0	0	0	0	0	1	0	0
AC004967.7	0	0	0	0	0	0	0	0	0	0	0	0	0	0	0	0	0	0	0	0	0	0	0	0	0	1	0	0	0	0	0	0	0
AC004980.7	0	0	1	1	0	0	0	1	1	0	0	0	0	0	0	0	0	2	0	0	0	0	0	0	0	0	0	0	0	0	1	0	0
AC004987.10	0	0	1	0	0	1	0	0	0	0	0	0	0	0	0	0	0	0	0	0	0	0	0	0	0	0	0	0	0	0	0	0	0
AC004987.9	1	2	4	2	0	9	0	1	3	2	0	1	0	0	0	1	7	5	0	4	0	0	1	3	0	7	7	0	0	0	23	0	0
AC005000.1	0	0	0	1	0	0	0	0	0	0	0	0	0	0	0	0	0	0	0	0	0	0	0	0	0	0	0	0	0	0	0	0	0
AC005017.2	0	1	1	1	0	0	0	0	0	2	0	1	0	0	1	0	5	3	0	1	0	0	0	0	0	9	4	0	0	0	14	0	0
AC005077.5	0	0	0	0	0	0	0	0	0	0	0	0	0	0	0	0	0	0	0	0	0	0	0	0	1	0	0	0	0	0	0	0	0
AC005154.6	0	0	0	1	0	0	0	0	0	0	0	0	0	0	0	0	0	0	0	0	0	0	0	0	0	0	0	0	0	0	4	0	0
AC005176.2	0	1	1	0	0	0	0	0	0	0	0	0	0	0	0	0	0	0	0	1	0	0	0	0	0	1	0	0	0	0	1	0	0
AC005229.7	0	0	0	0	0	0	0	0	0	0	0	0	0	0	0	0	0	0	0	1	0	0	0	0	0	0	0	0	0	0	0	0	0
AC005251.3	0	1	0	1	1	0	0	0	2	1	0	1	0	0	0	1	9	1	0	1	0	0	0	1	0	10	2	0	0	0	8	0	0
AC005301.8	0	0	0	0	0	0	0	0	0	0	0	0	0	0	0	0	0	0	0	0	0	0	1	0	0	0	0	0	0	0	0	0	0
AC005307.3	0	0	0	2	0	0	0	2	0	1	0	0	0	0	1	0	3	1	0	1	0	0	0	0	0	0	0	0	0	1	0	0	0
AC005522.7	0	1	1	0	0	2	0	0	1	5	0	0	0	0	0	0	2	0	0	0	0	0	2	1	0	1	4	0	0	0	15	0	0
AC005562.1	0	0	0	0	0	0	0	0	0	0	0	0	0	0	0	0	0	0	0	0	0	0	0	0	0	0	0	0	0	0	2	0	0
AC005631.1	0	4	1	0	0	1	0	1	0	0	0	0	1	0	0	0	0	2	0	0	0	0	0	1	0	1	2	0	0	0	8	1	0
AC005863.1	0	0	0	0	0	4	0	0	1	1	0	0	1	1	0	0	1	2	0	1	0	0	0	1	0	8	5	0	0	0	11	0	0
AC006116.24	0	0	3	4	3	1	0	1	0	0	0	0	0	0	0	0	0	0	0	0	0	0	0	1	0	1	0	0	0	0	18	0	0
AC006378.2	0	0	0	1	0	0	0	0	0	0	0	0	0	0	0	0	0	0	0	0	0	0	0	0	2	0	0	0	0	0	2	0	0
AC006486.9	0	0	0	0	0	0	0	0	0	0	0	0	0	0	0	0	0	0	0	0	0	0	0	0	1	0	0	0	0	0	0	0	0
AC006538.4	0	0	0	0	0	0	0	0	0	0	0	0	0	0	0	0	0	0	0	0	0	0	0	0	0	0	1	0	0	0	1	0	0
AC007003.1	0	0	0	1	0	0	0	0	0	0	0	0	0	0	0	0	0	0	0	0	0	0	0	0	0	0	0	0	0	0	0	0	0
AC007040.11	0	1	3	2	0	1	0	1	1	0	0	0	0	0	0	2	2	1	0	1	1	0	0	1	0	3	4	0	0	0	8	0	0
AC007040.8	0	0	2	3	0	4	0	1	0	0	0	1	0	0	0	0	1	0	0	1	0	0	0	1	1	2	1	0	0	0	12	0	0
AC007041.2	0	0	0	0	0	0	0	0	0	0	0	0	0	0	0	0	0	0	0	1	0	0	0	0	0	0	0	0	0	0	0	0	0
AC007131.3	0	0	0	0	0	0	0	0	0	0	0	0	0	0	0	0	0	0	0	0	0	0	0	0	1	0	0	0	0	0	0	0	0
AC007161.5	0	0	0	1	0	0	0	0	0	0	0	0	0	0	0	0	0	0	0	0	0	0	0	0	0	0	0	0	0	0	0	0	0
AC007163.3	0	0	0	1	0	0	0	0	0	0	0	0	0	0	0	0	0	0	0	0	0	0	0	0	0	0	0	0	0	0	1	0	0
AC007163.6	0	0	0	2	0	0	0	0	0	0	0	0	0	0	0	0	0	0	0	0	0	0	0	0	1	0	0	0	0	0	1	0	0
AC007277.3	0	0	0	0	0	0	0	0	0	0	0	0	0	1	0	0	0	0	0	0	0	0	0	0	0	0	0	0	0	1	6	0	0
AC007318.5	0	0	0	0	0	0	0	0	0	0	0	0	0	0	0	0	0	0	0	1	0	0	0	0	0	0	0	0	0	0	0	0	0
AC007364.1	0	0	0	0	0	0	0	0	0	0	0	0	0	0	0	0	0	0	0	0	0	0	0	0	1	0	0	0	0	0	0	0	0
AC007365.4	0	0	0	0	0	0	0	0	0	0	0	0	0	0	0	0	0	0	0	2	0	0	0	0	0	0	0	0	0	0	0	0	0
AC007405.4	0	0	0	0	0	0	0	0	0	0	0	0	0	0	0	0	0	0	0	0	0	0	0	0	0	0	0	0	0	0	1	0	0
AC007557.1	0	0	0	0	0	0	0	0	0	0	0	0	0	0	0	0	0	0	0	0	0	0	0	0	0	0	0	0	0	0	2	0	0
AC007563.1	0	0	0	0	0	0	0	0	0	0	0	0	0	0	0	0	0	0	0	0	0	0	0	0	0	0	0	0	0	0	3	0	0
AC007792.1	0	0	0	0	0	0	0	1	0	0	0	0	0	0	0	0	0	0	0	0	0	0	0	0	0	0	0	0	0	0	0	0	0
AC007879.6	0	0	0	0	0	0	0	0	0	0	0	0	0	0	0	0	0	1	0	0	0	0	0	0	0	0	0	0	0	0	0	0	0
AC007906.1	0	0	0	0	0	1	0	0	0	0	0	0	0	0	0	0	1	1	0	0	0	0	0	0	0	1	0	0	0	0	2	0	0
AC007952.5	0	0	0	2	0	0	0	0	0	0	0	0	0	0	0	0	0	0	0	0	0	0	0	0	0	0	0	0	0	0	0	0	0
AC008060.7	0	0	1	1	0	4	0	0	0	0	0	0	0	0	0	1	0	0	0	0	0	0	0	0	1	0	0	0	0	0	3	0	0
AC008074.1	0	0	0	0	0	0	0	0	0	0	0	0	0	0	0	0	0	0	0	0	0	0	0	0	0	1	0	0	0	0	0	0	0
AC008079.9	0	0	0	0	1	0	0	1	0	0	0	0	0	0	0	0	0	0	0	0	0	0	0	0	0	0	0	0	0	0	4	0	0
AC008132.13	0	3	2	0	0	3	0	2	0	0	0	0	0	0	1	1	2	1	0	0	0	0	0	0	0	5	0	0	0	0	17	0	0
AC008132.15	0	0	0	0	0	0	0	0	0	0	0	0	0	0	0	0	0	0	0	0	0	0	0	0	0	0	0	0	0	0	4	0	0
AC008155.1	0	0	0	0	0	0	0	0	0	0	0	0	0	0	0	0	0	0	0	1	0	0	0	0	0	0	0	0	0	0	0	0	0
AC008268.2	0	0	0	3	0	3	0	0	0	2	0	0	0	0	0	3	0	0	0	2	0	0	0	0	0	2	1	0	0	0	11	0	0
AC008271.1	0	0	1	0	0	1	0	0	0	0	0	0	1	0	0	1	0	0	0	0	0	0	0	0	0	0	0	0	0	0	2	0	0
AC008836.1	0	0	0	0	0	0	0	0	0	0	0	0	0	0	0	0	0	0	0	0	0	0	0	0	0	0	0	0	0	1	0	0	0
AC008984.5	0	0	0	0	0	2	0	0	0	0	0	0	0	0	0	0	3	1	0	0	0	0	0	0	0	2	1	0	0	0	7	1	0
AC009014.3	0	0	0	0	0	0	0	1	0	0	0	0	0	0	0	0	0	0	0	0	0	0	0	0	0	0	0	0	0	0	2	0	0
AC009065.4	0	0	0	0	0	2	0	0	0	0	0	0	0	0	0	0	0	0	0	0	0	0	0	0	0	0	0	0	0	0	1	0	0
AC009120.4	0	0	0	0	0	0	0	0	0	0	0	0	0	0	0	0	0	0	0	1	0	0	0	0	0	0	0	0	0	0	1	0	0
AC009120.6	0	0	0	0	0	0	0	0	0	0	0	0	0	0	0	1	0	1	0	0	0	0	0	1	0	0	1	0	0	0	2	0	0
AC009264.1	0	1	0	2	0	0	0	1	0	1	0	1	0	1	0	0	8	7	0	1	1	0	0	0	2	1	3	0	0	0	3	1	0
AC009403.2	0	0	0	0	0	0	0	0	0	0	0	0	0	0	0	0	0	0	0	0	0	0	0	0	1	0	0	0	0	0	0	0	0
AC010091.1	0	0	0	1	0	0	0	2	0	0	0	0	0	0	0	0	0	0	0	0	0	0	0	0	0	0	0	0	0	0	11	0	0
AC010136.2	0	0	0	0	0	0	0	0	0	0	0	0	0	0	0	0	0	0	0	0	0	0	0	0	0	0	0	0	0	0	1	0	0
AC010203.1	0	5	2	3	0	3	0	1	3	7	0	2	1	0	0	1	3	4	0	1	2	1	2	0	0	10	5	0	1	0	23	1	0
AC010518.2	0	0	0	0	0	0	0	0	1	0	0	0	0	0	0	0	1	0	0	1	0	0	0	0	0	1	0	0	0	0	1	0	0
AC010731.4	0	1	4	1	0	2	0	0	2	1	0	0	0	0	0	1	6	7	0	1	0	0	2	1	0	12	2	0	1	0	12	0	0
AC011294.3	0	0	0	2	0	0	0	2	0	0	0	0	0	0	0	0	0	1	0	0	0	0	0	0	1	0	0	0	0	0	8	0	0
AC011330.5	0	1	0	0	0	0	0	0	0	0	0	0	0	0	0	0	0	0	0	1	0	0	0	1	0	2	1	0	0	0	4	0	0
AC011404.1	0	0	0	0	0	0	0	0	0	1	0	0	0	0	0	0	0	0	0	0	0	0	0	0	0	0	0	0	0	0	0	0	0
AC011453.2	0	0	0	0	0	0	0	0	0	0	0	0	0	0	0	0	2	0	0	0	0	0	0	0	0	0	0	0	0	0	2	0	0
AC011453.3	0	2	2	0	0	3	0	1	0	0	0	0	0	0	0	0	2	1	0	0	0	0	0	0	0	4	1	0	0	0	4	0	0
AC011453.4	0	1	0	0	0	0	0	0	0	0	0	0	0	0	0	0	4	1	0	0	0	0	0	1	1	3	2	0	0	0	4	0	0
AC011467.1	0	2	3	8	2	3	0	7	7	6	0	0	0	0	0	4	12	16	2	1	0	0	1	0	1	13	5	0	0	0	36	1	0
AC011718.2	0	0	4	4	1	0	0	4	0	0	0	0	0	0	0	0	0	0	0	0	0	0	0	0	3	0	0	0	0	1	13	0	0
AC012322.1	0	0	0	0	0	0	0	0	0	0	0	0	0	1	0	0	0	0	0	1	0	0	0	0	0	0	0	0	0	0	0	0	0
AC012501.2	0	0	0	1	0	0	0	0	0	0	0	0	0	1	0	0	0	0	0	1	0	0	0	0	0	0	0	0	0	0	0	0	0
AC013271.3	0	0	0	0	0	0	0	0	0	0	0	0	0	0	0	0	0	0	0	0	0	0	0	0	0	0	0	0	0	0	1	0	0
AC015849.16	0	4	5	6	0	4	0	1	2	6	0	1	1	1	0	1	13	10	0	4	2	0	3	4	0	24	10	0	2	0	28	0	0
AC016582.2	0	0	2	2	0	0	0	2	0	0	0	0	0	0	0	1	0	0	0	0	0	0	0	1	4	2	1	0	0	0	23	0	0
AC016629.3	0	1	0	1	0	0	0	1	1	0	0	0	0	0	0	0	0	0	0	1	1	0	0	0	1	1	0	0	0	1	3	0	0
AC016734.2	0	2	1	1	0	4	1	1	2	2	0	0	0	0	1	1	2	3	0	1	1	0	0	3	0	9	5	0	0	0	19	0	0
AC016757.3	0	1	2	1	0	11	0	0	1	3	0	0	1	0	0	2	2	4	0	0	0	0	1	1	1	8	4	0	0	1	32	0	0
AC016831.7	0	0	0	0	0	0	0	0	0	0	0	0	0	0	0	0	1	0	0	0	0	0	0	0	0	0	0	0	0	0	0	0	0
AC016995.3	0	2	0	1	0	4	0	0	3	3	0	0	0	0	0	1	2	2	0	2	0	0	0	0	0	6	5	0	0	0	11	0	0
AC018462.2	0	0	1	0	0	0	0	0	2	1	0	0	1	0	0	0	0	0	0	0	0	0	0	0	1	0	4	0	0	0	3	0	0
AC018865.5	0	0	0	1	0	0	0	0	0	0	0	0	0	0	0	0	0	0	0	0	0	0	0	0	0	0	0	0	0	0	0	0	0
AC018890.6	0	0	0	0	0	0	0	0	0	0	0	0	0	0	0	0	0	0	0	1	0	0	0	0	0	0	0	0	0	0	0	0	0
AC021231.1	0	0	1	0	0	0	0	0	0	0	0	0	0	0	0	0	0	0	0	0	0	0	0	0	0	0	0	0	0	0	0	0	0
AC022007.5	0	1	1	2	0	4	0	2	0	2	0	0	0	0	0	0	2	2	0	1	0	0	1	1	1	0	5	0	0	0	19	0	0
AC022616.1	1	0	0	0	0	6	0	0	0	0	0	0	0	0	0	0	0	0	0	0	0	0	0	0	0	0	0	0	0	0	10	0	0
AC023283.1	0	0	0	0	0	0	0	0	0	0	0	0	0	0	0	0	0	0	0	1	0	0	0	0	0	0	0	0	0	1	1	0	0
AC023310.1	0	2	5	5	2	1	0	1	2	6	0	0	0	0	0	0	6	6	0	0	0	0	0	0	3	7	4	0	0	1	29	2	0
AC024132.1	0	0	0	1	0	0	0	0	0	0	0	0	0	0	0	0	0	0	0	0	0	0	0	0	1	0	0	0	0	0	0	0	0
AC024560.3	1	1	2	4	1	3	0	0	1	7	1	1	0	0	1	2	6	6	0	0	0	0	0	1	0	2	0	0	0	0	8	0	0
AC024592.12	0	0	0	0	0	0	0	0	0	0	0	0	0	0	0	0	0	0	0	0	0	0	0	0	0	1	0	0	0	0	1	0	0
AC024937.1	0	0	0	4	1	0	0	1	1	0	0	0	0	0	0	1	0	1	0	0	0	0	0	0	0	0	0	0	0	0	7	0	0
AC024937.4	0	0	0	0	0	0	0	0	0	0	0	0	0	0	0	0	0	0	0	1	0	0	0	0	0	0	0	0	0	0	0	0	0
AC024937.6	0	0	0	0	0	0	0	0	0	0	0	0	0	0	0	0	0	0	0	1	0	0	0	0	0	0	0	0	0	0	0	0	0
AC025048.1	0	3	1	0	0	2	0	0	2	3	0	0	0	0	1	0	2	0	0	0	0	0	0	1	0	2	3	0	0	0	6	0	0
AC026495.1	0	0	0	0	0	0	0	0	0	0	0	0	0	0	0	0	0	0	0	0	0	0	0	0	2	0	0	0	0	0	0	0	0
AC026904.1	0	0	0	2	0	0	0	0	0	0	0	0	0	0	0	0	0	0	0	0	0	0	0	0	0	0	0	0	0	0	0	0	0
AC027612.6	0	2	1	1	0	1	0	2	0	0	0	0	0	0	1	0	3	6	0	0	0	0	1	0	0	3	1	0	0	0	8	0	0
AC034110.1	0	0	2	1	0	0	0	0	0	0	0	1	0	0	0	0	0	0	0	0	0	0	0	0	0	0	0	0	0	0	4	0	0
AC034228.4	0	0	0	1	0	0	0	0	0	0	0	0	0	0	0	0	0	0	0	0	0	0	0	0	0	0	0	0	0	0	0	0	0
AC037459.4	0	0	0	0	0	1	0	0	0	0	0	0	0	0	0	0	0	0	0	0	0	0	0	0	1	0	0	0	0	0	0	0	0
AC044860.1	0	0	0	0	0	0	0	0	0	0	0	0	0	0	0	0	0	0	0	0	0	0	0	1	0	0	0	0	0	0	6	0	0
AC053503.4	0	0	0	0	0	0	0	0	0	0	0	0	0	0	0	0	0	0	0	0	0	0	0	0	0	0	0	0	0	0	2	0	0
AC055873.1	0	0	0	1	0	0	0	0	0	0	0	0	0	0	0	0	0	0	0	0	0	0	0	0	0	0	0	0	0	0	0	0	0
AC058791.1	0	0	0	0	0	1	0	0	0	0	0	0	0	0	0	0	1	0	0	0	0	0	0	0	0	1	0	0	0	0	0	0	0
AC060834.2	0	0	1	0	0	0	0	0	0	0	0	0	0	0	0	0	0	0	0	0	0	0	0	0	0	0	0	0	0	0	0	0	0
AC061975.1	0	0	3	0	0	2	0	0	1	0	0	1	1	0	0	0	7	7	0	1	0	0	1	1	2	13	2	0	1	0	14	0	0
AC062028.1	0	0	1	0	0	0	0	0	0	0	0	0	0	0	0	0	0	0	0	0	0	0	0	0	0	0	0	0	0	0	3	0	0
AC068279.3	0	0	0	1	0	0	0	0	0	0	0	0	0	0	0	0	0	0	0	0	0	0	0	0	0	0	0	0	0	0	0	0	0
AC068538.2	0	0	0	0	0	1	0	2	0	0	0	0	0	0	0	0	2	0	0	0	1	0	0	0	0	11	1	0	0	0	6	0	0
AC068831.10	0	2	2	3	0	2	0	0	0	0	0	0	0	0	0	1	1	2	0	0	1	0	0	0	0	4	0	0	0	0	20	0	0
AC069213.1	0	0	0	1	0	0	0	0	0	0	0	0	0	0	0	0	0	0	0	0	0	0	0	0	0	0	0	0	0	0	0	0	0
AC069285.1	0	0	0	0	0	0	0	0	0	0	0	0	0	0	0	0	0	0	0	0	0	0	0	0	1	0	0	0	0	0	0	0	0
AC073130.2	0	0	0	0	0	0	0	0	0	0	0	0	0	0	0	0	0	0	0	0	0	0	0	0	0	0	0	0	0	0	1	0	0
AC073133.1	0	0	0	0	0	0	0	0	0	0	0	0	0	0	0	0	1	0	0	0	0	0	0	0	0	0	0	0	0	0	0	0	0
AC073254.1	0	0	0	0	0	3	0	0	0	0	0	0	0	0	0	1	0	0	0	0	0	0	0	0	0	0	0	0	0	0	11	0	0
AC073310.4	0	4	2	2	0	3	0	3	3	3	0	0	0	1	0	0	22	6	0	2	1	0	0	2	1	23	4	0	0	0	20	1	0
AC073343.13	0	0	0	0	0	0	0	1	0	0	0	0	0	0	0	0	0	0	0	0	0	0	0	0	0	0	0	0	0	0	6	0	0
AC073464.11	0	0	1	0	0	2	0	1	0	0	0	0	0	0	0	1	0	1	0	0	0	0	0	1	0	3	0	0	0	0	12	0	0
AC073464.7	0	0	0	0	0	0	0	0	0	0	0	0	0	0	0	0	0	0	0	0	0	0	0	0	0	0	0	0	0	0	3	0	0
AC073465.3	0	0	0	0	0	0	0	0	0	0	0	0	0	0	0	0	0	0	0	1	0	0	0	0	0	0	0	0	0	0	0	0	0
AC073648.1	0	0	0	1	0	0	0	0	0	0	0	0	0	0	0	0	0	0	0	0	0	0	0	0	0	0	0	0	0	0	0	0	0
AC073842.19	0	0	0	1	0	0	0	0	0	0	0	0	0	0	0	0	0	0	0	0	0	0	0	0	0	0	0	0	0	0	0	0	0
AC073869.1	0	1	1	0	0	4	0	0	0	0	0	3	0	0	1	1	6	5	0	0	0	0	0	2	0	3	3	0	0	0	14	0	0
AC073869.2	0	0	1	0	0	2	0	0	0	0	0	0	0	0	0	1	2	1	0	0	0	0	0	0	0	1	0	0	0	0	9	0	0
AC073869.20	1	8	3	1	0	12	0	0	2	10	0	4	2	0	2	2	34	34	0	2	1	0	0	3	1	35	5	1	0	0	24	0	1
AC074286.1	0	0	0	0	0	0	0	0	0	0	0	0	0	0	0	0	0	0	0	0	0	0	0	0	1	0	0	0	0	0	0	0	0
AC074391.1	0	0	0	2	0	0	0	0	0	0	0	0	0	0	0	0	0	0	0	0	0	0	0	0	1	0	0	0	0	0	5	0	0
AC078899.1	0	7	4	4	0	10	0	4	3	8	0	1	0	0	1	4	8	18	0	2	2	1	2	4	3	41	4	0	0	0	22	0	0
AC079586.1	0	0	0	0	0	0	0	1	0	0	0	0	0	0	0	0	0	0	0	0	0	0	0	0	0	0	0	0	0	0	3	0	0
AC079610.1	0	0	0	1	0	0	0	0	0	0	0	0	0	0	0	0	0	0	0	0	0	0	0	0	1	0	0	0	0	0	7	0	0
AC079612.1	0	0	1	1	0	6	0	0	0	0	0	0	1	0	0	1	0	0	0	0	0	0	0	0	0	0	0	0	0	0	19	0	0
AC079776.3	0	0	0	1	0	2	0	1	0	0	0	0	0	0	0	0	0	1	0	1	1	0	0	0	0	1	0	0	0	0	2	0	0
AC080008.1	0	4	2	1	0	7	0	0	3	2	0	0	0	1	0	0	2	6	0	4	1	0	0	1	0	9	3	0	0	0	8	0	0
AC083864.4	0	0	0	1	0	0	0	0	0	0	0	0	0	0	0	0	0	0	0	0	0	0	0	0	1	0	0	0	0	0	0	0	0
AC083899.3	0	2	0	0	0	2	0	1	2	0	0	0	0	0	0	0	1	8	0	0	0	0	0	1	0	13	0	0	0	0	10	0	0
AC087651.1	0	0	0	1	1	1	0	0	0	0	0	0	0	0	0	0	0	0	0	0	0	0	0	0	0	0	0	0	0	0	1	0	0
AC090774.2	0	1	0	0	0	0	1	0	0	0	0	0	0	0	0	1	1	0	0	0	0	0	0	0	0	1	0	0	0	0	2	0	0
AC090825.1	0	3	2	2	0	3	0	2	1	3	0	1	0	0	3	2	23	11	0	8	1	0	2	2	5	25	7	0	0	0	53	0	1
AC090954.1	0	0	0	1	0	0	0	0	0	0	0	0	0	0	0	0	0	0	0	0	0	0	0	0	0	0	0	0	0	0	0	0	0
AC090954.2	0	0	0	0	0	0	0	0	0	0	0	0	0	0	0	0	0	0	0	0	0	0	0	0	0	0	0	0	0	0	6	0	0
AC090958.5	0	0	0	0	0	0	0	0	0	0	0	0	0	0	0	0	1	0	0	0	0	0	0	0	0	0	0	0	0	0	0	0	0
AC091178.2	0	0	0	1	0	0	0	0	0	1	0	0	0	0	0	0	2	1	0	0	0	0	0	0	0	1	0	0	0	0	2	0	0
AC091565.1	0	3	1	2	0	2	0	0	2	4	0	0	0	0	0	1	2	6	0	0	1	0	0	2	1	15	4	0	0	0	17	0	0
AC091801.1	0	0	0	0	0	2	0	0	0	0	0	0	0	0	0	0	0	0	1	0	0	0	0	0	0	0	0	0	0	0	4	0	0
AC091849.1	0	0	0	0	0	2	0	0	0	0	0	0	0	0	0	0	0	0	0	0	0	0	0	1	0	0	0	0	0	0	3	0	0
AC092017.1	1	2	7	3	0	2	0	1	1	3	0	0	0	1	1	1	6	6	0	1	1	0	1	3	1	15	0	0	0	0	12	0	0
AC092071.1	0	4	2	5	0	8	0	1	5	7	0	0	0	1	0	0	7	4	0	1	0	1	1	4	2	20	6	0	0	0	19	1	0
AC092155.1	0	0	0	0	0	0	0	0	0	0	0	0	0	0	0	0	0	0	0	1	0	0	0	0	0	0	0	0	0	0	0	0	0
AC092162.1	0	0	0	0	0	0	0	0	0	0	0	0	0	0	0	0	0	0	0	1	0	0	0	0	0	0	0	0	0	0	0	0	0
AC092198.1	0	0	0	0	0	0	0	0	0	0	0	0	0	0	0	0	0	0	0	0	0	0	0	0	0	0	0	0	0	0	1	0	0
AC092265.1	0	0	0	0	0	0	0	0	0	0	0	0	0	0	0	0	0	0	0	0	0	0	0	0	1	0	0	0	0	0	0	0	0
AC092338.5	0	0	0	0	0	0	0	0	0	0	0	0	0	0	0	0	0	0	0	0	0	0	0	0	1	0	0	0	0	0	0	0	0
AC092375.1	0	0	1	0	0	0	0	1	0	0	0	0	0	0	0	0	0	0	0	0	0	0	0	1	0	0	0	0	0	0	1	0	0
AC092535.3	0	0	0	0	0	0	0	0	0	0	0	0	0	0	0	0	0	1	0	0	0	0	0	0	0	0	0	0	0	0	4	0	0
AC092835.2	0	0	1	0	0	0	0	0	0	0	0	0	0	0	0	0	0	0	0	0	0	0	0	0	0	0	0	0	0	0	0	0	0
AC092865.1	0	0	0	1	0	0	0	0	0	0	0	0	0	0	0	0	0	0	0	0	0	0	0	0	0	0	0	0	0	0	0	0	0
AC092933.3	0	0	0	0	0	0	0	0	0	0	0	0	0	0	0	0	0	0	0	1	0	0	0	0	0	0	0	0	0	0	0	0	0
AC093063.3	1	1	2	2	0	3	0	0	1	0	0	0	1	0	0	0	1	0	0	3	0	0	0	2	1	4	0	0	0	0	18	0	0
AC093616.4	0	2	0	0	0	0	0	1	1	0	0	0	1	0	0	0	0	3	0	1	0	0	0	2	0	7	0	1	0	0	10	0	0
AC093642.1	0	0	0	0	0	0	0	0	0	0	0	0	0	0	0	0	0	0	0	0	0	0	0	0	0	0	0	0	0	0	3	0	0
AC093642.5	0	0	1	0	0	4	0	1	1	2	0	0	1	0	0	1	1	2	0	2	0	0	0	0	0	1	0	0	0	0	7	0	0
AC093802.1	0	0	0	0	0	0	0	0	0	0	0	0	0	0	0	0	0	0	0	0	0	0	0	0	1	0	0	0	0	0	0	0	0
AC093838.4	0	6	4	3	0	19	0	0	4	3	1	1	1	0	1	0	13	12	0	2	0	0	0	5	3	13	10	0	0	0	37	1	0
AC096574.5	0	0	0	0	0	1	0	0	0	0	0	0	0	0	0	0	0	0	0	0	0	0	0	0	0	0	0	0	0	0	0	0	0
AC096579.13	0	2	2	1	0	2	0	0	3	1	0	0	0	0	0	1	2	3	0	0	1	0	0	0	0	7	2	0	0	0	12	0	0
AC096772.6	0	0	0	1	0	0	0	1	0	0	0	0	0	0	0	0	0	0	0	0	0	0	0	0	0	0	0	0	0	0	4	0	0
AC097374.2	0	1	3	1	0	2	0	0	2	1	0	1	0	0	0	1	3	2	0	1	0	0	1	1	1	15	2	0	0	0	10	0	0
AC098823.3	0	0	0	0	0	0	0	0	0	0	0	0	0	0	0	0	0	0	0	0	0	0	0	0	0	0	0	0	0	0	1	0	0
AC100757.1	0	1	2	0	0	1	0	3	0	0	0	0	0	0	0	0	4	5	0	0	0	0	2	0	1	7	2	0	1	0	21	0	0
AC103564.7	0	0	0	1	0	0	0	0	0	0	0	0	0	0	0	0	0	0	0	0	0	0	0	0	0	0	0	0	0	0	0	0	0
AC104012.1	0	0	0	0	0	0	0	0	0	0	0	0	0	0	0	0	0	0	0	0	0	0	0	0	1	0	0	0	0	0	0	0	0
AC104073.2	0	0	0	0	0	0	0	0	0	0	0	0	0	0	0	0	0	0	0	0	0	0	0	0	0	1	0	0	0	0	1	0	0
AC104389.1	0	0	2	1	0	2	0	1	1	1	0	0	0	0	0	0	3	0	0	1	0	0	0	0	0	2	2	0	0	0	3	0	0
AC104389.2	0	0	0	0	0	1	0	0	0	0	0	0	0	0	0	1	1	1	0	0	0	0	0	0	0	0	1	0	0	0	1	0	0
AC104654.1	0	0	0	1	0	0	0	1	0	0	0	0	0	0	0	0	0	0	0	0	0	0	0	0	1	0	0	0	0	0	5	0	0
AC104809.3	0	0	1	3	1	8	0	1	0	0	0	1	1	0	0	4	0	0	0	0	0	0	0	1	1	0	0	1	0	0	17	0	0
AC105339.2	1	2	0	1	0	3	0	1	0	0	0	1	0	0	0	0	1	5	0	0	0	0	0	0	0	5	3	0	0	0	10	0	0
AC106782.1	0	0	0	0	0	0	0	0	0	0	0	0	0	0	0	0	0	0	0	0	0	0	0	0	0	0	0	0	0	0	1	0	0
AC106788.1	0	0	0	0	0	0	0	0	0	0	0	0	1	0	0	0	0	0	0	0	0	0	0	0	0	0	0	0	0	0	2	0	0
AC106860.1	0	0	0	0	0	0	0	0	0	0	0	0	0	0	0	0	0	0	0	0	0	0	0	0	0	0	0	0	0	1	0	0	0
AC107977.2	0	0	0	2	0	0	0	0	5	1	0	0	0	0	1	0	6	3	0	2	0	0	0	0	0	6	2	0	0	0	6	0	0
AC108142.1	0	0	1	4	1	12	0	1	0	0	0	1	1	0	0	3	0	0	0	0	0	0	0	0	3	0	0	0	0	0	27	0	0
AC110615.1	0	0	0	0	0	0	0	0	0	0	0	0	0	0	0	0	0	0	0	0	0	0	1	0	0	0	0	0	0	0	1	0	0
AC112198.1	0	0	0	0	0	0	0	0	0	0	0	0	0	0	0	0	0	0	0	1	0	0	0	0	0	0	0	0	0	0	0	0	0
AC112229.1	0	0	0	0	0	0	0	0	0	0	0	0	0	0	0	0	0	0	0	1	0	0	0	0	0	0	0	0	0	0	0	0	0
AC112721.2	0	0	0	0	0	0	0	0	0	0	0	0	0	0	0	0	0	0	0	0	0	0	0	0	1	0	0	0	0	0	0	0	0
AC113607.2	0	0	1	0	0	0	0	0	0	0	0	0	0	0	0	0	0	0	0	0	0	0	0	0	0	0	0	0	0	0	0	0	0
AC114494.1	0	0	0	0	0	0	0	0	0	0	0	0	0	0	0	0	0	0	0	1	0	0	0	0	0	0	0	0	0	0	2	0	0
AC114776.3	0	0	0	2	0	0	0	0	0	0	0	0	0	0	0	0	0	0	0	0	0	0	0	0	1	0	0	0	0	0	0	0	0
AC114798.1	0	0	0	0	0	0	0	0	0	0	0	0	0	0	0	0	0	0	0	0	0	0	0	0	1	0	0	0	0	0	0	0	0
AC116165.1	0	0	2	2	0	0	0	1	2	4	0	0	0	0	1	1	3	8	0	1	1	0	0	0	0	11	2	0	0	0	15	2	0
AC116366.6	0	0	0	1	1	2	0	1	0	0	0	0	1	0	0	2	0	0	0	0	0	0	0	1	0	0	0	1	0	0	4	0	0
AC116533.2	0	0	0	0	0	0	0	0	0	0	0	0	0	0	0	0	0	0	0	0	0	0	0	0	1	0	0	0	0	0	0	0	0
AC117415.1	0	0	1	0	0	0	0	0	0	0	0	0	0	0	0	0	0	0	0	0	0	0	0	0	0	0	0	0	0	0	2	0	0
AC118063.1	0	0	0	0	0	0	0	0	0	0	0	0	0	0	0	0	0	0	0	1	0	0	0	0	1	0	0	0	0	0	0	0	0
AC124312.1	0	2	2	8	0	1	0	6	9	7	0	1	0	0	1	0	9	23	0	6	1	0	1	4	2	21	8	0	0	1	28	1	0
AC125232.1	1	0	0	1	0	3	0	0	1	3	0	0	1	0	1	0	3	0	0	0	1	0	0	0	0	6	1	0	1	0	14	0	0
AC126323.1	0	4	5	4	0	0	0	0	1	2	0	0	0	0	0	0	4	1	0	1	0	0	1	2	2	12	3	0	0	0	27	0	0
AC126323.2	0	0	0	0	0	0	0	0	0	0	0	0	0	0	0	0	0	0	0	1	0	0	0	0	0	0	0	0	0	0	4	0	0
AC126407.1	0	0	0	0	0	1	0	0	0	0	0	0	0	0	0	0	0	1	0	0	0	0	0	0	0	0	0	0	0	0	0	0	0
AC126544.1	0	0	0	4	0	0	0	0	0	0	0	0	0	0	0	0	0	0	0	0	0	0	0	0	0	0	0	0	0	0	6	0	0
AC129492.1	0	0	0	0	0	0	0	0	0	0	0	0	0	0	0	0	0	0	0	0	0	0	0	0	0	0	0	0	0	0	0	1	0
AC133555.1	0	0	0	0	0	0	0	2	0	0	0	0	0	0	0	0	0	0	0	0	0	0	0	0	1	0	0	1	0	0	2	0	0
AC133785.1	0	0	1	1	0	0	0	0	0	0	0	0	0	0	0	0	0	0	0	0	0	0	0	0	0	0	0	0	0	0	1	0	0
AC136698.1	0	0	0	1	0	0	0	0	0	0	0	0	0	0	0	0	0	0	0	0	0	0	0	0	0	0	0	0	0	0	1	0	0
AC137934.1	0	0	0	0	0	0	0	0	0	0	0	0	0	0	0	0	0	0	0	0	0	0	0	0	0	0	0	0	0	0	1	0	0
AC138969.4	1	0	0	1	1	2	0	0	0	0	0	0	0	0	0	0	0	0	0	0	0	0	0	0	0	0	0	0	0	0	15	0	0
AC140725.4	0	0	0	4	0	0	0	0	0	0	0	0	0	0	0	1	0	0	0	0	0	0	0	0	0	0	0	0	0	0	2	1	0
AC141586.5	0	0	0	0	0	0	0	0	0	0	0	0	0	0	0	0	0	0	0	0	0	0	0	0	0	0	0	0	0	0	1	0	0
AC215219.2	1	0	4	4	0	4	0	1	0	1	0	1	0	0	2	0	2	0	0	0	1	0	0	0	2	0	4	0	0	0	25	0	0
AC226119.5	0	0	1	0	0	0	0	0	0	0	0	0	0	0	0	0	1	0	0	0	0	0	0	0	0	0	0	0	0	0	1	0	0
AC231657.1	0	0	1	1	0	3	0	0	0	0	0	0	0	0	0	0	0	0	0	0	1	0	0	1	0	1	1	0	0	0	3	0	0
AC233702.1	0	2	1	3	0	1	0	1	0	3	0	0	0	0	0	0	8	0	0	0	0	0	0	1	0	3	0	0	0	0	16	0	0
AC239395.1	0	0	0	2	0	0	0	0	0	0	0	0	0	0	0	0	0	0	0	0	0	0	0	0	0	0	0	0	0	0	0	0	0
AC241585.2	0	0	0	2	0	0	0	1	0	0	0	0	0	0	0	0	0	0	0	0	0	0	0	0	0	0	0	0	0	0	1	0	0
AC243562.1	0	0	2	5	0	0	0	0	0	0	0	0	0	1	0	0	0	2	0	0	0	0	0	0	0	3	2	0	0	0	4	0	0
AC244205.1	0	0	0	1	0	1	1	0	0	0	0	0	0	0	0	1	0	0	0	0	0	0	0	0	0	0	0	0	0	0	3	0	0
AC245028.1	1	0	0	0	0	1	1	0	0	1	0	0	0	0	0	0	1	0	0	0	0	0	0	1	0	0	0	0	0	0	3	0	0
AC245033.1	0	2	3	3	1	1	0	2	0	0	0	0	0	1	0	0	1	1	0	1	1	0	0	0	2	2	3	0	0	1	22	0	0
AC245100.1	0	0	0	1	0	0	0	2	1	1	0	0	1	0	0	0	1	1	0	0	0	0	0	0	0	0	0	0	0	0	5	0	0
ACAA1	0	4	0	1	0	8	0	1	2	0	0	0	4	0	1	2	0	2	0	1	1	0	3	1	0	8	8	0	0	0	17	0	0
ACAA2	0	3	4	4	0	3	0	2	2	2	0	0	0	0	3	2	3	2	1	3	0	0	0	2	0	5	10	0	0	0	19	0	0
ACACA	1	34	20	12	0	41	1	9	12	23	0	2	5	2	8	11	28	22	0	8	1	1	6	8	1	45	29	1	0	0	70	1	0
ACACB	2	23	15	16	0	42	2	10	16	20	0	4	3	4	9	10	32	47	1	19	2	0	3	5	5	55	42	0	2	1	76	1	0
ACAD10	2	10	10	7	0	11	1	2	8	14	0	4	3	0	1	3	13	13	0	5	2	0	3	2	2	32	15	1	2	0	43	1	0
ACAD11	0	8	10	8	0	18	0	3	3	6	0	0	1	0	2	7	11	10	0	9	1	0	0	5	2	13	12	0	1	0	37	0	0
ACAD8	0	4	4	5	0	6	0	0	4	2	0	0	1	1	1	7	7	5	0	3	0	0	0	5	2	6	6	0	0	0	38	1	0
ACAD9	1	7	5	6	0	12	0	2	3	3	0	1	1	0	2	2	11	11	0	7	2	0	0	5	2	11	10	0	2	0	34	0	0
ACADL	0	3	5	2	0	7	0	2	2	5	0	0	4	1	0	2	7	4	0	3	1	0	0	4	1	8	2	0	1	0	36	0	0
ACADM	0	8	3	2	0	9	1	3	3	3	0	1	2	1	1	4	11	12	0	4	2	0	0	6	1	9	10	0	0	1	29	0	0
ACADS	1	8	1	3	0	8	0	0	8	6	0	1	0	1	2	0	3	3	0	5	1	0	3	4	0	7	6	0	0	0	21	0	0
ACADSB	0	5	4	2	0	10	1	1	3	4	0	1	3	0	0	0	5	3	0	4	1	0	2	0	2	8	10	0	3	0	31	1	0
ACADVL	0	6	4	4	1	8	0	2	6	7	0	2	1	0	1	2	4	4	1	3	0	0	2	1	1	5	7	0	0	0	36	0	0
ACAN	0	28	10	12	0	37	0	7	13	15	1	7	3	2	9	10	54	36	2	10	4	0	6	8	9	92	32	0	2	1	68	1	0
ACAP1	1	6	7	6	0	16	0	0	7	6	0	4	2	0	2	3	4	8	2	4	1	1	1	3	1	28	11	0	1	0	34	0	0
ACAP2	1	8	5	7	1	17	0	5	5	4	0	3	1	0	0	7	10	9	0	2	3	0	1	3	1	12	12	0	1	0	46	0	0
ACAP3	1	11	4	7	0	18	0	2	2	4	0	0	2	0	1	5	8	6	0	0	1	0	0	1	2	10	6	0	0	0	36	0	0
ACAT1	0	8	4	3	0	10	0	2	2	0	0	2	1	1	0	2	4	3	0	4	1	0	1	0	1	1	7	1	0	0	29	0	0
ACAT2	0	2	5	2	0	8	0	1	2	6	0	1	1	0	1	7	3	5	0	2	0	1	1	1	0	3	5	0	0	0	21	0	0
ACBD3	2	4	4	8	1	5	0	1	4	5	1	0	0	0	1	1	1	1	0	2	1	1	0	2	0	5	5	1	0	1	44	0	0
ACBD4	1	12	2	3	0	15	0	1	1	3	1	2	0	1	1	2	7	7	0	2	0	0	1	0	0	11	10	0	0	1	22	0	0
ACBD5	1	7	3	5	1	5	0	2	3	2	0	1	2	0	3	1	13	3	0	3	1	0	2	3	2	8	8	1	1	1	26	1	0
ACBD6	2	5	1	0	0	7	1	0	0	4	0	0	1	0	0	2	4	2	0	2	0	0	0	1	3	4	3	0	1	0	15	0	0
ACBD7	0	9	2	1	0	3	0	0	2	1	0	1	0	0	0	0	1	2	0	1	0	0	1	1	0	6	3	0	0	0	8	0	0
ACCS	0	8	8	5	0	9	1	5	5	3	0	2	1	0	5	5	14	9	0	7	2	0	2	3	2	11	9	0	0	0	33	0	0
ACCSL	1	5	9	4	0	7	0	4	8	3	0	0	2	0	0	4	14	16	0	11	1	0	3	3	2	13	20	0	0	0	28	1	0
ACD	0	13	1	5	0	10	0	3	5	6	0	2	0	0	2	0	7	6	0	4	1	0	1	0	1	26	11	0	1	0	21	0	1
ACE	0	11	16	12	1	28	1	3	14	8	0	2	5	1	4	5	23	17	0	0	2	0	4	5	1	56	19	1	0	0	56	1	0
ACE2	0	7	6	3	0	11	1	2	4	6	0	1	1	2	2	1	12	10	0	3	2	0	1	2	1	15	11	0	0	0	44	2	0
ACE3P	0	0	0	0	0	0	0	0	0	0	0	0	0	0	0	0	0	0	0	0	0	0	0	0	0	0	0	0	0	0	1	0	0
ACER1	1	2	1	1	0	9	0	0	6	2	0	1	4	0	3	0	7	8	0	1	1	0	0	1	1	15	4	0	0	0	18	0	0
ACER2	1	3	3	2	0	5	0	0	6	1	0	0	1	1	1	2	8	3	0	0	0	1	0	2	0	5	8	0	0	0	23	1	0
ACER3	0	5	7	3	0	4	0	0	3	2	0	1	0	2	0	1	2	4	1	1	0	0	1	2	0	1	2	1	1	0	18	0	0
ACHE	1	11	3	6	1	12	0	6	5	2	0	1	1	1	1	4	8	10	0	2	3	0	3	2	2	18	18	0	0	1	29	0	0
ACIN1	0	20	15	12	1	27	0	1	9	10	1	6	4	2	3	4	15	11	0	9	2	1	3	4	3	15	25	1	1	0	58	1	0
ACKR1	1	5	5	7	0	11	0	4	4	10	0	0	0	0	0	3	28	16	0	3	0	0	2	0	1	28	9	0	0	0	29	0	0
ACKR2	1	1	5	0	0	10	0	1	3	4	0	0	0	1	3	0	7	5	0	0	1	0	2	6	2	27	7	0	1	0	31	1	0
ACKR3	0	1	5	5	0	21	1	0	6	2	0	1	0	0	1	4	11	5	0	5	0	0	3	6	0	26	15	0	0	1	36	1	0
ACKR4	1	2	5	1	1	13	0	2	2	2	1	0	1	0	0	0	5	5	0	1	1	0	0	4	1	3	6	0	1	0	39	0	0
ACLY	1	17	6	11	1	20	0	1	5	5	1	4	4	1	4	5	5	6	0	9	2	1	2	4	5	17	11	1	0	1	41	1	0
ACMSD	0	4	1	2	0	12	0	0	4	6	0	0	1	0	1	1	6	8	0	1	1	0	0	2	0	29	8	1	0	0	26	0	0
ACO1	1	8	5	4	0	12	1	0	7	7	0	4	1	2	1	5	8	5	0	5	0	0	3	2	3	14	11	0	0	0	53	0	0
ACO2	0	9	7	2	1	11	0	1	2	4	0	1	1	1	3	2	8	3	1	3	0	0	1	0	1	13	12	0	0	0	32	0	0
ACOT1	0	1	2	2	0	3	0	1	0	0	0	1	0	0	1	0	3	0	0	2	1	0	0	0	0	6	5	0	0	0	10	0	0
ACOT11	0	14	5	3	0	9	0	2	6	8	0	0	2	0	2	1	6	9	1	2	1	0	1	2	2	22	9	0	0	0	33	0	0
ACOT12	0	9	1	4	0	16	0	1	6	4	1	0	0	0	0	4	15	7	1	1	3	2	2	2	1	22	11	0	1	0	34	1	0
ACOT13	0	3	1	4	0	3	0	0	1	2	0	0	2	0	0	2	2	1	1	1	0	0	0	2	1	0	2	0	1	0	20	0	0
ACOT2	0	4	2	4	0	5	0	0	1	3	0	3	2	0	0	4	5	4	0	4	0	0	0	1	0	5	5	1	0	0	18	1	0
ACOT4	1	3	4	1	0	6	0	1	7	2	0	0	0	0	2	1	5	3	0	3	1	0	0	2	0	12	2	0	0	0	15	0	0
ACOT6	0	2	1	1	0	3	0	3	2	2	0	1	0	0	1	1	3	8	1	0	0	0	0	2	1	5	3	0	0	0	16	0	0
ACOT7	0	4	2	6	0	12	0	1	2	0	0	1	1	1	0	0	6	3	0	5	1	0	0	2	0	6	10	0	1	0	23	0	0
ACOT8	1	4	1	5	0	4	0	0	4	5	0	2	1	0	1	0	1	5	0	3	1	0	0	1	1	8	5	0	0	0	20	0	1
ACOT9	1	1	4	4	0	9	0	2	2	3	0	2	2	1	3	2	4	4	0	4	0	0	1	1	0	5	6	2	0	0	29	0	0
ACOX1	1	17	8	4	0	10	1	4	7	4	0	1	2	0	1	1	7	11	0	4	0	0	3	2	1	16	11	0	0	1	36	0	1
ACOX2	0	11	6	7	0	10	1	1	3	5	0	1	3	0	1	4	3	5	0	3	2	0	1	3	1	15	10	0	0	0	31	0	0
ACOX3	0	13	6	6	0	11	0	1	6	1	0	3	2	0	2	2	11	6	0	5	2	0	0	3	0	16	16	0	0	0	42	0	0
ACOXL	1	4	9	4	0	10	0	1	3	9	0	1	0	0	2	3	11	6	0	0	2	0	0	5	3	41	7	1	0	0	30	0	0
ACP1	0	4	1	1	0	8	0	1	2	2	0	2	0	1	1	4	6	7	0	6	1	0	4	0	0	8	8	0	0	0	13	0	0
ACP2	0	6	5	3	0	8	0	2	2	3	0	1	3	0	1	1	5	3	0	2	2	0	0	1	1	11	6	0	0	1	21	0	1
ACP5	0	9	5	5	0	5	0	0	6	4	0	1	0	0	0	1	5	2	0	8	1	0	1	1	2	5	10	0	0	0	24	0	0
ACP6	0	1	5	4	1	4	0	1	3	5	0	2	0	0	0	0	3	6	0	6	1	0	0	0	1	19	5	0	0	0	27	0	0
ACPP	1	14	10	4	0	6	0	2	5	3	0	1	1	0	4	8	8	5	0	3	0	0	1	4	1	26	5	0	0	0	28	1	0
ACPT	0	5	2	6	0	5	0	1	2	1	0	0	0	0	0	1	8	7	0	1	1	0	2	2	1	9	5	0	0	0	17	0	0
ACR	1	4	3	5	0	9	0	1	5	1	0	1	0	0	0	2	4	1	0	5	1	0	1	4	1	7	4	0	0	0	18	1	0
ACRBP	0	5	8	3	0	15	0	1	2	6	0	1	0	0	1	2	5	9	1	9	1	0	0	2	1	18	9	0	1	1	25	0	0
ACRC	1	3	6	7	0	13	0	3	10	6	0	1	0	0	2	2	10	3	0	5	1	0	3	3	1	9	8	0	0	0	49	1	0
ACRV1	0	3	3	1	0	7	0	0	3	0	0	0	0	0	1	1	5	6	0	0	3	0	0	3	0	6	7	0	0	0	15	1	0
ACSBG1	1	6	13	6	0	15	1	2	6	9	0	3	2	0	6	2	12	19	0	9	0	0	6	3	1	27	10	0	1	0	38	0	0
ACSBG2	0	10	6	7	0	13	0	3	6	7	0	2	1	0	2	2	6	4	0	5	1	0	1	5	2	33	10	0	0	0	44	0	0
ACSF2	0	8	8	9	1	8	0	3	4	3	0	5	8	1	0	3	4	6	2	4	1	0	0	1	3	19	6	0	0	0	21	0	0
ACSF3	0	4	7	7	0	10	0	3	2	3	1	2	2	2	2	3	12	6	0	2	1	0	0	2	2	10	8	0	0	0	30	1	0
ACSL1	3	5	3	3	0	14	1	0	6	4	0	2	3	0	4	3	19	10	0	6	1	0	2	3	1	17	7	0	0	1	35	1	0
ACSL3	3	2	3	3	1	7	1	2	4	3	0	1	0	0	1	2	5	4	0	4	1	0	0	4	1	9	11	0	1	0	40	0	0
ACSL4	0	5	12	13	0	19	0	1	8	6	0	1	0	0	3	1	7	1	1	6	2	0	0	1	4	11	10	0	0	0	62	2	0
ACSL5	0	7	8	2	1	15	0	3	5	7	1	1	1	0	0	2	5	6	0	4	1	0	1	1	0	45	8	1	0	0	36	1	0
ACSL6	0	5	8	6	0	14	1	1	6	1	0	3	1	1	3	4	20	18	0	6	1	1	1	2	4	28	13	1	0	0	41	0	0
ACSM1	1	2	5	4	0	14	0	1	4	12	0	2	3	2	5	0	24	23	0	5	0	0	0	2	2	63	9	0	0	0	41	1	0
ACSM2A	1	9	8	5	0	17	0	4	6	10	1	2	5	1	2	4	31	38	0	7	0	0	1	6	1	66	19	1	0	0	40	1	0
ACSM2B	0	8	12	6	1	21	0	7	12	17	0	1	2	0	4	2	32	25	0	9	1	1	2	4	3	78	13	1	0	0	45	0	0
ACSM3	1	6	5	1	0	10	0	1	4	6	0	4	1	0	1	2	5	11	1	2	2	1	1	4	0	23	13	0	0	0	48	0	0
ACSM4	0	6	5	5	0	11	0	0	8	4	0	1	2	0	1	2	7	20	1	4	1	0	1	7	3	44	6	0	0	0	33	0	1
ACSM5	0	8	8	4	2	16	0	4	7	9	0	3	1	0	3	2	40	23	0	5	1	0	1	4	3	48	4	0	1	0	45	0	0
ACSM6	0	3	6	2	0	4	0	1	2	0	0	2	1	0	0	0	2	3	0	1	0	0	1	0	0	12	2	0	0	0	30	0	0
ACSS1	0	7	5	7	0	11	1	3	4	11	0	1	3	1	0	1	6	11	0	6	3	0	1	2	0	14	20	0	0	1	34	1	0
ACSS2	1	7	2	4	0	15	0	4	4	3	0	3	2	0	1	0	7	3	0	2	1	0	3	2	2	16	9	0	0	0	31	2	0
ACSS3	0	18	9	6	0	23	1	9	5	14	0	4	2	0	3	2	22	30	0	3	4	0	1	4	2	45	15	0	1	0	33	0	0
ACTA1	0	5	6	4	0	20	0	3	1	4	0	0	1	0	0	0	16	18	0	1	2	0	2	2	0	8	10	0	1	1	33	1	0
ACTA2	0	9	6	6	0	6	0	1	8	5	0	2	0	0	3	1	6	3	0	6	1	0	0	2	3	12	12	1	0	1	38	0	0
ACTB	1	23	11	10	0	14	3	3	9	8	1	0	9	0	3	0	13	9	0	4	1	0	3	3	3	21	14	0	1	1	31	1	1
ACTBL2	0	2	4	3	1	17	0	1	5	5	1	3	0	1	2	1	5	6	0	6	2	0	4	5	3	12	10	0	1	0	33	0	0
ACTC1	0	4	1	7	2	11	0	0	5	8	0	2	2	0	1	5	21	24	0	3	2	0	3	3	2	29	7	0	0	1	25	0	0
ACTG1	3	15	8	5	0	8	3	6	4	4	0	3	0	0	0	1	7	5	1	6	1	0	3	0	0	16	3	0	1	0	20	1	0
ACTG2	0	1	6	4	0	10	0	0	3	5	0	1	3	0	1	0	13	15	0	0	2	0	0	2	1	18	9	0	0	0	19	0	0
ACTL10	0	2	1	5	0	2	0	3	1	0	1	0	0	0	2	2	1	0	1	0	0	0	1	0	1	0	2	0	0	0	5	0	0
ACTL6A	0	9	5	4	0	15	0	1	0	3	0	2	2	0	1	1	8	4	0	2	0	0	2	1	1	5	10	0	0	0	19	1	0
ACTL6B	0	10	4	4	0	13	0	1	5	6	0	0	1	1	1	3	10	9	1	4	0	0	2	1	0	24	6	0	1	0	28	1	0
ACTL7A	0	4	5	2	0	8	0	3	3	3	1	1	0	1	0	2	5	5	0	3	2	0	0	4	0	11	19	0	0	0	22	0	0
ACTL7B	0	5	6	4	0	11	0	0	4	6	0	1	0	0	2	2	10	4	1	2	4	0	5	4	1	19	14	0	0	0	23	0	0
ACTL8	0	8	3	3	0	11	0	1	5	5	0	1	0	1	3	1	9	8	0	6	0	1	2	1	2	25	9	0	0	0	34	0	0
ACTL9	0	7	5	6	0	20	0	5	7	6	0	3	1	1	2	3	19	15	1	1	6	0	1	3	2	41	15	0	2	0	33	1	0
ACTN1	2	10	5	5	0	20	0	0	6	6	0	5	1	0	2	2	13	6	0	7	1	0	1	7	1	26	19	0	0	0	56	0	0
ACTN2	1	12	17	5	0	19	0	10	6	15	0	5	0	0	1	5	53	31	0	11	2	0	2	7	1	35	35	0	0	0	45	1	0
ACTN3	1	8	10	11	0	19	0	5	3	9	0	1	0	0	4	3	14	9	0	9	3	0	4	5	3	19	10	0	0	2	43	1	0
ACTN4	0	11	13	8	0	15	0	4	7	5	1	4	3	0	2	1	10	14	1	3	0	0	1	4	5	10	19	0	0	0	59	1	0
ACTR10	0	4	4	3	0	6	0	1	1	1	0	0	3	0	1	1	2	7	0	1	1	0	0	4	1	4	5	0	0	0	23	1	0
ACTR1A	0	8	6	4	0	4	0	0	2	1	0	0	0	1	0	1	6	4	0	6	0	0	1	2	0	5	8	0	0	0	28	1	0
ACTR1B	0	3	3	1	1	15	0	0	1	7	0	0	3	0	0	2	4	4	0	4	0	1	1	1	0	9	7	0	0	0	22	1	0
ACTR2	0	4	4	2	0	6	0	1	0	4	0	0	1	0	3	0	5	5	0	2	0	0	0	4	0	5	6	1	0	1	37	0	0
ACTR3	0	2	2	1	0	8	0	2	3	1	0	1	1	0	1	1	5	6	0	1	0	0	1	3	0	3	4	0	1	0	32	1	0
ACTR3B	0	5	5	4	1	13	0	2	1	1	0	1	0	0	1	3	11	8	0	3	1	0	2	2	2	10	4	0	1	0	31	0	0
ACTR3BP2	1	2	2	0	0	2	0	1	1	0	0	0	0	0	1	0	2	1	0	2	0	0	0	1	0	2	2	0	0	0	9	0	0
ACTR3C	0	2	0	1	0	3	0	0	2	2	0	0	0	1	0	0	1	3	0	2	1	0	0	2	0	11	1	0	0	0	9	0	0
ACTR5	1	5	8	3	0	5	0	2	6	6	0	1	2	1	0	1	6	5	0	5	1	0	2	2	2	10	13	0	0	0	28	1	0
ACTR6	0	5	6	5	1	10	0	2	2	6	0	2	0	1	0	1	3	10	1	4	0	1	2	2	0	4	5	0	1	0	23	0	0
ACTR8	0	10	7	2	0	8	0	3	8	2	1	1	1	0	0	0	7	3	0	5	1	0	0	4	0	6	14	1	0	0	22	1	0
ACTRT1	1	4	8	7	1	13	1	5	8	9	0	2	0	0	5	2	36	20	0	9	1	0	2	6	1	35	16	0	0	0	41	1	0
ACTRT2	0	6	4	3	1	9	0	4	1	9	0	1	1	0	1	2	19	12	1	6	1	0	1	1	1	37	15	0	0	1	38	0	1
ACTRT3	0	7	3	5	1	10	0	2	5	3	0	1	0	0	2	0	7	9	0	8	0	0	1	1	3	3	8	0	0	0	17	0	0
ACVR1	1	5	2	1	0	9	0	1	5	4	0	2	0	0	1	1	9	5	1	4	0	0	0	2	0	12	7	0	0	0	40	1	0
ACVR1B	0	3	14	7	1	27	0	5	2	6	0	4	1	2	2	3	12	9	0	6	1	0	2	4	3	12	16	0	0	1	50	2	0
ACVR1C	0	4	5	4	0	10	0	4	3	10	0	1	0	1	1	1	13	11	0	4	2	0	2	4	0	23	9	0	0	0	31	0	0
ACVR2A	0	4	14	9	2	39	0	5	3	3	0	2	5	1	2	13	7	6	1	3	4	0	3	6	0	6	46	1	1	1	87	0	0
ACVR2B	2	4	7	5	0	20	0	2	3	2	0	1	1	0	1	3	4	3	0	6	1	1	0	3	2	10	15	0	1	0	59	0	0
ACVRL1	1	7	6	4	0	14	0	3	5	6	0	2	0	0	4	3	13	11	0	5	1	0	3	2	1	25	13	0	0	0	37	0	1
ACY1	0	0	0	1	0	0	0	0	1	1	0	0	0	0	0	0	0	0	0	0	0	0	0	0	0	0	1	0	0	0	4	0	0
ACY3	0	8	2	0	0	3	1	0	4	3	0	0	3	0	0	1	7	7	0	1	1	0	2	1	0	13	6	0	0	1	15	0	0
ACYP1	0	1	2	0	0	0	0	1	2	1	0	0	1	0	1	0	0	1	0	0	0	0	0	2	0	1	2	0	0	0	13	0	0
ACYP2	0	0	1	3	0	1	0	0	0	0	0	0	0	0	0	0	2	2	0	0	0	0	0	0	0	0	3	0	0	0	7	0	0
ADA	1	8	4	4	0	7	0	1	1	3	0	0	3	0	1	0	5	5	0	3	0	0	1	1	2	11	8	0	0	0	21	0	0
ADAD1	0	7	7	6	0	13	0	5	5	8	0	0	3	0	4	5	18	23	0	5	1	0	0	5	4	30	20	0	0	0	35	0	0
ADAD2	0	3	3	6	0	18	1	4	2	2	0	5	2	0	0	10	5	9	0	4	4	0	4	3	2	29	14	1	0	0	27	0	1
ADAL	0	2	6	3	0	2	0	0	1	4	0	0	0	0	0	2	9	4	0	5	0	0	0	2	0	6	4	1	1	1	22	1	0
ADAM10	0	12	10	6	0	16	0	1	4	6	0	4	1	0	1	3	10	9	0	3	0	0	2	2	0	11	8	0	0	1	36	0	0
ADAM11	1	14	6	2	0	12	0	2	1	7	0	2	3	1	0	4	18	9	0	4	0	1	2	1	5	22	7	0	1	0	34	0	0
ADAM12	2	8	10	7	0	27	0	8	5	7	0	2	3	2	1	11	25	19	0	11	1	0	5	5	2	26	11	1	1	0	34	1	0
ADAM15	1	9	10	7	0	13	0	1	5	7	0	2	2	0	3	1	9	11	0	6	0	0	2	3	1	22	16	0	1	0	26	1	0
ADAM17	0	12	5	4	0	13	0	5	3	8	0	2	5	0	0	6	9	6	0	9	2	0	1	4	2	2	10	1	0	1	41	2	0
ADAM18	0	6	4	5	0	16	0	5	1	5	0	0	2	0	2	10	17	30	0	2	1	0	3	8	1	99	8	0	1	1	26	1	0
ADAM19	1	11	13	10	0	18	0	6	5	8	0	1	2	2	1	1	39	18	0	13	1	0	1	2	1	42	16	0	0	0	58	0	0
ADAM2	2	9	8	4	1	20	0	4	8	10	0	2	2	1	7	5	33	31	1	5	3	1	2	3	4	66	13	1	1	0	37	0	0
ADAM20	1	5	5	2	0	11	0	4	9	8	0	1	3	3	3	2	9	6	0	1	1	1	2	4	0	22	13	0	0	1	31	0	0
ADAM21	3	8	9	7	1	19	1	1	3	7	0	1	0	0	1	2	9	20	0	2	1	0	0	4	4	36	19	1	2	0	42	1	1
ADAM21P1	0	6	3	6	0	17	0	2	1	7	0	2	2	1	2	5	28	15	0	2	0	0	1	3	3	59	17	0	1	2	38	1	0
ADAM22	0	16	4	8	0	18	1	4	9	8	0	1	2	1	3	4	18	32	0	5	2	0	2	4	3	42	21	1	4	0	60	1	0
ADAM23	2	11	10	4	0	14	0	5	7	4	0	2	1	0	3	5	27	20	0	8	3	0	4	3	0	35	14	1	0	1	62	1	0
ADAM28	1	3	3	2	1	17	0	6	11	9	0	1	1	0	12	9	11	11	0	2	1	0	3	4	5	88	17	1	0	0	48	0	0
ADAM29	0	14	14	8	0	30	0	5	25	21	0	3	1	0	0	7	28	26	0	14	2	0	7	3	1	85	16	0	1	1	55	0	0
ADAM30	2	12	3	5	3	14	0	1	7	3	0	3	1	2	4	5	12	8	0	8	3	0	2	7	2	34	17	0	0	1	38	2	0
ADAM32	0	7	7	8	1	17	0	5	3	9	0	3	4	0	4	3	11	15	0	6	1	0	0	4	0	50	7	1	0	0	34	0	0
ADAM33	1	5	5	5	1	12	0	0	1	6	0	3	1	0	1	1	20	13	0	2	0	0	0	4	2	28	11	0	0	0	26	0	0
ADAM3A	0	0	0	1	0	0	0	2	0	0	0	0	0	0	0	0	0	0	0	0	0	0	0	0	2	0	0	0	0	1	12	0	0
ADAM5	0	0	0	0	0	0	0	1	0	0	0	0	0	0	0	0	1	0	0	0	0	0	0	0	1	0	0	0	0	0	15	0	0
ADAM7	0	5	5	7	0	28	0	8	10	9	0	1	3	0	5	5	23	19	0	5	2	0	1	2	4	94	19	0	0	0	50	0	0
ADAM8	1	4	5	4	0	18	0	1	3	5	0	1	0	0	1	5	5	7	1	2	1	0	0	1	2	11	14	0	1	0	33	0	0
ADAM9	2	8	6	7	0	22	1	1	5	2	0	2	2	1	2	2	7	10	1	3	1	0	2	6	1	11	18	1	1	0	36	1	0
ADAMDEC1	0	2	9	3	0	12	0	1	8	3	0	1	4	1	1	4	9	7	0	0	1	0	2	3	2	69	9	0	1	0	34	0	0
ADAMTS1	0	4	16	6	0	26	1	5	4	6	1	0	2	4	3	3	24	6	0	6	1	0	2	4	2	6	23	0	0	0	49	1	0
ADAMTS10	1	10	3	11	0	22	0	2	9	9	0	0	3	0	2	4	12	14	0	6	2	1	6	4	0	62	27	1	0	0	49	0	1
ADAMTS12	2	32	11	12	1	33	0	9	22	29	0	10	4	2	6	12	119	100	0	11	8	1	4	10	2	61	40	0	1	0	57	2	1
ADAMTS13	2	9	17	9	1	25	0	5	6	7	0	4	3	0	1	5	16	15	1	5	1	0	5	3	0	30	26	0	0	1	59	1	0
ADAMTS14	2	11	11	9	0	19	0	4	7	14	0	5	3	0	2	8	30	12	1	7	2	0	4	11	2	34	23	0	0	0	41	1	0
ADAMTS15	0	14	6	4	0	16	1	1	4	6	1	0	1	1	7	1	20	16	0	3	3	0	4	4	1	26	17	0	1	0	30	0	0
ADAMTS16	3	24	15	17	2	46	0	11	17	17	1	2	3	2	4	5	54	62	0	13	7	1	6	14	1	57	42	0	3	1	73	4	0
ADAMTS17	5	8	15	10	0	29	0	3	3	8	0	1	3	3	4	3	23	15	0	8	1	0	2	4	4	24	25	0	0	0	47	1	0
ADAMTS18	1	24	11	12	1	30	2	6	9	17	0	5	0	1	1	6	40	42	1	7	5	0	2	13	7	109	41	0	2	0	56	1	1
ADAMTS19	3	10	15	13	0	20	0	11	9	19	0	8	2	1	5	16	35	30	0	15	5	0	5	4	5	67	23	1	3	0	51	1	0
ADAMTS2	2	12	14	7	1	50	1	10	10	8	1	5	3	0	5	10	44	23	0	5	3	0	3	4	4	49	32	0	3	0	53	2	0
ADAMTS20	1	18	18	11	1	37	1	7	11	20	0	5	4	0	6	14	74	58	1	11	5	2	8	14	11	96	22	2	0	0	64	1	0
ADAMTS3	2	16	14	9	0	25	1	7	10	22	0	3	2	1	4	8	28	34	0	6	3	1	4	13	4	25	23	0	0	1	72	2	0
ADAMTS4	0	12	6	5	0	19	0	3	1	9	1	2	0	2	1	1	18	19	1	10	4	0	1	5	1	20	16	0	0	0	38	0	1
ADAMTS5	0	12	10	8	0	36	1	4	4	12	0	3	1	0	3	5	49	24	0	6	4	0	6	5	0	27	43	1	0	1	61	0	0
ADAMTS6	2	10	8	7	0	14	0	5	6	9	1	1	3	1	3	4	23	20	0	10	1	0	3	5	3	81	14	0	1	0	53	0	0
ADAMTS7	2	9	16	8	0	28	1	4	4	10	1	2	5	1	2	8	23	25	0	4	2	0	0	4	1	48	24	0	0	0	43	1	0
ADAMTS7P1	0	2	2	1	0	5	0	0	0	1	0	0	0	0	0	0	4	3	0	1	0	0	0	3	3	2	6	0	0	0	15	0	0
ADAMTS8	1	6	2	5	0	16	0	3	4	10	0	2	2	0	2	2	9	12	1	6	2	1	2	3	3	28	17	0	2	0	39	1	0
ADAMTS9	1	28	15	7	0	31	2	6	10	16	0	3	1	2	5	12	33	26	1	20	3	0	4	5	2	61	33	0	3	2	65	0	0
ADAMTSL1	0	22	22	14	3	37	2	8	8	16	2	3	0	1	5	9	44	23	0	12	3	1	6	7	3	49	32	2	3	0	76	5	2
ADAMTSL2	0	10	6	10	0	25	2	0	6	2	0	2	0	1	1	4	19	7	1	6	1	0	2	1	4	28	17	0	1	0	40	2	1
ADAMTSL3	1	23	27	15	0	40	0	9	8	15	0	2	3	2	3	6	53	40	0	9	4	0	3	9	4	57	37	0	2	1	63	1	0
ADAMTSL4	2	9	7	12	0	33	0	5	5	6	0	1	1	0	2	8	13	8	1	8	6	0	1	4	0	31	20	2	1	2	67	1	0
ADAMTSL5	0	2	2	1	0	8	1	0	2	2	0	3	0	0	1	3	4	3	0	1	1	0	1	0	1	6	5	0	0	0	14	0	0
ADAP1	0	5	1	1	0	6	0	1	1	2	0	1	1	1	2	2	3	3	0	0	0	0	1	0	1	6	4	0	0	0	20	0	0
ADAP2	0	3	2	4	0	15	0	4	0	4	0	0	2	0	1	0	5	5	0	3	1	0	0	0	0	18	7	0	0	0	25	1	0
ADAR	0	16	7	6	0	18	0	5	10	7	0	4	2	2	2	3	13	15	0	10	2	0	2	6	5	22	25	0	1	1	56	0	0
ADARB1	1	6	4	3	0	23	1	0	6	4	0	1	3	1	1	1	21	6	1	6	2	0	2	6	0	23	18	0	2	0	47	0	0
ADARB2	1	12	11	10	1	18	3	4	13	9	0	1	1	0	3	8	22	23	0	5	2	0	4	9	6	37	19	0	1	0	50	1	0
ADAT1	1	11	2	1	0	10	1	0	4	1	0	0	0	0	1	4	2	8	0	6	1	1	0	0	0	9	10	0	1	0	25	0	0
ADAT2	1	3	3	3	0	3	0	0	0	0	0	0	0	0	0	2	3	2	0	0	1	0	0	3	0	2	4	0	0	0	21	0	0
ADAT3	0	0	0	3	0	2	0	0	1	0	1	1	0	0	0	0	2	1	1	0	0	0	0	0	0	1	10	0	0	0	5	1	0
ADCK1	0	7	5	2	0	11	2	2	5	6	0	0	1	0	1	2	12	12	0	3	1	0	0	3	2	21	13	0	1	0	26	0	0
ADCK2	0	6	8	5	0	13	0	3	3	4	0	1	2	0	2	1	5	4	0	7	1	1	2	0	0	11	7	1	2	1	25	2	0
ADCK3	0	9	6	6	0	13	0	3	2	6	0	2	3	1	2	2	10	3	1	3	2	0	4	7	1	10	17	1	0	0	38	2	0
ADCK4	1	5	1	1	0	10	1	3	4	6	1	0	2	0	2	3	10	3	0	2	1	0	1	1	3	14	5	0	0	1	21	1	0
ADCK5	0	7	5	4	0	8	0	3	2	3	1	0	0	0	1	0	0	3	0	2	0	0	3	2	3	6	8	0	0	0	21	0	0
ADCY1	1	8	12	6	0	31	0	6	11	25	0	4	1	1	3	6	32	25	0	7	3	0	1	7	3	58	26	0	1	0	67	0	0
ADCY10	0	19	20	12	1	22	0	4	11	8	0	2	3	2	6	4	33	23	1	9	3	1	3	6	5	69	32	0	1	0	55	1	0
ADCY10P1	0	0	1	3	0	0	0	1	0	0	0	0	0	0	0	0	0	0	0	0	0	0	0	0	1	0	0	0	0	0	19	0	0
ADCY2	2	29	15	12	0	30	3	11	3	31	0	4	3	1	6	13	61	40	0	16	2	1	3	7	4	18	31	0	2	1	58	4	0
ADCY3	0	9	8	5	1	20	1	3	8	8	0	0	5	4	3	7	9	12	0	15	3	0	0	5	1	18	22	0	0	1	47	1	0
ADCY4	2	10	8	6	0	14	0	1	5	5	2	2	2	2	6	3	17	15	0	7	0	0	5	3	1	31	13	0	0	0	43	0	0
ADCY5	1	18	10	12	1	33	0	2	10	7	0	3	3	2	2	6	30	23	0	9	4	0	1	5	2	33	28	0	0	1	50	0	1
ADCY6	2	11	5	14	0	20	1	2	6	7	0	1	4	1	0	2	17	15	0	5	1	1	5	1	2	23	23	0	1	0	57	1	0
ADCY7	1	10	11	5	0	17	0	5	9	6	1	1	1	0	2	1	16	10	0	7	1	0	1	3	3	31	23	0	1	0	44	1	0
ADCY8	0	24	20	16	0	35	0	13	8	29	1	4	5	1	1	17	62	50	1	11	4	0	9	9	4	110	51	1	1	1	62	0	0
ADCY9	1	10	16	14	0	32	0	5	15	9	1	1	5	1	3	5	19	8	0	16	2	0	3	7	4	24	27	0	0	0	64	1	1
ADCYAP1	0	3	0	1	1	7	0	2	3	4	0	0	0	0	0	1	6	6	0	0	2	0	1	2	0	13	4	0	1	0	18	0	0
ADCYAP1R1	2	8	5	5	0	10	1	1	3	5	0	1	0	0	2	5	21	25	0	4	0	0	2	5	2	46	10	0	0	0	29	0	0
ADD1	0	16	8	10	0	19	0	1	6	6	0	1	5	1	1	3	11	10	0	5	1	0	0	4	1	18	9	0	0	1	49	2	1
ADD2	1	8	13	11	0	21	0	6	8	11	1	2	2	2	2	6	19	13	1	7	2	0	3	4	2	62	23	0	1	0	50	0	0
ADD3	1	9	3	5	0	14	0	2	2	2	0	2	3	1	2	2	11	4	0	3	2	0	1	2	0	15	21	0	1	1	53	0	0
ADD3-AS1	0	0	0	1	0	0	0	0	0	0	0	0	0	0	0	0	0	0	0	0	0	0	0	0	0	0	0	0	0	0	0	0	0
ADGB	3	3	19	15	1	45	2	7	3	2	0	3	1	0	1	10	7	13	0	1	2	0	0	8	3	7	2	0	0	1	92	2	0
ADGRA1	1	10	9	9	0	17	0	2	2	5	0	3	2	0	1	6	21	15	0	1	1	0	3	2	6	30	16	0	1	1	38	1	0
ADGRA1-AS1	0	0	0	4	0	0	0	1	0	4	0	1	1	0	0	0	2	0	0	0	1	0	1	0	0	4	1	0	0	0	13	0	0
ADGRA2	1	9	5	11	0	15	0	4	4	9	1	4	3	1	5	7	17	16	1	6	3	1	3	4	3	16	17	1	3	0	49	1	1
ADGRA3	1	12	14	8	0	21	2	1	4	8	0	2	2	2	6	3	25	19	1	0	4	0	7	4	4	16	16	0	3	1	62	1	0
ADGRB1	0	9	9	12	2	31	1	8	4	7	2	1	2	0	4	10	27	27	0	6	4	0	6	11	5	38	29	0	2	0	44	1	0
ADGRB2	2	12	11	14	0	29	0	7	6	11	0	1	4	2	1	8	19	23	0	13	4	1	2	5	1	33	21	0	1	0	57	1	0
ADGRB3	2	20	20	12	1	35	4	14	8	33	0	3	4	2	3	7	79	92	1	13	2	0	12	9	5	99	60	1	3	1	74	1	0
ADGRD1	1	20	10	10	0	26	0	2	12	13	2	2	3	0	4	2	23	15	0	6	6	0	4	5	2	40	18	0	1	1	50	1	0
ADGRD2	0	0	7	4	2	15	0	2	0	0	0	1	1	0	0	4	0	0	0	0	0	0	0	0	4	0	0	1	0	0	34	0	0
ADGRE1	2	13	9	4	0	21	0	5	11	9	0	3	0	1	4	6	30	23	1	7	1	0	0	6	4	64	7	0	0	1	48	2	0
ADGRE2	2	9	13	9	1	15	0	3	5	3	0	2	0	0	2	4	19	19	1	8	3	0	8	3	3	19	15	0	0	0	39	0	0
ADGRE3	1	4	14	2	0	14	0	2	7	3	0	3	0	0	2	6	13	14	0	11	2	1	2	6	3	40	11	0	2	0	29	0	0
ADGRE4P	0	4	10	4	0	0	0	3	3	2	0	1	0	0	1	0	2	13	0	2	1	0	0	1	0	20	3	0	0	0	16	0	0
ADGRE5	1	8	8	10	0	18	1	1	6	9	0	1	3	2	2	4	13	4	0	7	2	0	3	3	1	11	12	1	0	0	35	0	0
ADGRF1	0	13	12	5	0	14	0	2	4	9	0	2	2	0	4	5	6	11	0	6	1	0	3	5	3	36	11	0	1	0	41	1	0
ADGRF2	0	3	5	5	0	8	0	0	6	8	0	2	1	1	2	3	18	12	0	4	0	0	2	3	4	38	6	0	0	0	34	0	0
ADGRF3	1	5	10	4	1	25	1	3	5	5	0	0	3	0	2	1	7	8	0	9	2	0	1	5	4	31	6	0	1	1	45	0	0
ADGRF4	1	5	2	8	0	14	0	0	7	5	0	2	0	1	4	4	23	14	0	5	1	0	3	1	4	49	13	1	1	1	34	0	0
ADGRF5	0	11	18	6	0	19	1	3	15	13	0	3	2	0	6	7	12	27	0	8	1	0	2	6	3	78	16	0	1	1	59	1	1
ADGRG1	0	15	6	6	0	5	2	5	3	5	1	1	0	0	1	2	8	3	0	6	1	0	1	2	2	8	17	0	0	0	26	0	0
ADGRG2	1	14	14	13	1	22	0	2	5	6	0	2	0	1	3	2	18	16	0	7	1	0	2	4	4	15	13	0	0	1	66	1	0
ADGRG3	0	7	7	2	1	21	0	2	2	3	0	1	2	1	2	1	11	10	0	4	1	0	3	2	3	27	11	0	1	0	27	1	0
ADGRG4	4	26	31	21	1	41	0	6	16	29	0	7	1	5	12	12	114	55	0	17	5	0	8	12	6	125	44	0	1	2	97	2	1
ADGRG5	0	8	5	5	0	10	0	0	4	4	0	1	0	0	0	3	5	8	1	4	1	0	1	3	2	15	14	1	1	0	20	0	0
ADGRG6	2	11	8	8	0	21	0	1	5	9	0	5	3	0	1	6	21	11	0	4	1	1	2	8	3	21	18	0	1	1	63	0	0
ADGRG7	0	11	9	6	0	16	0	0	6	4	0	1	2	2	3	3	26	17	1	9	3	0	0	5	2	26	13	0	1	1	42	1	0
ADGRL1	2	8	10	13	1	27	2	5	5	14	1	0	2	0	1	6	8	14	0	3	2	0	3	3	1	15	25	1	3	1	59	1	0
ADGRL2	3	23	14	10	1	39	3	11	11	12	0	3	2	2	7	6	57	32	0	6	6	0	3	8	5	81	25	1	2	1	64	2	0
ADGRL3	1	28	19	15	0	42	0	11	5	23	1	4	1	0	5	17	81	55	0	17	1	1	12	15	5	56	34	1	0	1	78	1	1
ADGRL4	1	14	14	5	0	21	1	1	7	16	0	2	3	2	4	13	41	35	1	4	4	1	0	4	3	56	19	0	0	0	49	0	1
ADGRV1	5	52	44	36	3	73	2	17	21	40	1	12	11	1	13	31	65	81	1	24	4	1	11	18	15	194	71	2	6	3	106	2	0
ADH1A	0	4	4	2	0	11	0	2	8	4	0	0	0	0	4	2	13	7	0	4	2	0	1	2	0	44	10	0	0	0	26	0	0
ADH1B	1	8	3	4	0	10	0	2	2	3	0	2	1	0	2	4	18	12	0	2	1	0	1	3	2	60	9	1	1	0	30	1	0
ADH1C	0	8	7	3	0	9	0	4	3	3	0	0	0	0	4	1	8	4	0	5	0	0	0	2	1	54	7	0	0	0	30	1	0
ADH4	0	4	2	5	0	0	0	0	0	4	1	1	1	0	1	4	7	4	0	0	1	1	0	2	2	19	4	0	1	0	23	1	0
ADH5	2	5	7	0	0	6	0	0	1	5	0	2	0	0	2	2	4	5	0	2	1	0	0	4	0	7	9	0	0	0	22	0	0
ADH6	1	8	3	4	2	6	0	2	4	3	0	1	3	0	1	2	11	6	0	1	2	0	2	2	0	26	5	0	0	0	27	1	0
ADH7	2	5	5	2	0	4	0	2	4	2	0	0	1	0	1	0	12	3	0	1	1	0	1	2	4	27	3	0	2	0	23	0	0
ADHFE1	0	5	4	4	0	20	0	3	3	3	1	1	1	2	1	2	8	8	0	4	1	0	0	4	0	12	20	0	0	1	31	0	1
ADI1	0	1	0	0	0	4	0	1	1	4	0	0	3	0	2	2	4	1	0	2	0	1	1	1	1	6	3	0	0	0	10	0	0
ADIG	0	1	1	1	0	3	0	0	0	2	0	1	1	0	0	2	3	2	0	2	0	0	1	1	0	1	0	0	0	0	8	0	0
ADIPOQ	0	4	3	2	0	5	0	1	1	3	0	0	0	0	0	3	4	6	0	1	0	0	1	3	0	14	4	0	0	0	15	0	0
ADIPOR1	1	7	0	2	0	3	1	1	0	4	0	1	0	0	2	3	6	5	0	2	1	0	1	1	3	16	5	0	1	0	30	1	1
ADIPOR2	1	2	6	6	0	8	0	0	0	4	0	0	0	0	1	1	4	6	0	0	0	0	1	2	0	5	8	0	0	1	33	0	0
ADIRF	0	2	1	7	0	5	1	3	0	1	0	0	2	0	1	3	0	1	0	0	0	0	0	1	2	2	3	0	0	0	11	0	0
ADK	0	6	1	2	0	7	0	0	0	0	0	0	2	0	1	2	4	2	0	2	0	0	0	2	0	15	3	0	1	0	24	0	0
ADM	1	8	2	5	0	6	0	2	5	3	0	0	1	0	1	1	4	1	1	0	1	0	0	0	0	4	3	0	1	0	12	0	0
ADM2	0	1	2	0	0	5	0	0	2	2	0	0	0	0	0	1	0	0	0	1	1	0	0	0	0	2	2	0	0	0	3	0	0
ADM5	0	3	4	0	0	4	0	0	0	0	0	0	0	0	1	2	1	2	1	0	0	0	0	0	0	2	1	0	0	0	9	0	0
ADNP	2	8	15	7	0	17	0	3	3	6	0	2	4	3	4	4	8	7	0	11	3	0	1	5	1	13	21	1	2	0	59	0	0
ADNP2	1	6	13	5	1	17	0	1	7	5	0	4	0	1	2	6	25	7	1	8	1	0	1	5	5	20	23	0	0	0	47	0	0
ADO	1	1	0	4	3	16	0	1	1	1	1	1	2	0	0	3	2	1	0	0	0	1	0	1	1	2	1	0	2	0	28	0	0
ADORA1	0	4	6	4	1	18	1	5	3	3	0	0	0	0	1	3	12	8	0	2	0	0	2	3	1	14	14	1	1	2	27	0	0
ADORA2A	0	4	5	2	0	9	0	2	1	4	1	0	2	0	0	2	4	9	0	2	1	0	1	2	3	11	5	0	0	0	36	0	0
ADORA2B	0	2	2	0	0	6	0	1	2	2	0	1	0	1	1	1	1	0	0	3	0	0	0	0	0	4	2	0	0	1	13	0	0
ADORA3	0	5	5	5	0	10	0	1	3	4	1	3	1	0	1	4	6	5	0	5	3	0	3	1	1	32	11	0	0	0	33	0	0
ADPGK	0	4	6	4	0	9	0	2	6	3	0	0	0	0	1	0	2	0	1	2	2	0	1	0	4	4	4	2	1	0	31	1	0
ADPRH	0	6	6	3	0	9	0	0	6	4	0	0	1	0	2	2	11	11	0	4	0	0	1	3	0	10	3	0	1	0	28	1	0
ADPRHL1	0	5	4	3	0	7	0	1	3	2	0	1	0	1	2	2	5	8	0	5	0	0	1	4	0	13	6	0	0	0	28	0	0
ADPRHL2	0	4	2	2	0	8	0	0	5	0	0	0	0	0	1	3	2	4	0	3	1	0	0	2	0	9	6	0	0	0	12	1	0
ADPRM	2	5	1	2	0	5	0	1	1	4	0	0	3	0	2	1	4	1	0	2	0	0	1	1	0	4	5	0	1	0	15	0	0
ADRA1A	1	12	8	7	0	22	1	5	6	9	0	1	0	3	1	1	12	18	0	5	3	0	3	6	3	41	25	0	1	0	45	2	0
ADRA1B	1	1	2	3	0	8	0	0	5	2	0	0	0	0	2	2	11	5	0	1	1	0	1	2	0	10	10	0	0	0	32	0	0
ADRA1D	0	5	6	4	0	9	0	4	1	2	0	0	0	0	1	6	11	6	1	1	0	0	2	1	0	9	9	0	0	0	28	0	0
ADRA2A	2	4	4	9	0	23	1	3	1	0	0	1	1	0	1	4	8	4	0	3	1	0	2	1	0	7	12	0	0	0	54	1	0
ADRA2B	1	3	4	3	0	10	1	1	1	4	0	0	1	0	1	1	7	9	0	3	2	0	1	2	2	14	12	1	1	0	36	1	0
ADRA2C	1	7	1	2	0	10	0	4	3	8	0	0	0	0	1	2	6	3	0	0	2	0	1	1	2	4	8	0	0	0	20	0	0
ADRB1	1	6	1	3	1	24	0	2	2	4	0	0	0	0	0	1	2	2	0	0	0	0	0	3	0	7	10	0	0	1	32	0	0
ADRB2	0	6	5	6	0	12	0	2	2	1	0	2	0	0	2	3	9	5	0	5	0	0	2	2	1	13	11	0	0	0	34	0	0
ADRB3	1	1	3	4	1	13	0	0	3	2	0	1	0	0	0	2	3	5	2	3	0	0	0	4	1	1	9	0	0	0	15	0	0
ADRBK1	1	11	4	11	1	9	0	2	5	9	0	1	0	1	2	2	6	2	0	0	2	0	1	1	1	13	12	0	0	0	28	1	0
ADRBK2	0	4	3	5	0	13	0	2	6	6	0	0	2	0	3	5	8	4	0	3	1	0	0	7	2	12	12	1	0	0	35	1	0
ADRM1	0	12	3	5	1	5	0	4	3	2	0	1	0	0	1	3	1	3	0	1	1	0	0	3	1	6	5	0	0	0	23	1	0
ADSL	1	4	6	2	0	16	0	1	1	5	0	2	1	1	2	1	5	4	0	5	1	0	1	1	2	7	6	0	0	0	23	0	0
ADSS	1	7	7	2	1	6	0	1	2	5	0	1	2	2	1	2	8	4	1	3	2	0	1	3	1	6	6	2	0	0	36	0	0
ADSSL1	2	4	1	3	0	14	0	2	4	4	0	0	2	1	1	0	4	7	0	3	2	0	1	1	0	12	14	0	2	0	30	0	0
ADTRP	1	4	6	3	0	8	0	2	2	2	0	1	5	0	1	1	3	8	0	2	0	0	1	2	0	12	4	0	1	0	25	0	0
AEBP1	2	9	12	6	0	21	0	6	9	6	0	1	3	0	1	6	30	9	1	6	2	0	3	5	3	13	24	0	0	0	41	1	0
AEBP2	0	3	6	5	0	7	0	2	1	0	0	0	2	0	0	0	3	3	0	3	1	0	1	0	2	4	2	0	0	0	31	1	0
AEN	0	5	3	2	0	7	0	2	1	3	0	0	0	0	0	0	5	4	0	1	1	0	1	0	0	5	7	0	0	0	19	0	0
AES	0	4	0	1	0	3	0	0	0	2	0	0	0	0	0	0	3	7	0	2	0	0	0	0	0	4	2	0	0	0	13	0	1
AF013593.1	0	0	0	0	0	0	0	0	0	0	0	0	0	0	0	0	0	0	0	1	0	0	0	0	0	0	0	0	0	0	0	0	0
AF064858.6	0	1	1	0	0	0	0	0	1	0	0	0	0	0	2	0	1	1	0	1	1	0	0	0	0	4	3	0	0	0	10	0	0
AF165138.7	0	0	0	0	0	0	0	0	0	0	0	0	0	0	0	0	0	0	0	0	0	0	0	0	1	0	0	0	0	0	0	0	0
AF254983.1	0	2	1	1	0	0	0	0	1	1	0	1	0	0	0	1	3	4	0	1	0	0	0	2	1	11	3	0	0	0	6	0	0
AFAP1	0	14	7	7	0	17	0	3	3	6	0	2	3	0	1	4	7	8	0	7	1	0	4	7	2	18	20	0	1	0	64	1	0
AFAP1L1	0	5	7	8	0	11	0	3	3	4	0	2	2	1	1	5	13	12	1	11	1	1	2	8	0	13	10	0	0	0	43	1	0
AFAP1L2	1	7	9	6	0	15	0	1	6	4	0	1	2	0	1	2	10	8	0	6	1	0	0	6	3	22	10	0	1	0	38	0	0
AFF1	0	17	19	8	2	21	0	4	4	9	1	3	4	4	0	5	13	11	2	12	2	1	4	4	1	23	21	0	0	1	69	1	0
AFF2	2	22	28	25	0	44	2	15	14	18	1	2	0	2	8	8	71	28	0	13	5	0	5	6	13	48	41	1	2	4	91	2	0
AFF3	2	26	20	18	1	36	0	11	4	27	2	6	2	0	0	3	16	34	0	12	4	0	7	6	3	46	29	0	1	1	62	2	0
AFF4	1	21	12	10	3	23	0	2	4	6	0	1	3	1	2	5	8	14	0	13	1	1	0	2	1	28	20	0	1	0	55	0	0
AFG3L1P	0	0	6	3	0	0	0	1	0	0	0	0	0	0	0	0	0	0	0	0	0	0	0	0	1	0	0	0	0	1	22	0	0
AFG3L2	0	9	2	3	2	8	0	3	3	2	0	1	5	1	1	2	4	10	0	1	1	0	3	2	0	6	6	0	0	1	42	0	0
AFM	0	8	3	2	0	10	0	2	9	4	0	0	1	0	3	3	12	4	0	2	1	0	3	7	3	43	10	0	3	0	36	0	0
AFMID	1	4	2	6	1	6	0	1	2	5	0	0	1	0	0	6	8	3	0	0	0	0	0	0	1	12	4	0	1	1	30	0	0
AFP	2	6	3	4	0	13	0	1	4	2	0	1	1	0	4	1	11	12	0	3	1	0	0	2	1	30	5	0	0	0	39	1	0
AFTPH	1	10	6	7	0	11	0	3	2	6	0	3	1	0	4	6	7	10	0	2	1	1	0	3	0	5	13	1	1	0	44	2	0
AGA	1	8	1	2	0	10	2	1	3	1	0	1	1	0	1	2	4	7	0	1	1	0	1	2	0	5	8	0	1	0	22	1	0
AGAP1	0	9	9	5	0	21	0	4	6	8	0	1	0	0	4	3	15	10	0	4	2	0	0	3	2	28	30	0	0	2	50	1	1
AGAP10P	0	0	0	0	0	0	0	0	0	0	0	0	0	0	0	1	1	1	0	0	0	0	0	0	0	0	1	0	0	0	0	0	0
AGAP11	0	1	0	0	0	0	0	1	0	0	0	0	0	0	0	0	1	1	0	0	1	0	0	0	0	2	0	0	0	0	4	0	0
AGAP2	0	13	8	6	1	21	1	3	5	9	0	0	1	1	4	7	18	16	2	2	2	0	1	7	7	19	15	0	0	0	52	0	1
AGAP3	0	15	6	9	0	19	0	3	10	8	0	3	3	1	4	2	17	10	0	3	1	0	1	2	1	17	14	0	0	1	39	0	0
AGAP4	1	6	2	4	0	5	0	4	2	5	0	0	0	0	3	1	9	8	1	2	1	0	2	3	1	13	9	0	0	0	25	1	0
AGAP5	0	7	6	2	1	6	0	1	3	5	0	1	0	1	1	1	5	5	1	2	1	0	0	2	0	15	14	0	1	1	31	1	0
AGAP6	0	8	4	6	0	7	1	2	5	5	0	1	0	1	1	1	7	6	0	9	2	0	0	1	1	14	8	0	1	0	37	0	0
AGAP7P	1	7	7	3	0	12	0	3	5	7	0	0	1	0	2	4	7	11	0	5	1	0	0	1	1	29	16	1	0	0	38	1	1
AGAP9	0	3	7	4	0	11	1	3	2	0	0	0	1	1	1	1	3	3	0	2	1	0	1	3	1	21	9	0	0	0	39	1	1
AGBL1	4	13	17	4	0	19	1	8	3	13	3	4	3	1	6	10	35	25	1	10	1	1	4	7	3	61	28	0	1	0	54	0	0
AGBL2	2	6	11	3	0	9	0	1	5	7	0	0	2	2	2	3	13	14	1	5	3	1	1	5	1	25	17	0	0	0	38	0	0
AGBL3	0	0	14	5	1	22	1	2	0	0	0	0	0	1	0	5	1	0	0	0	0	0	0	2	0	0	0	0	0	0	40	0	0
AGBL4	0	2	6	3	0	14	1	3	0	0	1	0	1	0	0	3	2	4	0	5	1	0	0	1	0	12	3	1	0	0	40	0	0
AGBL5	2	9	5	11	1	21	0	5	6	9	0	0	2	0	3	1	9	9	0	7	2	0	4	2	4	13	20	0	0	1	52	0	0
AGER	0	5	0	3	0	8	0	0	2	2	0	0	0	0	0	4	3	1	0	4	2	0	1	2	1	9	7	0	0	0	24	0	0
AGFG1	0	1	3	7	1	9	0	1	3	1	0	2	3	0	1	2	3	6	0	2	1	0	4	1	1	8	2	0	2	0	38	1	0
AGFG2	0	6	9	8	0	8	0	1	4	1	0	1	1	1	2	4	7	7	0	4	2	0	0	2	0	19	10	0	0	0	29	0	0
AGGF1	0	14	9	6	0	16	0	0	1	7	0	1	1	1	1	5	3	9	0	3	2	0	0	4	3	7	11	0	1	1	45	1	0
AGK	1	2	7	2	0	8	0	1	4	6	0	2	2	0	1	0	7	2	0	6	0	0	2	5	4	9	9	0	0	0	32	0	0
AGL	1	22	8	6	0	19	1	4	4	12	1	4	2	3	5	6	24	16	0	9	3	0	4	2	0	30	16	0	1	0	54	0	0
AGMAT	0	1	3	2	0	11	0	0	3	2	0	1	1	0	1	1	3	1	0	1	0	0	0	4	1	12	7	0	0	0	17	0	0
AGMO	0	7	7	4	0	16	0	3	6	11	0	2	0	0	1	2	37	22	0	3	1	0	3	1	1	12	16	0	1	0	38	2	0
AGO1	0	11	12	8	0	14	0	4	6	8	0	1	2	1	2	2	10	8	1	7	1	0	1	2	4	23	16	0	1	2	50	0	0
AGO2	0	14	10	7	1	18	0	2	10	9	0	4	1	0	2	2	14	8	0	5	1	0	4	2	2	25	23	1	1	2	64	1	0
AGO3	1	12	8	6	1	15	0	2	2	9	0	3	2	0	1	2	12	6	0	7	0	0	2	2	0	15	8	0	0	0	37	0	0
AGO4	0	8	8	9	0	16	0	3	3	10	0	4	0	0	1	3	7	8	0	2	1	0	0	3	1	12	13	0	0	0	51	0	0
AGPAT1	1	3	2	3	0	13	0	2	5	5	0	0	5	0	0	3	11	8	0	1	0	0	0	1	0	8	6	0	0	0	17	0	0
AGPAT2	0	2	0	2	0	5	1	0	1	2	0	0	1	0	1	1	3	2	0	0	0	0	2	1	0	4	4	0	2	0	8	0	0
AGPAT3	0	6	2	5	1	7	0	1	4	4	0	0	1	1	1	2	4	4	1	4	1	1	1	2	1	11	7	0	0	1	39	0	0
AGPAT4	1	6	7	3	0	12	1	1	5	4	0	0	0	1	0	0	16	6	1	7	1	0	3	4	0	13	12	0	0	1	41	1	0
AGPAT5	1	1	2	5	0	9	0	1	1	2	0	2	2	0	1	2	1	3	0	0	0	0	1	2	0	3	8	0	0	0	28	0	0
AGPAT6	0	3	4	4	0	9	0	1	6	0	0	0	2	1	0	1	5	2	0	5	1	0	1	3	3	8	7	0	1	0	33	1	0
AGPAT9	0	4	3	5	1	10	0	3	5	2	0	1	5	0	2	3	8	6	0	3	0	0	2	3	0	15	4	0	0	0	42	2	0
AGPS	1	8	6	6	1	11	0	4	1	5	0	2	3	0	2	3	9	10	1	2	0	0	3	3	0	9	12	0	1	1	34	0	0
AGR2	0	6	2	3	0	6	0	3	1	0	0	0	1	1	0	2	2	2	0	0	1	0	1	0	2	13	2	0	1	0	20	0	0
AGR3	1	4	0	2	0	2	0	1	0	1	0	0	1	0	0	1	2	1	0	0	0	0	2	1	0	7	5	1	0	0	11	0	0
AGRN	0	13	9	11	0	26	0	5	7	9	1	4	3	0	1	1	21	7	2	4	1	0	2	4	3	33	23	0	0	0	42	2	1
AGRP	0	2	0	0	0	2	0	0	0	1	0	0	0	0	0	2	2	3	0	1	0	0	0	0	0	1	4	0	0	0	7	0	0
AGT	0	7	6	3	0	13	0	0	4	6	0	1	3	1	3	2	10	9	0	6	1	0	2	2	0	22	7	0	0	0	32	0	0
AGTPBP1	2	15	9	9	0	16	0	2	5	14	0	5	4	1	2	3	8	16	0	9	1	1	1	6	2	11	16	0	0	0	45	0	0
AGTR1	0	8	5	5	1	19	1	3	4	13	0	2	0	1	0	5	16	23	0	4	0	0	3	3	3	28	6	1	0	0	29	0	0
AGTR2	0	4	6	4	3	14	2	4	7	2	1	1	1	0	2	4	9	11	1	0	0	0	1	5	2	37	4	1	0	0	42	0	0
AGTRAP	0	2	1	2	0	3	0	0	1	3	0	0	2	0	0	1	0	3	0	1	0	0	0	0	0	4	4	0	0	0	10	0	0
AGXT	0	2	2	5	1	8	0	4	2	3	0	1	1	0	2	5	9	5	0	2	2	1	1	0	1	18	5	0	0	0	26	1	0
AGXT2	1	6	10	4	0	11	0	4	6	8	0	1	4	1	3	0	15	12	0	9	0	1	2	6	3	44	13	0	1	0	55	1	0
AHCTF1	0	16	30	16	1	20	0	7	9	15	0	4	8	0	4	14	27	30	0	12	2	2	0	5	4	29	28	0	0	0	84	0	1
AHCY	0	3	8	4	0	12	0	1	3	2	0	0	3	0	1	1	6	1	0	1	1	0	2	2	1	12	8	0	0	0	27	0	0
AHCYL1	2	4	3	5	1	9	1	2	5	0	0	1	1	0	1	1	6	5	0	8	1	0	1	5	1	8	13	0	1	1	31	0	0
AHCYL2	0	5	6	6	1	10	2	4	5	6	1	2	0	0	1	1	11	4	1	3	1	0	3	2	2	15	8	0	0	2	37	1	0
AHDC1	0	7	4	6	1	32	0	5	5	18	0	4	2	0	5	8	11	14	0	4	1	1	4	2	1	29	23	0	0	1	42	0	0
AHI1	1	10	11	9	0	12	0	2	3	7	0	1	3	1	3	3	10	10	0	3	1	0	3	5	0	9	15	0	0	0	44	1	1
AHNAK	1	55	39	27	4	50	1	11	30	62	1	8	9	4	10	19	76	74	1	37	4	4	9	15	11	93	58	0	2	0	109	7	0
AHNAK2	7	68	40	28	1	68	2	12	29	49	1	14	4	5	12	21	99	78	1	37	3	1	10	15	8	110	84	3	4	3	121	1	0
AHR	0	25	3	4	1	14	1	0	10	6	1	4	3	0	4	3	16	7	0	9	1	0	1	5	1	17	12	0	1	1	48	1	0
AHRR	1	11	7	13	0	23	1	2	6	9	1	3	2	0	5	3	8	21	0	2	3	1	6	3	2	13	15	0	1	0	51	0	0
AHSA1	0	5	2	4	0	2	0	0	2	3	1	1	0	1	0	1	1	0	0	3	1	0	1	0	3	9	7	0	0	0	23	1	0
AHSA2	0	1	0	2	0	0	1	1	2	1	0	1	0	0	0	1	1	1	0	0	1	0	0	0	0	3	4	0	0	0	18	0	0
AHSG	0	8	6	0	0	12	0	1	1	3	0	3	1	1	1	1	21	14	0	3	1	0	1	1	0	16	7	0	0	0	28	1	0
AHSP	0	1	2	0	0	0	0	2	0	0	0	0	0	0	1	0	5	3	0	1	0	0	0	0	0	16	2	0	0	0	3	0	0
AICDA	1	5	3	2	0	13	0	4	6	2	2	1	0	0	1	3	5	10	0	1	0	0	2	2	1	13	3	0	1	0	23	0	0
AIDA	0	2	4	3	0	10	1	1	2	1	0	2	0	1	0	0	3	5	0	5	0	0	0	1	0	3	5	1	0	0	22	0	0
AIF1	1	3	1	1	0	7	0	0	2	3	0	0	0	1	0	0	3	3	0	2	1	1	1	1	0	16	8	0	0	0	12	0	0
AIF1L	0	2	0	0	0	3	0	2	1	1	0	0	0	0	0	3	2	0	0	1	0	0	0	0	0	2	0	0	0	0	16	0	0
AIFM1	1	4	8	7	1	16	1	2	5	3	1	4	1	2	3	5	21	3	0	7	2	1	0	5	0	10	5	0	0	1	54	2	0
AIFM2	0	3	3	2	0	4	1	1	1	1	0	0	1	2	3	0	5	4	0	4	1	0	3	2	0	10	7	0	0	0	15	1	0
AIFM3	1	5	3	7	1	18	0	0	4	5	0	1	2	1	2	0	8	12	0	5	1	0	5	1	0	21	16	0	1	1	36	2	0
AIG1	0	3	2	0	0	2	0	2	2	2	0	0	0	0	1	0	3	0	0	4	0	0	0	0	0	3	5	0	0	0	18	0	0
AIM1	1	14	18	7	3	22	2	4	17	13	1	6	3	1	2	9	20	19	2	22	2	1	2	4	3	50	10	0	4	1	56	2	0
AIM1L	0	9	6	3	1	16	1	2	6	8	0	3	2	1	4	4	21	7	0	7	1	1	3	2	3	30	11	0	0	1	36	1	1
AIM2	0	6	5	3	0	6	0	1	3	2	0	0	1	0	1	3	13	9	0	6	0	0	4	2	0	15	6	0	0	0	27	0	0
AIMP1	0	3	1	2	0	2	1	2	1	2	0	1	0	1	1	0	2	4	0	3	1	0	0	0	0	4	3	0	0	0	17	1	0
AIMP2	0	6	2	3	0	9	0	1	4	2	0	0	0	0	1	1	2	5	0	1	0	0	0	1	0	6	8	0	0	1	20	1	0
AIP	0	5	2	2	0	5	0	0	0	2	0	0	0	0	1	0	0	0	0	2	1	0	0	0	0	10	4	0	0	0	6	1	0
AIPL1	1	7	4	4	0	6	0	0	2	2	0	1	1	0	2	2	11	5	0	2	1	0	0	0	2	24	6	0	0	0	22	0	0
AIRE	0	4	2	3	1	5	0	1	3	4	0	0	2	0	2	3	11	11	0	1	1	0	0	1	0	22	10	1	1	0	25	0	0
AJ003147.9	0	0	5	4	0	3	0	1	2	1	0	0	0	0	0	0	6	5	0	2	1	0	0	0	0	16	2	0	0	0	14	0	0
AJ271736.1	2	0	2	5	0	7	0	6	0	0	0	0	2	0	1	2	1	1	0	0	3	0	0	0	3	2	3	0	0	0	27	0	0
AJAP1	1	4	5	3	1	17	0	2	3	7	2	0	1	1	1	5	19	7	0	3	5	0	5	3	0	23	20	0	2	0	27	0	0
AJUBA	1	6	5	7	0	4	0	1	4	32	0	3	2	1	2	2	8	7	1	2	0	0	2	0	0	5	7	0	0	0	22	0	0
AK1	0	2	1	0	0	6	0	0	1	1	0	0	0	0	0	1	3	1	0	1	1	0	3	1	1	2	3	0	0	0	12	0	0
AK2	1	4	1	3	0	1	0	1	2	1	0	1	0	0	1	1	3	0	0	1	1	0	1	1	1	5	1	0	0	0	27	0	0
AK3	0	3	3	3	1	8	0	2	1	1	0	0	0	0	0	1	0	2	0	3	1	0	0	1	0	0	7	0	0	0	18	0	0
AK4	0	3	2	0	0	4	0	1	0	3	0	0	1	0	0	0	3	0	0	0	0	0	0	2	1	3	3	0	0	0	23	0	0
AK5	1	4	8	5	0	16	0	3	6	16	0	0	0	0	2	0	17	19	1	5	0	0	2	5	3	25	11	0	1	1	39	1	0
AK7	0	14	7	7	0	16	0	3	5	4	0	0	2	0	4	4	15	9	0	1	2	0	1	3	1	32	12	1	2	0	39	0	0
AK8	0	5	3	4	2	10	0	1	2	2	0	1	2	1	0	2	4	5	0	1	0	0	2	2	2	12	10	0	0	0	28	1	0
AK9	0	12	24	14	0	34	0	7	8	12	0	0	2	3	5	6	14	22	0	7	1	1	0	3	5	32	19	0	1	1	67	2	0
AKAP1	1	7	6	4	0	7	0	4	6	7	0	2	1	3	1	4	15	6	0	4	0	0	5	3	2	26	12	0	0	0	41	0	0
AKAP10	0	6	3	3	0	7	0	0	3	7	1	0	1	0	0	2	4	0	0	1	1	0	1	3	1	5	6	0	1	0	24	1	0
AKAP11	1	16	15	6	1	26	2	2	17	7	0	4	1	2	2	8	15	17	0	13	1	0	2	5	2	24	25	0	2	1	71	0	0
AKAP12	4	15	13	10	0	42	0	5	4	15	1	3	2	3	1	2	22	11	1	9	2	1	5	8	4	16	29	0	2	0	70	1	0
AKAP13	2	29	21	21	1	46	1	10	20	14	0	4	5	1	5	7	24	38	0	25	3	1	4	7	3	34	36	1	5	0	77	2	2
AKAP14	1	2	4	1	0	3	0	0	1	5	0	0	0	0	2	0	5	4	0	1	1	0	1	2	0	7	5	0	0	0	20	0	0
AKAP17A	0	6	9	3	0	13	2	2	3	5	0	3	3	0	2	4	12	10	0	4	1	0	2	3	1	11	18	0	0	0	42	0	0
AKAP2	0	0	0	0	0	1	0	0	0	0	0	0	0	0	0	0	0	0	0	0	0	0	0	0	0	0	0	0	0	0	3	0	0
AKAP3	0	9	9	7	0	14	0	7	12	9	0	1	2	1	2	5	20	22	1	9	1	0	2	7	1	39	16	0	0	0	48	1	0
AKAP4	3	5	16	12	0	19	2	5	5	13	0	2	1	1	8	3	24	14	0	6	1	1	1	4	4	32	15	0	1	0	53	2	0
AKAP5	1	5	3	9	0	24	0	5	4	3	0	0	2	1	1	3	4	3	0	2	0	1	1	6	2	2	6	1	0	1	38	0	0
AKAP6	2	31	21	14	2	38	0	10	9	25	0	7	2	4	4	7	45	38	2	20	6	0	3	12	4	65	38	0	1	1	89	2	0
AKAP7	0	9	1	5	2	7	0	0	2	6	0	2	0	0	3	0	2	5	0	4	1	0	1	6	1	5	12	0	1	1	46	0	0
AKAP8	2	7	5	6	0	14	1	1	5	6	0	0	1	0	4	2	6	11	1	1	2	0	1	2	1	10	11	0	2	0	38	1	0
AKAP8L	2	10	4	5	0	12	1	1	2	5	0	2	1	0	1	1	6	6	0	10	1	1	2	3	1	12	11	0	0	0	26	1	0
AKAP9	1	51	37	10	0	49	1	10	7	34	1	12	4	1	6	8	46	46	0	16	2	1	10	12	5	59	56	1	5	0	98	3	1
AKIP1	1	0	1	3	0	5	0	1	2	2	0	4	1	0	1	1	0	3	1	0	0	0	0	2	0	3	2	0	0	0	16	0	0
AKIRIN1	0	3	3	2	0	2	0	0	1	0	0	1	1	0	0	1	0	2	0	0	0	0	0	0	0	1	0	0	0	0	17	0	0
AKIRIN2	0	1	1	4	1	8	0	2	1	1	0	0	0	0	0	1	2	3	0	1	0	0	1	4	0	0	4	0	0	1	16	0	0
AKNA	1	14	8	11	3	21	0	5	7	6	0	4	2	1	2	5	17	12	0	10	1	0	4	6	3	28	13	0	0	0	37	0	0
AKNAD1	0	13	7	9	0	16	0	1	5	3	0	3	1	0	2	2	16	12	0	6	1	0	2	5	4	21	14	0	1	0	48	1	0
AKR1A1	0	3	3	2	0	3	0	3	3	1	0	1	2	1	1	1	3	4	1	6	1	0	2	1	0	12	3	0	0	0	18	0	0
AKR1B1	0	3	3	1	0	16	0	1	2	1	0	3	1	0	0	3	8	3	0	11	2	0	0	7	0	11	6	0	0	1	21	0	0
AKR1B10	0	2	3	3	0	12	0	1	5	4	0	3	0	0	3	2	15	3	0	1	0	0	0	2	1	26	10	0	0	0	24	0	0
AKR1B15	1	7	1	3	0	9	1	1	3	3	0	3	3	0	0	1	14	4	0	6	1	0	2	3	0	15	6	0	1	0	29	1	0
AKR1C1	2	5	7	3	0	9	0	0	5	1	1	1	1	1	1	4	4	6	0	6	0	0	1	2	0	12	6	0	0	0	20	0	0
AKR1C2	0	5	6	3	0	7	0	2	1	1	0	0	1	0	2	5	3	2	0	1	0	0	0	4	1	15	3	0	0	0	24	0	0
AKR1C3	1	4	2	2	0	4	0	0	1	0	0	1	3	0	1	3	5	2	0	1	1	0	1	3	2	25	5	0	1	0	23	1	0
AKR1C4	1	4	2	3	0	8	1	2	7	3	1	0	1	0	2	2	4	1	0	7	1	0	0	1	1	22	5	0	0	0	24	0	0
AKR1C6P	0	0	0	0	0	0	0	0	0	0	0	0	0	0	0	0	0	0	0	0	0	0	0	1	0	1	0	0	0	0	13	0	0
AKR1C8P	0	4	2	2	0	9	0	0	0	2	0	0	0	1	4	1	4	2	0	2	1	0	1	4	1	23	1	0	0	0	17	1	0
AKR1D1	2	6	3	6	0	4	0	1	1	4	0	2	1	0	0	3	16	20	0	0	0	0	1	2	2	47	5	0	2	0	29	0	0
AKR1E2	0	9	5	2	0	11	0	1	2	1	0	0	0	0	2	4	10	2	0	2	1	0	1	3	0	8	6	0	0	0	21	1	0
AKR7A2	0	5	1	3	0	4	0	1	1	2	0	0	0	1	1	1	8	4	0	3	1	0	2	2	0	6	9	0	0	0	19	0	0
AKR7A3	0	1	2	1	0	4	0	0	3	1	0	0	1	0	1	3	8	0	0	4	2	0	0	0	0	12	8	0	0	0	17	0	0
AKR7L	0	3	3	1	1	9	1	0	3	3	0	0	0	0	1	1	2	1	0	5	1	0	1	3	3	4	3	0	0	0	27	1	1
AKT1	0	8	31	9	0	16	0	2	4	5	0	0	0	0	1	0	3	6	0	1	1	0	3	0	0	12	7	0	5	1	32	0	0
AKT1S1	0	3	1	3	0	7	1	3	0	1	1	1	1	0	0	2	3	4	0	0	0	0	1	1	2	5	4	0	0	0	18	0	0
AKT2	0	4	7	8	0	11	1	4	2	10	0	3	3	0	1	2	11	10	0	6	1	0	2	3	2	16	13	0	4	0	44	1	0
AKT3	0	12	11	9	2	11	0	6	1	10	0	2	1	0	2	3	11	7	1	0	2	0	1	3	1	10	8	0	1	0	49	0	0
AKTIP	0	2	4	2	1	6	0	3	5	0	0	0	1	0	1	1	1	0	0	4	1	0	0	2	0	2	7	0	0	0	30	1	0
AL008723.1	0	1	0	0	0	1	0	0	0	2	0	0	0	0	1	0	0	3	0	0	0	0	0	0	0	1	2	0	0	0	1	0	0
AL022328.1	0	1	0	0	0	0	1	0	0	0	0	0	0	0	0	0	0	1	0	0	0	0	0	1	0	1	1	0	0	0	2	0	0
AL022345.10	0	0	1	1	0	0	0	0	0	1	0	0	0	0	0	0	0	0	0	1	0	0	1	0	0	1	0	0	0	0	2	0	0
AL022578.1	0	0	1	3	0	0	0	0	0	0	0	0	0	0	0	0	0	0	0	0	0	0	0	0	0	0	0	0	0	4	8	0	0
AL023806.1	0	0	0	0	0	0	0	0	0	0	0	0	0	0	0	0	0	0	0	0	0	0	0	0	0	0	0	0	0	0	1	0	0
AL034449.1	0	0	0	1	0	0	0	0	0	0	0	0	0	0	0	0	0	0	0	0	0	0	0	0	0	0	0	0	0	0	0	0	0
AL078471.5	0	7	5	5	0	8	1	2	3	8	0	1	0	0	0	1	19	28	0	4	1	1	3	5	2	50	7	0	2	0	36	0	0
AL078621.1	2	1	0	1	0	1	0	2	0	1	0	0	0	0	0	0	1	0	0	0	1	0	1	0	0	0	6	0	1	0	17	0	0
AL109750.1	0	0	0	1	0	0	0	0	0	0	0	0	0	0	0	0	0	0	0	0	0	0	0	0	0	0	0	0	0	0	0	0	0
AL109763.2	0	0	0	1	0	0	0	0	0	0	0	0	0	0	0	0	0	0	0	0	0	0	0	0	0	0	0	0	0	0	5	0	0
AL121753.1	0	0	0	0	0	2	0	0	0	1	0	0	0	0	0	0	0	1	0	0	0	0	1	0	0	0	0	0	0	0	4	0	0
AL132709.2	0	1	0	2	0	1	0	0	1	0	0	0	0	0	0	0	0	1	0	0	1	0	0	0	0	0	2	0	0	0	1	0	0
AL132709.5	0	1	0	1	0	0	0	0	0	1	0	0	0	0	0	0	1	1	1	0	0	0	0	0	0	0	0	0	0	0	2	1	0
AL132709.6	0	1	0	0	0	1	0	0	1	0	0	0	0	0	0	0	1	0	0	0	0	0	0	0	0	4	3	0	0	0	0	0	0
AL132709.8	0	0	0	0	0	0	0	0	0	0	0	1	0	0	0	0	0	0	0	0	0	0	0	0	1	2	0	0	0	0	0	0	0
AL135842.1	0	0	0	0	0	0	0	0	0	0	0	0	0	0	0	0	0	0	0	0	0	0	0	0	0	0	0	0	0	0	2	0	0
AL137792.1	0	1	0	1	0	2	0	0	0	0	0	0	0	0	0	0	3	1	0	0	0	0	0	1	1	1	4	0	0	0	8	0	0
AL139396.1	0	0	0	0	0	1	0	0	0	0	0	0	0	0	0	0	0	0	0	0	0	0	0	0	0	0	1	0	0	0	1	0	0
AL160279.1	0	0	0	1	0	0	0	0	0	0	0	0	0	0	0	0	0	0	0	0	0	0	0	0	0	0	0	0	0	0	0	0	0
AL161651.1	0	3	2	4	0	1	0	3	3	1	0	0	0	0	2	0	9	5	0	3	2	0	0	0	2	13	3	0	0	0	28	0	0
AL354820.1	0	1	2	0	0	4	0	1	2	1	0	0	0	0	0	1	3	5	0	2	0	0	0	1	0	4	1	1	0	0	13	1	0
AL354833.1	0	1	0	3	0	0	0	0	0	0	0	0	0	3	0	0	1	0	0	0	0	0	0	0	1	1	0	0	0	0	9	0	0
AL354873.1	1	0	1	0	0	0	0	0	0	1	0	0	0	0	0	0	0	1	0	0	1	0	0	1	1	0	1	0	0	0	5	0	0
AL354933.1	0	0	0	1	0	0	0	0	0	0	0	0	0	0	0	0	0	0	0	0	0	0	0	0	0	0	0	0	0	0	0	0	0
AL359987.1	0	0	0	1	0	0	0	0	0	0	0	0	0	0	0	0	0	0	0	0	0	0	0	0	0	0	0	0	0	0	0	0	0
AL365181.2	0	0	0	0	0	0	0	0	0	0	0	0	0	0	0	0	0	1	0	1	0	0	0	0	0	0	0	0	0	0	0	0	0
AL391261.1	3	4	4	5	0	6	0	2	2	7	0	0	0	0	1	0	9	13	0	3	1	0	0	1	1	15	5	0	1	0	19	0	0
AL445384.1	0	0	0	0	0	0	0	0	0	0	0	0	0	0	0	0	0	0	0	0	0	0	0	0	1	0	0	0	0	0	0	0	0
AL513487.1	0	0	0	0	0	0	0	0	0	0	0	0	0	0	0	0	0	0	0	0	0	0	0	0	1	0	0	0	0	0	0	0	0
AL513523.2	0	0	0	0	0	1	0	0	1	1	0	1	0	0	1	0	3	0	0	0	0	0	0	0	0	2	2	0	0	0	2	0	0
AL589843.1	1	2	5	2	0	5	0	0	3	4	1	0	1	1	0	1	3	3	0	2	1	0	1	2	0	8	3	0	0	0	20	0	0
AL589931.1	0	6	1	0	0	2	0	0	4	0	0	0	0	0	0	1	0	2	0	3	0	0	0	2	0	6	2	0	0	0	15	0	0
AL589986.2	0	0	0	0	0	0	0	0	0	0	0	0	0	0	0	0	0	0	0	0	0	0	0	0	1	0	0	0	0	0	0	0	0
AL590726.1	0	0	0	0	0	0	0	0	0	0	0	0	0	0	0	0	0	0	0	0	0	0	0	0	1	0	0	0	0	0	0	0	0
AL591893.1	0	0	3	2	0	7	0	1	4	3	0	0	1	0	0	0	3	3	0	3	0	0	0	1	0	8	7	0	0	0	24	0	0
AL645922.1	0	0	1	5	0	1	0	1	2	3	0	1	0	0	0	3	1	1	0	1	0	0	2	1	0	4	2	0	0	0	13	0	0
ALAD	1	4	2	3	0	6	0	2	2	3	0	2	1	0	2	5	1	1	0	0	0	0	0	0	0	12	9	0	0	0	18	0	0
ALAS1	0	12	5	6	0	8	0	0	4	2	0	3	0	2	2	0	2	3	0	3	1	0	1	3	1	5	10	0	1	0	30	0	0
ALAS2	1	6	8	6	0	13	0	2	2	4	0	1	0	3	2	2	16	12	0	5	3	0	1	5	3	14	13	0	0	2	38	2	0
ALB	0	10	4	2	3	11	0	1	4	11	0	4	1	0	2	42	13	14	0	7	1	0	0	4	2	50	5	1	1	0	47	1	0
ALCAM	0	8	11	14	0	9	0	4	6	10	0	2	0	1	2	3	10	13	0	3	1	0	3	4	1	25	15	0	1	0	52	3	0
ALDH16A1	0	15	3	3	1	12	0	1	1	4	0	2	2	1	1	7	11	10	0	0	2	0	0	2	1	16	12	1	0	2	27	1	0
ALDH18A1	2	7	8	2	0	11	0	2	6	2	0	1	2	1	0	1	5	9	0	7	1	0	1	1	1	13	16	1	1	1	41	0	0
ALDH1A1	0	9	9	5	0	10	0	4	2	2	0	4	0	0	2	1	8	6	0	4	0	0	1	3	0	8	10	0	0	0	26	2	0
ALDH1A2	0	9	2	3	1	16	0	2	8	8	0	1	0	0	1	1	15	12	0	8	0	0	2	3	1	29	10	0	1	0	30	0	0
ALDH1A3	0	5	12	4	0	24	0	1	6	3	1	1	1	1	3	2	8	3	0	3	2	1	1	2	3	12	12	0	0	0	44	1	1
ALDH1B1	0	4	1	4	0	13	1	3	3	6	0	1	3	0	4	4	12	6	0	3	1	0	2	3	0	20	12	1	1	0	32	1	0
ALDH1L1	1	4	16	9	0	26	1	7	7	14	0	2	3	0	3	5	25	16	0	8	2	0	3	9	4	34	19	0	1	1	58	0	0
ALDH1L2	2	10	13	4	0	19	0	3	7	7	0	1	2	0	1	4	8	9	0	7	2	1	1	4	3	12	8	1	0	0	34	0	0
ALDH2	0	1	1	4	0	6	0	0	8	3	0	2	3	0	0	1	3	5	0	3	0	1	0	0	1	20	11	0	2	0	29	0	1
ALDH3A1	0	10	1	2	1	13	0	1	5	5	0	2	0	1	2	1	10	10	0	3	1	0	1	0	0	28	14	0	0	1	28	1	0
ALDH3A2	0	5	4	2	0	8	0	1	2	5	0	1	3	0	0	0	5	1	1	5	2	0	1	2	0	4	6	0	3	0	23	0	0
ALDH3B1	0	4	9	4	1	7	0	2	2	3	0	1	2	0	0	0	4	4	0	2	1	0	0	1	0	2	3	0	0	0	32	1	0
ALDH3B2	0	4	3	6	0	7	0	0	5	6	0	1	0	0	3	1	5	7	0	1	1	0	1	4	1	25	7	0	0	0	28	0	0
ALDH4A1	1	4	0	3	0	11	0	2	3	2	0	0	1	1	1	1	9	7	0	3	2	0	1	1	2	13	6	0	0	0	35	1	0
ALDH5A1	1	5	6	3	0	11	2	1	3	4	0	1	1	0	2	2	2	8	0	0	2	0	0	1	1	18	10	0	1	1	40	0	0
ALDH6A1	0	1	2	2	0	6	0	3	9	1	0	0	1	1	2	1	5	7	0	5	1	0	2	1	0	7	6	0	1	0	27	2	0
ALDH7A1	0	4	2	1	0	9	0	0	5	2	0	2	0	0	2	3	5	5	0	2	0	1	2	3	0	13	3	0	0	0	23	0	0
ALDH8A1	1	5	9	3	0	9	1	3	4	3	0	2	1	0	2	1	16	12	1	8	0	0	1	0	2	12	10	0	0	0	28	1	0
ALDH9A1	0	7	5	3	0	7	0	1	4	5	0	1	1	0	1	0	3	7	1	2	1	0	0	3	3	7	8	0	0	0	33	0	0
ALDOA	0	7	13	9	0	8	0	1	6	4	0	2	0	0	1	1	8	7	0	4	0	0	0	0	1	5	4	1	0	0	29	0	0
ALDOB	0	5	4	6	0	11	1	4	3	6	0	6	2	0	1	5	7	5	0	5	2	0	1	0	2	21	8	1	1	0	31	0	0
ALDOC	0	4	4	2	0	2	0	2	2	5	0	0	2	0	1	1	2	1	0	2	0	0	3	2	0	5	10	0	0	0	13	0	0
ALG1	0	4	3	6	0	9	0	4	3	4	0	1	0	1	0	3	3	3	0	5	0	0	0	0	1	9	9	0	1	0	21	1	1
ALG10	3	8	5	7	2	18	1	4	1	8	0	2	0	0	1	0	22	7	0	4	1	0	0	3	2	17	18	0	0	0	38	1	0
ALG10B	0	10	7	2	0	14	0	1	5	2	0	2	2	0	2	7	10	10	0	5	2	0	1	2	1	14	15	0	2	0	37	1	0
ALG11	0	4	2	0	1	12	0	1	2	5	1	0	1	1	1	0	9	2	0	2	1	0	0	2	1	5	13	0	1	0	25	0	0
ALG12	1	7	2	2	0	9	1	4	4	4	0	1	0	0	1	0	3	3	0	4	2	0	0	1	3	8	13	0	0	0	21	1	0
ALG13	2	5	7	13	0	23	0	1	8	6	0	4	0	1	1	0	15	16	0	7	1	0	0	3	2	14	11	0	3	0	72	1	0
ALG14	0	2	4	1	0	4	0	1	0	1	0	0	1	0	1	0	1	4	0	1	0	1	2	1	0	8	4	0	0	0	14	0	0
ALG1L	0	5	2	4	0	4	0	2	2	3	0	0	0	0	1	1	2	2	0	2	1	0	0	1	2	5	6	0	0	0	20	0	0
ALG1L13P	0	0	0	1	0	0	0	0	1	0	0	0	0	0	0	0	0	0	0	0	0	0	0	0	1	0	0	0	0	0	3	0	0
ALG1L2	0	4	2	2	0	7	0	1	1	1	0	0	0	0	0	4	4	3	0	2	0	0	2	1	0	4	6	0	0	1	22	0	0
ALG1L3P	0	1	0	0	0	0	0	0	0	0	0	0	0	0	0	0	1	0	0	0	0	0	0	0	0	0	0	0	0	0	2	0	0
ALG2	0	8	3	0	0	8	0	0	4	3	0	1	2	0	0	0	3	7	0	6	0	0	1	0	2	11	6	0	0	0	22	1	0
ALG3	0	2	3	4	0	10	0	1	3	3	0	0	1	0	2	2	5	6	0	0	1	0	0	2	2	17	5	0	1	1	28	0	0
ALG5	0	4	5	1	0	7	0	1	1	5	0	2	0	0	3	2	2	5	0	0	1	0	0	2	0	8	5	0	0	0	22	1	0
ALG6	0	3	4	6	0	9	0	3	5	4	0	1	2	1	2	3	2	3	0	2	0	1	0	3	2	5	6	0	0	0	35	1	0
ALG8	0	2	2	7	0	12	1	0	3	1	0	2	0	0	1	1	5	6	0	2	0	0	0	3	0	7	3	0	1	0	35	0	0
ALG9	0	1	1	4	0	2	0	0	1	0	0	1	1	0	0	2	4	1	0	0	0	0	0	0	0	5	2	0	0	1	16	0	0
ALK	3	16	15	12	0	44	0	7	9	18	1	7	3	2	1	10	45	20	0	19	2	1	3	5	3	63	25	0	2	0	63	1	0
ALKBH1	1	6	4	5	0	3	0	2	2	3	0	2	0	2	2	0	7	4	0	3	1	1	3	0	0	11	8	0	0	0	22	0	0
ALKBH2	0	1	2	1	0	4	0	2	7	2	1	0	1	0	0	0	3	4	0	1	1	0	2	0	0	7	3	0	0	0	15	1	0
ALKBH3	1	8	7	4	0	12	0	5	6	8	1	0	1	0	2	3	11	17	0	8	0	0	3	3	0	21	15	0	2	0	58	0	0
ALKBH4	0	1	1	0	0	11	0	1	2	4	0	0	0	0	1	2	3	7	0	4	1	0	3	0	1	7	6	0	0	0	20	0	0
ALKBH5	0	6	5	4	0	10	0	1	1	3	0	2	3	0	1	2	5	2	0	0	1	0	1	1	1	1	4	0	0	0	24	0	0
ALKBH6	0	4	0	3	0	9	0	0	2	1	0	3	0	0	2	0	4	8	0	1	1	0	0	1	2	4	8	0	2	0	18	0	0
ALKBH7	0	1	2	2	0	0	0	2	1	3	0	0	1	0	0	1	1	1	0	0	0	0	0	0	0	2	3	0	0	0	9	0	1
ALKBH8	0	3	7	6	0	10	0	0	1	2	0	0	1	0	0	1	3	5	0	2	0	0	0	1	0	4	6	0	0	0	35	0	0
ALLC	0	3	7	5	0	10	1	2	3	6	0	3	0	0	3	3	15	14	0	4	1	0	2	6	1	25	12	0	1	0	31	1	0
ALMS1	2	41	32	15	1	48	2	7	19	29	0	8	5	3	8	12	47	56	0	23	2	3	8	13	4	72	51	1	4	1	84	1	1
ALMS1P	1	2	7	4	0	5	0	3	0	3	0	1	0	0	0	0	3	5	0	3	1	0	0	3	2	4	1	0	0	0	18	1	0
ALOX12	1	6	9	2	1	14	0	4	3	5	0	0	3	1	2	2	10	5	0	7	0	0	1	2	3	14	10	0	0	1	40	2	0
ALOX12B	0	5	8	5	3	25	0	4	7	4	0	1	3	2	3	7	10	10	0	3	1	0	3	7	4	31	18	1	2	0	52	0	0
ALOX12P2	0	0	1	3	0	0	0	3	0	0	0	0	0	0	0	0	0	1	0	1	0	0	0	0	1	0	0	0	0	0	18	0	0
ALOX15	0	6	5	1	0	12	0	0	3	3	0	0	0	0	2	1	6	5	0	3	1	0	1	2	1	24	9	0	0	0	27	1	1
ALOX15B	0	4	4	6	0	16	0	3	5	9	0	1	1	0	0	4	7	10	1	4	1	1	0	1	1	32	9	0	0	0	45	1	0
ALOX5	3	5	4	9	0	18	0	3	4	6	0	1	2	2	1	3	17	8	0	3	2	0	1	1	2	26	14	0	1	1	38	1	0
ALOX5AP	0	1	4	1	0	2	0	1	0	0	0	0	0	0	1	0	3	2	0	0	1	0	0	0	0	6	2	0	0	0	24	0	0
ALOXE3	0	5	9	4	0	17	1	0	3	5	0	3	0	2	0	2	10	5	1	6	1	0	0	3	2	28	11	0	1	0	33	0	0
ALPI	1	7	3	3	0	14	0	2	4	4	0	1	0	0	1	2	15	9	0	4	1	0	3	1	2	29	14	1	0	0	28	0	1
ALPK1	2	8	15	6	1	24	0	1	10	14	0	1	2	1	3	7	34	23	1	10	1	1	2	5	3	29	24	0	3	0	61	2	0
ALPK2	0	20	22	16	0	37	2	5	12	17	0	8	4	2	3	5	41	40	0	15	3	0	6	6	2	96	29	0	1	0	81	2	0
ALPK3	2	18	9	14	2	31	0	7	11	19	1	4	6	3	4	4	18	32	3	13	2	0	5	4	1	53	22	0	2	1	72	1	0
ALPL	0	5	6	3	1	14	0	3	4	6	1	1	5	0	0	0	4	5	0	4	1	0	1	2	3	26	13	0	0	1	35	0	0
ALPP	0	7	3	3	0	11	0	3	4	8	0	2	0	0	3	5	14	14	0	2	1	0	2	1	1	21	19	0	0	1	28	0	0
ALPPL2	1	2	3	2	0	6	1	0	9	7	1	1	2	0	3	4	6	9	0	1	0	0	3	3	0	21	8	0	0	1	20	0	0
ALS2	1	9	10	12	0	28	0	4	9	9	0	4	4	1	4	3	20	21	1	9	2	2	1	3	1	32	21	0	1	0	63	0	0
ALS2CL	2	7	2	8	0	23	0	3	4	5	0	1	0	1	1	5	9	6	0	0	3	0	4	1	3	19	13	0	1	0	43	1	0
ALS2CR11	0	3	12	11	0	16	0	3	6	4	0	2	1	1	1	1	7	6	0	2	0	1	0	4	2	16	11	0	1	0	71	1	0
ALS2CR12	0	7	1	2	0	5	0	2	10	4	0	3	1	0	1	2	5	4	0	4	1	0	0	4	0	8	4	0	1	0	28	0	0
ALX1	1	8	2	4	0	2	2	3	5	6	0	0	0	0	1	2	12	6	0	4	2	0	2	2	0	3	6	0	0	0	31	1	0
ALX3	1	0	0	1	0	4	1	0	0	3	0	0	3	0	1	1	2	6	0	1	1	0	2	1	0	11	4	0	1	0	12	0	0
ALX4	0	4	6	4	0	15	0	3	4	9	0	1	0	0	1	4	13	12	0	0	2	0	1	3	1	10	14	0	0	0	29	0	0
ALYREF	0	11	1	1	0	3	0	1	0	3	0	2	0	0	1	2	2	2	0	1	0	0	1	1	1	3	1	0	0	0	18	0	0
AMACR	0	14	5	3	0	9	0	4	1	4	0	1	2	0	1	1	13	8	0	6	1	0	1	3	2	5	9	0	0	0	33	1	0
AMBN	0	4	8	0	0	12	0	1	3	3	0	2	0	1	0	2	7	13	0	4	1	0	1	4	2	25	10	0	1	0	32	1	0
AMBP	1	4	6	3	1	8	0	2	3	7	0	2	2	1	1	1	5	5	0	5	4	0	2	1	0	17	4	0	1	0	23	1	0
AMBRA1	0	14	16	11	2	21	2	8	10	8	0	3	2	1	6	3	12	11	1	7	1	0	3	2	2	31	26	0	0	0	58	0	0
AMD1	0	1	4	7	0	6	0	2	3	4	0	1	3	0	0	1	3	3	0	4	1	0	2	4	1	5	8	0	0	0	23	0	0
AMDHD1	0	4	8	2	1	14	0	2	8	2	0	1	2	0	1	3	3	8	0	2	0	0	3	0	1	14	2	0	2	0	24	0	0
AMDHD2	1	8	3	4	0	14	0	0	4	6	0	1	2	0	1	0	6	10	0	1	1	0	1	1	0	10	12	0	0	1	25	0	0
AMELX	1	1	2	2	0	6	1	2	3	2	0	0	0	3	2	2	11	5	0	2	0	0	0	3	0	16	3	0	0	0	14	0	0
AMELY	0	1	0	0	0	3	0	0	0	1	0	0	0	0	0	0	5	2	1	0	0	0	0	1	0	0	2	0	0	0	0	0	0
AMER1	0	16	25	21	0	62	1	2	7	16	0	2	3	3	4	10	43	25	0	10	2	2	1	13	4	34	24	0	1	1	78	2	0
AMER2	1	7	3	5	2	20	0	2	2	6	0	4	1	0	1	4	15	18	0	4	1	1	1	5	1	13	19	0	0	0	44	0	0
AMER3	3	18	8	14	1	38	0	4	6	9	0	3	2	0	3	10	42	42	0	4	2	1	5	9	3	59	20	2	0	0	58	2	1
AMFR	0	11	0	3	0	5	0	3	7	3	0	0	2	1	4	3	13	5	0	8	2	0	2	3	1	15	8	0	0	0	41	0	0
AMH	0	2	1	1	0	3	0	1	0	0	1	0	1	0	0	1	2	0	0	0	1	0	0	0	0	0	2	1	0	0	7	0	0
AMHR2	1	4	4	5	0	10	0	1	6	1	0	1	1	0	2	3	8	7	0	8	1	0	1	1	1	28	10	1	0	1	30	0	0
AMICA1	0	5	6	5	0	13	1	0	8	0	0	4	0	0	1	2	8	5	1	1	1	0	2	5	1	25	11	0	0	1	30	1	1
AMIGO1	1	4	3	3	0	11	0	0	2	2	0	0	1	0	3	0	3	9	0	5	1	0	0	2	0	15	5	0	0	0	24	0	0
AMIGO2	0	9	4	2	0	13	0	2	4	3	0	0	1	0	3	1	8	2	0	3	1	0	2	4	2	28	7	0	0	0	34	1	0
AMIGO3	0	14	5	2	0	17	0	3	3	4	1	0	2	0	1	4	2	3	0	1	0	0	3	2	0	7	12	0	0	0	27	0	0
AMMECR1	1	3	2	4	0	12	0	2	2	1	0	1	1	0	4	3	5	2	0	1	0	0	0	3	1	4	6	1	0	0	44	0	0
AMMECR1L	1	5	5	3	2	8	0	1	4	1	0	0	0	0	3	3	6	6	0	0	1	0	1	1	3	3	7	1	0	0	45	0	0
AMN	0	6	2	2	0	3	1	0	2	1	0	3	0	0	0	0	1	2	0	0	0	0	0	2	1	5	6	0	0	0	7	0	0
AMN1	1	5	2	3	0	5	1	0	2	0	0	1	0	0	1	0	2	3	0	0	0	0	0	3	1	3	2	0	0	0	21	0	0
AMOT	0	10	12	15	0	26	4	8	4	9	0	2	1	1	2	2	26	12	0	5	3	1	2	6	3	19	19	0	0	1	66	2	0
AMOTL1	0	10	9	4	0	32	3	4	2	6	0	3	3	2	3	3	10	7	1	4	1	0	0	6	2	6	13	0	1	1	53	0	0
AMOTL2	1	9	2	8	1	10	1	7	4	6	0	2	2	2	3	2	2	6	1	3	1	0	0	2	0	13	22	2	2	0	53	0	1
AMPD1	0	11	14	7	1	18	0	3	8	5	1	1	2	3	4	6	22	11	0	11	3	0	4	6	3	44	15	0	0	0	49	0	0
AMPD2	0	10	6	7	0	22	2	3	4	3	1	1	2	0	2	3	9	5	0	4	1	0	1	1	2	22	14	0	3	0	38	1	0
AMPD3	0	9	10	7	0	15	1	1	11	1	0	0	0	1	1	2	4	14	0	5	3	0	0	3	2	38	24	0	3	0	41	1	0
AMPH	1	10	9	12	1	29	0	18	8	19	0	4	1	1	0	8	35	32	1	8	2	0	0	5	3	30	23	0	0	0	53	3	0
AMT	1	5	3	2	0	9	0	4	4	5	0	0	2	2	0	0	3	1	0	5	0	0	1	1	2	7	9	1	0	0	17	0	0
AMTN	0	4	1	3	0	4	0	0	0	2	0	0	0	0	0	3	4	8	0	0	1	0	0	3	0	14	1	0	0	0	11	0	0
AMY1A	0	2	2	2	0	0	0	1	1	1	0	0	0	0	0	0	3	2	0	0	0	0	1	0	0	8	0	0	0	0	7	0	0
AMY1B	0	1	0	0	0	2	0	1	0	0	0	0	0	0	0	0	2	2	0	0	0	0	0	0	0	3	1	0	0	0	4	0	0
AMY1C	0	1	2	1	0	3	0	4	1	2	0	1	0	0	0	4	3	6	0	1	0	0	0	0	1	15	5	0	0	0	10	1	0
AMY2A	0	8	5	5	1	10	0	6	5	9	0	1	0	0	1	3	10	16	0	0	2	0	0	7	0	35	13	0	0	0	36	1	1
AMY2B	0	15	7	6	0	20	1	7	9	15	0	1	1	1	2	3	26	26	0	6	1	0	2	9	3	22	28	0	0	0	68	1	0
AMYP1	0	0	0	0	0	1	0	0	0	1	0	1	0	0	0	0	1	2	0	0	2	0	1	1	0	4	0	0	0	0	5	0	0
AMZ1	1	3	6	7	0	14	1	1	2	3	0	0	0	1	2	4	10	9	0	0	1	0	6	4	1	20	10	0	0	0	15	0	1
AMZ2	0	7	8	3	1	6	0	2	1	2	0	1	0	1	2	2	2	2	0	0	1	0	2	2	1	4	7	0	0	0	27	0	0
AMZ2P1	0	7	5	4	2	6	0	0	3	1	0	1	0	0	0	2	3	3	1	1	0	0	1	1	0	3	1	0	1	1	23	0	0
ANAPC1	0	17	13	11	0	12	0	3	4	10	0	3	3	0	3	5	13	14	0	3	1	0	5	3	2	36	14	1	0	0	59	1	0
ANAPC10	1	0	1	2	0	4	0	0	1	0	0	1	1	0	1	0	3	3	0	0	0	0	1	2	0	2	2	0	0	0	15	0	0
ANAPC11	0	1	2	1	0	2	0	0	1	0	0	1	0	0	1	1	0	0	0	3	1	0	0	1	0	2	2	0	1	0	14	0	0
ANAPC13	0	1	0	2	2	1	0	1	3	1	0	0	0	0	0	0	1	2	0	2	0	0	0	0	0	4	2	0	0	0	8	0	0
ANAPC15	0	2	0	5	0	0	0	1	1	1	0	0	0	1	1	0	0	4	0	1	0	0	0	0	0	1	3	0	1	1	17	0	0
ANAPC16	0	1	0	1	0	0	0	1	3	0	0	0	0	0	0	0	3	0	0	2	0	0	0	0	0	2	0	0	0	0	17	0	0
ANAPC1P1	0	1	2	3	0	8	0	2	0	3	0	3	0	0	1	2	14	9	0	1	0	0	0	3	1	24	7	0	2	2	22	1	0
ANAPC2	0	9	2	8	0	10	0	3	7	1	1	1	0	0	2	3	8	8	0	4	2	0	3	1	5	19	7	1	1	0	29	1	0
ANAPC4	1	10	7	3	0	13	0	1	5	3	0	0	1	0	0	1	8	7	0	5	1	0	3	4	1	14	1	0	0	0	29	1	0
ANAPC5	0	11	7	4	0	11	0	0	9	2	0	1	3	0	5	4	10	9	0	8	1	1	6	2	3	15	9	1	1	1	38	0	0
ANAPC7	0	9	8	3	0	11	0	2	4	3	0	1	1	1	1	2	3	2	1	2	1	2	1	3	1	13	6	0	1	0	21	0	0
ANG	0	0	0	1	0	3	0	0	0	1	0	0	0	0	1	1	0	2	0	0	0	0	1	1	1	7	1	1	0	0	5	0	0
ANGEL1	0	8	4	4	2	11	0	0	1	6	0	0	3	1	3	1	11	11	0	9	0	2	1	3	1	22	7	0	0	0	31	0	0
ANGEL2	0	1	12	2	1	8	0	2	5	5	0	2	2	1	0	3	7	6	0	3	1	0	1	3	3	7	4	0	1	0	30	0	0
ANGPT1	1	6	12	6	1	20	0	11	2	6	0	2	2	0	4	9	19	12	0	3	1	0	1	7	1	64	21	0	1	0	50	1	0
ANGPT2	1	3	3	6	0	22	0	1	3	6	0	1	1	0	0	2	8	11	0	5	1	0	1	1	0	8	14	0	2	0	45	0	0
ANGPT4	2	8	10	1	0	15	1	4	6	7	0	0	0	0	3	2	12	12	0	3	0	1	2	5	3	29	6	0	1	0	32	1	1
ANGPTL1	0	3	7	5	1	15	0	0	3	3	0	1	1	0	1	2	3	6	0	3	0	0	0	4	1	14	4	0	2	1	36	2	0
ANGPTL2	0	3	4	2	0	18	0	4	4	3	1	0	0	1	3	2	3	2	0	7	1	1	2	2	2	9	9	0	1	0	36	1	0
ANGPTL3	0	4	6	2	0	3	0	1	1	3	0	1	2	0	1	2	4	2	0	1	1	0	0	1	0	5	5	1	0	0	28	0	0
ANGPTL4	1	8	4	1	0	2	0	3	1	4	0	0	1	1	1	2	3	5	0	3	0	0	0	1	1	12	5	0	1	0	18	0	0
ANGPTL5	0	3	5	3	0	8	0	0	3	3	0	1	1	0	1	0	8	7	1	2	1	0	1	2	0	24	3	0	0	0	26	0	0
ANGPTL6	0	5	0	0	0	8	0	1	0	3	0	0	0	0	1	1	1	4	0	4	1	0	2	0	1	2	7	0	0	1	11	0	0
ANGPTL7	1	3	3	3	0	10	1	0	3	3	0	2	0	0	1	2	4	1	0	2	1	0	1	0	0	6	3	0	1	0	22	0	0
ANHX	0	0	0	9	0	0	0	3	0	0	0	0	0	0	0	0	0	0	1	0	0	0	0	0	1	0	0	0	0	0	17	0	0
ANK1	4	27	27	12	3	46	1	10	19	18	0	1	6	1	5	11	57	41	1	20	4	0	6	16	5	99	47	1	4	1	84	2	0
ANK2	8	54	36	23	3	75	1	12	24	40	2	12	7	5	6	14	129	95	2	18	3	0	13	15	5	72	56	1	3	1	105	1	1
ANK3	4	40	34	19	2	61	2	14	22	28	0	15	9	2	7	13	49	38	0	16	6	1	8	11	10	189	65	1	2	3	117	3	0
ANKAR	2	16	11	4	0	22	0	1	6	8	0	1	2	0	5	2	13	17	0	8	3	0	6	3	0	26	18	0	3	0	48	3	0
ANKDD1A	0	6	1	2	0	10	0	1	1	4	0	0	3	0	1	1	5	3	0	2	1	0	1	4	1	15	7	0	0	0	23	1	0
ANKDD1B	0	0	2	2	0	0	0	0	0	0	0	0	0	0	0	0	0	0	1	0	0	0	0	0	1	0	0	0	0	0	12	0	0
ANKEF1	0	9	5	2	0	14	0	2	8	5	0	0	0	0	2	3	13	10	0	3	1	0	1	5	2	38	18	0	2	0	37	0	0
ANKFN1	1	14	13	12	0	16	1	1	9	10	0	2	0	2	1	5	25	27	0	4	1	2	6	3	3	48	9	0	0	0	41	1	0
ANKFY1	1	10	11	9	1	16	1	3	7	5	0	2	1	2	2	7	6	8	0	7	1	0	1	4	1	4	18	1	1	1	56	1	0
ANKH	1	6	6	8	0	7	0	6	1	8	0	4	1	0	1	3	8	9	0	3	2	0	3	2	0	24	20	0	2	0	43	1	0
ANKHD1	0	2	3	2	0	3	0	0	1	1	0	1	1	0	1	2	2	2	0	1	1	0	0	0	0	2	2	0	0	0	17	0	0
ANKHD1-EIF4EBP3	0	33	20	15	1	34	3	5	13	18	1	6	3	1	4	11	20	21	0	18	2	3	3	7	2	35	25	2	1	0	66	1	0
ANKIB1	2	13	4	4	1	14	0	0	3	6	0	4	2	1	2	6	18	14	0	1	1	0	3	3	0	18	10	0	1	0	45	1	0
ANKK1	0	1	6	2	2	17	1	4	3	2	0	1	3	1	1	1	15	9	0	5	2	0	2	3	3	25	4	0	1	0	40	1	1
ANKLE1	1	2	4	1	2	13	0	1	0	2	0	0	1	0	2	3	1	5	1	4	0	0	1	2	1	15	10	1	2	0	22	0	0
ANKLE2	0	14	11	6	0	13	0	2	3	9	0	4	1	1	3	2	13	19	0	4	1	0	3	1	2	10	17	0	0	0	33	0	0
ANKMY1	1	9	5	5	1	24	0	3	5	11	0	4	3	0	3	6	23	16	1	7	2	0	3	5	2	23	25	0	2	1	48	0	0
ANKMY2	1	5	3	0	0	11	0	2	1	3	0	1	2	0	2	3	6	7	0	2	1	0	0	3	1	8	3	0	1	0	26	0	0
ANKRA2	0	3	2	2	0	9	0	2	3	2	0	1	1	1	2	2	2	2	0	2	0	0	0	2	1	7	3	0	0	0	17	0	0
ANKRD1	0	2	4	1	1	8	0	1	1	4	0	4	0	1	1	2	13	3	0	1	1	0	1	3	1	9	10	0	0	0	26	0	0
ANKRD10	0	8	4	5	0	8	1	1	3	3	0	0	1	0	0	2	1	2	0	1	0	0	0	2	1	11	8	0	0	0	30	1	0
ANKRD11	2	28	23	13	2	53	4	6	6	24	1	4	5	1	6	12	17	27	2	13	4	0	4	7	3	52	51	2	2	0	87	1	0
ANKRD12	1	22	23	13	2	26	0	3	9	16	0	6	5	1	1	12	22	21	0	10	1	0	3	8	1	36	24	0	3	2	80	1	0
ANKRD13A	0	5	5	3	1	16	0	3	8	4	0	1	1	0	1	5	4	4	0	4	1	0	3	1	2	11	13	0	0	1	29	2	0
ANKRD13B	0	2	3	7	1	7	0	0	5	2	0	1	0	0	2	2	4	6	0	0	1	0	0	0	2	5	13	0	0	0	38	0	0
ANKRD13C	0	8	5	4	0	9	0	2	1	4	0	2	1	2	2	1	6	6	0	3	2	0	3	1	1	12	8	0	0	1	48	1	0
ANKRD13D	0	6	6	6	0	10	1	3	3	5	0	1	2	0	1	3	8	7	0	2	2	0	0	0	2	9	9	0	0	0	22	0	0
ANKRD16	0	1	3	5	0	10	0	1	1	3	0	0	1	0	1	0	5	3	0	6	0	0	0	1	0	5	5	0	0	0	19	0	0
ANKRD17	3	20	21	11	0	28	2	5	12	19	1	8	2	3	7	3	32	29	0	6	1	1	3	5	6	24	21	1	2	2	78	0	0
ANKRD18A	0	0	7	8	0	21	1	1	2	1	0	1	1	0	0	1	1	0	2	0	1	0	0	1	4	11	1	0	0	0	52	1	0
ANKRD18B	0	0	2	1	0	6	0	1	0	0	0	0	0	0	0	2	0	0	0	0	0	0	0	1	3	0	0	0	0	0	18	0	0
ANKRD18CP	0	0	1	0	0	1	0	0	0	0	0	0	0	0	0	0	0	1	0	0	0	0	0	1	0	0	0	0	0	0	1	0	0
ANKRD18DP	1	0	3	2	0	9	0	1	0	0	0	0	0	0	1	2	1	0	0	0	0	0	0	0	0	1	0	0	0	1	23	0	0
ANKRD19P	1	1	6	3	0	11	0	1	2	1	0	0	1	0	2	1	6	5	0	3	0	1	0	1	1	6	7	0	1	2	33	0	1
ANKRD2	0	3	3	3	0	12	0	3	1	3	1	1	2	1	0	1	2	3	0	1	1	0	0	2	0	9	2	0	0	0	23	0	0
ANKRD20A1	0	6	4	2	0	6	0	1	0	4	1	0	0	0	2	2	4	3	0	2	1	0	0	1	0	6	2	1	1	0	36	1	0
ANKRD20A11P	0	1	0	1	0	1	0	1	2	3	0	0	0	0	3	1	3	2	0	0	0	0	1	2	1	13	4	0	1	0	15	0	0
ANKRD20A19P	2	1	2	2	1	6	1	2	0	0	0	0	0	0	0	0	0	1	0	0	0	0	0	4	1	4	7	0	0	0	28	0	0
ANKRD20A2	0	2	3	5	0	3	0	0	1	1	0	1	0	0	1	0	2	1	0	1	0	0	0	1	0	3	5	0	1	0	16	0	0
ANKRD20A4	0	8	5	4	0	3	0	3	2	6	1	1	0	0	0	3	7	4	0	0	2	0	0	1	0	9	9	0	0	2	46	0	0
ANKRD20A5P	0	1	2	2	0	5	0	4	1	0	0	0	1	0	4	0	3	5	0	0	1	0	0	3	2	6	2	0	0	0	22	0	0
ANKRD20A8P	0	4	4	2	0	11	1	4	4	5	0	2	1	0	1	2	14	11	0	8	1	0	1	4	2	41	8	0	0	0	47	0	0
ANKRD20A9P	0	9	3	2	0	1	0	6	5	5	0	1	1	0	4	1	15	10	0	3	0	0	1	1	1	46	15	0	0	1	28	1	0
ANKRD22	0	3	0	2	0	5	0	0	2	0	0	1	1	0	0	1	4	3	0	0	1	0	0	2	0	17	4	0	0	0	24	1	0
ANKRD23	0	6	0	2	0	7	2	2	2	1	0	1	2	0	1	1	5	2	0	0	1	0	1	1	2	1	3	0	0	0	23	0	0
ANKRD24	2	5	9	6	1	16	0	5	1	5	0	0	0	0	2	6	11	9	0	1	5	0	0	0	2	30	7	0	1	0	38	0	0
ANKRD26	2	17	20	10	0	25	0	5	6	15	0	3	1	2	3	10	24	23	1	8	3	0	4	9	2	21	23	0	5	0	67	0	0
ANKRD26P1	1	0	0	5	2	2	0	6	0	0	0	0	0	0	0	0	0	0	1	0	0	0	0	0	0	1	3	0	0	0	29	0	0
ANKRD26P3	0	0	0	0	0	2	0	2	2	0	0	0	0	0	0	0	1	1	0	0	1	0	0	0	1	5	0	0	0	0	15	0	0
ANKRD27	0	14	11	7	0	19	0	4	6	9	1	3	2	2	2	4	13	18	1	14	1	0	4	4	1	13	13	0	0	0	57	2	1
ANKRD28	1	9	13	3	0	15	0	5	3	3	0	1	2	0	0	1	6	4	0	5	2	1	3	6	3	11	17	0	1	1	54	0	0
ANKRD29	0	2	2	2	0	7	1	2	1	1	0	3	0	0	3	2	4	0	0	5	0	0	0	2	1	12	2	0	0	0	26	0	0
ANKRD30A	3	21	21	9	0	23	2	13	7	24	0	5	4	2	11	11	69	81	2	13	4	0	8	10	3	122	27	3	3	0	69	0	0
ANKRD30B	5	7	15	13	0	33	2	13	4	15	0	1	1	0	4	14	38	31	0	5	2	1	3	5	5	35	11	1	2	1	76	0	0
ANKRD30BL	2	1	0	5	0	10	0	5	0	1	0	0	1	0	1	4	1	3	0	0	0	0	0	1	1	4	2	0	0	0	19	0	0
ANKRD30BP2	1	1	1	1	0	1	0	0	0	0	0	0	1	0	0	1	4	0	0	0	0	0	0	3	0	4	1	0	0	0	14	0	0
ANKRD31	0	0	4	6	0	0	0	2	0	0	0	0	0	0	0	0	0	0	0	0	0	0	0	0	2	0	0	0	0	0	39	0	0
ANKRD32	3	2	3	7	1	22	0	5	1	3	0	2	1	0	2	6	3	7	0	5	1	0	2	6	2	8	8	0	2	1	48	0	0
ANKRD33	0	4	4	3	2	17	1	0	8	8	0	1	3	1	0	1	27	13	0	2	0	0	2	3	2	35	12	0	0	0	37	0	0
ANKRD34A	1	7	3	8	1	15	1	1	1	1	0	2	0	1	1	3	13	12	0	4	2	0	0	1	2	12	11	0	0	1	26	1	0
ANKRD34B	1	7	8	2	0	7	0	1	5	4	0	2	2	0	3	3	7	15	0	3	3	0	0	3	1	23	4	0	0	0	32	0	0
ANKRD34C	3	0	7	6	1	30	0	7	0	0	0	3	2	0	0	8	0	0	0	1	0	0	0	8	5	0	0	1	0	0	51	0	0
ANKRD34C-AS1	0	0	0	0	0	0	0	0	0	0	0	0	0	0	0	0	0	0	0	0	0	0	0	0	0	0	0	0	0	0	1	0	0
ANKRD35	1	13	7	4	1	19	0	1	4	7	0	1	6	2	1	2	14	20	1	9	3	0	3	4	2	33	15	1	4	0	38	1	0
ANKRD36	1	9	21	12	1	20	1	8	5	7	1	4	1	0	2	5	9	8	1	8	0	1	2	7	1	9	13	0	1	1	72	1	0
ANKRD36B	0	6	9	5	0	11	0	1	9	2	0	1	2	0	0	0	6	7	0	3	1	0	0	2	0	7	3	0	0	0	40	1	0
ANKRD36BP2	1	3	9	3	1	18	1	5	4	4	0	0	1	0	1	6	8	12	0	5	0	0	2	4	4	9	7	0	1	0	49	0	0
ANKRD36C	2	8	16	8	0	16	0	5	2	4	0	2	2	1	1	5	12	9	0	2	0	0	0	4	1	10	8	0	0	0	66	0	0
ANKRD37	0	2	5	2	0	8	0	2	1	3	0	1	2	0	1	2	5	3	0	5	0	0	1	1	0	1	5	0	1	0	14	0	0
ANKRD39	1	1	2	1	0	2	0	0	1	2	0	1	0	0	1	0	2	0	0	2	0	0	1	0	0	5	1	0	0	0	7	0	0
ANKRD40	0	6	7	3	0	7	0	1	3	1	0	1	0	0	2	0	4	1	0	1	0	0	0	2	0	5	7	0	0	0	15	0	0
ANKRD42	0	9	4	6	1	7	0	2	3	3	0	1	0	1	2	0	9	12	0	3	0	0	0	5	1	15	13	0	1	0	38	1	0
ANKRD44	2	9	8	6	0	20	1	3	2	6	0	1	5	1	2	3	20	19	0	7	0	1	1	7	1	15	15	0	0	0	48	2	0
ANKRD45	1	1	5	1	1	12	1	2	0	4	0	1	0	0	1	1	8	6	0	2	0	0	1	3	1	33	4	0	1	1	27	0	0
ANKRD46	1	2	5	1	0	7	1	2	2	1	0	0	0	0	2	1	1	7	0	1	1	0	0	0	0	10	4	0	0	0	14	0	0
ANKRD49	0	5	4	1	0	6	0	1	2	2	0	1	0	0	1	1	3	5	0	2	1	0	2	1	0	4	6	0	0	0	22	1	0
ANKRD50	2	11	9	7	1	23	3	10	7	14	0	2	3	1	4	5	17	22	1	4	4	0	0	6	3	22	24	4	1	0	68	2	1
ANKRD52	0	11	3	3	0	19	0	0	4	7	1	2	1	0	1	4	6	9	0	7	1	0	4	7	1	7	16	0	0	0	38	1	0
ANKRD53	0	4	3	4	0	11	1	1	2	5	0	0	0	0	0	2	3	3	0	2	1	0	1	2	0	8	6	0	1	0	27	0	0
ANKRD54	0	4	3	4	0	1	0	1	2	0	0	1	1	0	1	1	2	1	0	0	0	0	0	1	0	5	6	0	1	0	19	0	0
ANKRD55	2	13	4	5	0	18	0	0	3	2	0	2	1	1	1	3	17	10	2	5	1	1	1	2	1	14	18	0	0	0	27	0	0
ANKRD6	0	6	9	4	0	16	0	1	4	5	1	2	1	0	2	2	3	11	0	7	0	0	2	1	2	8	11	1	1	0	38	2	1
ANKRD60	0	0	0	0	0	2	0	0	0	0	0	0	0	0	0	1	0	0	0	0	0	0	0	0	0	0	0	0	0	0	3	0	0
ANKRD62	0	0	2	4	2	1	0	2	0	0	0	0	0	0	0	0	0	1	0	0	0	0	0	0	3	0	0	0	0	1	45	0	0
ANKRD62P1-PARP4P3	0	0	0	1	0	0	0	0	0	0	0	0	0	0	0	0	0	0	0	0	0	0	0	0	0	0	0	0	0	0	0	0	0
ANKRD65	0	0	1	2	1	13	0	0	0	0	0	0	0	0	0	0	0	0	0	0	0	0	0	0	0	0	0	0	0	0	10	0	0
ANKRD66	1	0	2	1	0	4	0	1	0	0	1	0	1	0	0	4	0	0	0	0	0	0	0	1	0	0	0	0	0	0	12	0	0
ANKRD7	1	6	4	2	0	11	0	2	1	2	1	3	1	0	2	5	12	11	0	4	0	0	1	2	0	14	7	0	0	1	26	0	0
ANKRD9	0	0	0	0	0	3	1	0	0	0	0	1	0	0	0	1	1	1	0	0	1	0	0	0	0	1	1	0	0	0	2	0	0
ANKS1A	1	17	5	9	2	20	1	4	7	4	0	0	3	1	2	5	7	9	0	10	2	0	1	7	1	23	14	0	3	1	53	1	0
ANKS1B	0	17	16	12	0	29	0	6	5	20	1	7	3	2	1	4	37	51	0	5	3	0	2	7	1	49	14	0	1	1	67	2	0
ANKS3	1	7	2	3	0	10	1	3	6	7	0	2	1	0	0	1	4	6	0	1	1	0	1	1	2	15	10	0	0	0	30	1	0
ANKS4B	0	6	6	0	0	6	0	0	5	3	0	2	3	2	3	0	11	10	0	3	1	0	1	1	0	25	9	0	1	0	29	0	0
ANKS6	1	5	11	4	0	20	2	3	10	5	0	1	5	1	1	2	8	7	2	5	1	0	2	4	0	13	22	0	0	0	32	0	0
ANKUB1	1	0	0	4	0	12	0	1	0	0	0	0	0	0	0	3	0	0	0	0	0	0	0	3	4	0	0	0	0	0	29	0	0
ANKZF1	1	8	7	4	1	8	0	4	5	8	0	2	4	3	0	4	7	4	0	14	1	0	1	5	3	12	7	0	1	0	42	0	0
ANLN	1	11	13	7	0	12	1	3	6	12	0	3	2	1	3	5	14	7	0	5	1	0	0	4	2	24	12	0	0	1	50	1	0
ANO1	0	16	11	7	0	18	1	4	5	10	0	4	1	1	3	3	19	13	1	9	1	0	3	1	1	35	12	0	1	1	48	1	0
ANO10	0	6	9	4	0	17	0	0	5	3	0	1	2	0	0	2	7	6	0	4	1	0	3	3	0	14	6	0	0	0	43	0	0
ANO2	2	7	17	10	1	21	1	4	10	11	0	1	0	1	6	5	27	12	1	8	1	1	2	4	3	74	20	0	1	0	54	3	0
ANO3	0	7	9	5	1	20	2	4	9	9	1	3	1	1	3	3	39	31	0	7	4	3	3	4	3	46	22	0	1	0	48	0	0
ANO4	0	15	20	11	0	20	1	7	11	17	0	0	1	1	2	11	38	40	0	6	2	0	8	6	4	87	26	0	0	0	62	4	0
ANO5	1	11	11	5	0	22	2	4	8	25	1	3	1	0	2	3	28	38	0	7	2	0	3	6	3	39	17	0	1	1	54	0	0
ANO6	1	9	12	10	0	17	0	2	6	3	0	0	2	0	2	4	17	11	0	5	2	0	1	3	1	6	17	0	1	1	49	0	0
ANO7	0	8	2	9	2	22	1	2	7	9	0	1	1	0	2	2	23	11	0	6	1	0	2	5	7	24	19	1	1	1	42	0	0
ANO8	1	16	7	8	0	17	1	2	5	3	0	1	2	0	3	4	4	11	0	9	1	0	0	0	1	8	14	0	2	0	35	0	0
ANO9	1	10	6	9	0	12	0	2	4	9	0	1	0	0	6	5	2	3	0	1	1	0	2	2	0	19	18	0	1	0	37	0	0
ANP32A	0	9	4	4	1	2	0	2	3	2	1	0	0	0	0	0	4	2	0	1	0	0	1	4	1	6	6	0	1	0	18	1	0
ANP32AP1	0	1	5	4	0	7	2	2	4	1	1	2	1	0	0	0	6	6	0	3	0	0	2	2	1	15	7	1	1	0	33	1	0
ANP32B	0	2	3	3	0	5	0	1	2	0	0	0	0	0	0	1	1	2	1	0	0	0	1	0	0	2	2	0	0	0	26	0	0
ANP32BP1	0	0	0	0	0	0	0	0	0	0	0	0	0	0	0	0	0	0	0	0	0	0	0	0	1	0	0	0	0	0	0	0	0
ANP32D	0	3	3	1	0	2	0	0	3	1	0	1	3	0	1	1	2	1	0	1	0	0	2	3	0	13	2	0	0	1	13	0	0
ANP32E	0	5	5	3	0	7	0	3	2	5	0	1	1	0	0	2	3	7	0	2	0	0	0	1	1	2	5	0	0	0	30	1	0
ANPEP	0	10	9	3	0	19	0	4	9	6	0	4	7	0	1	2	13	13	1	5	1	1	2	1	1	46	12	0	1	0	55	1	0
ANTXR1	0	2	2	5	0	21	0	3	2	3	0	5	3	0	2	7	20	9	0	5	1	0	1	4	1	18	13	0	0	0	47	0	0
ANTXR2	0	3	4	4	0	12	1	1	0	4	1	1	2	0	0	1	5	7	0	3	0	0	1	4	3	10	3	1	1	0	51	0	0
ANTXRL	0	0	2	6	0	0	0	1	0	0	0	0	0	0	0	0	0	0	0	0	0	0	0	0	0	0	0	0	0	1	16	0	0
ANXA1	0	5	6	3	0	7	0	1	4	2	0	1	1	0	1	2	3	1	0	3	3	0	0	5	3	11	4	0	0	0	24	0	0
ANXA10	0	7	8	3	1	6	0	3	1	2	0	4	1	0	3	1	7	3	0	2	0	0	0	1	2	25	9	0	0	0	25	2	0
ANXA11	1	4	5	3	1	12	2	3	2	5	0	0	1	1	1	1	8	4	0	2	3	0	2	0	0	10	5	0	0	0	44	0	0
ANXA13	0	10	4	4	0	8	0	1	2	2	0	2	1	1	0	4	10	9	0	3	0	0	1	4	1	17	14	0	0	0	27	2	0
ANXA2	0	2	0	4	0	4	0	1	2	0	0	1	1	1	1	1	4	2	0	4	1	0	2	3	0	5	7	0	0	0	22	0	1
ANXA2P3	2	2	3	4	0	7	0	0	3	5	0	1	0	0	0	0	19	13	0	2	0	0	0	1	2	20	8	0	2	0	23	0	0
ANXA2R	1	3	3	4	1	5	0	2	3	5	0	0	0	0	0	1	3	2	0	1	1	0	1	1	2	3	2	0	0	0	19	0	0
ANXA3	0	3	5	4	0	6	0	0	5	1	1	2	3	0	3	5	7	2	0	1	0	0	0	0	1	11	1	0	2	0	19	0	0
ANXA4	0	5	4	1	0	7	0	3	2	2	0	1	1	0	0	1	3	4	0	2	0	0	2	1	1	3	7	0	0	1	34	0	0
ANXA5	1	6	5	2	0	7	0	2	1	1	0	1	0	0	1	1	6	6	0	3	1	1	1	1	1	5	5	0	0	0	23	1	0
ANXA6	0	7	7	4	1	20	0	0	2	5	0	3	0	0	3	2	6	8	0	4	1	0	1	2	2	11	6	0	0	0	32	1	0
ANXA7	0	5	2	2	0	6	0	1	2	4	0	1	2	1	1	2	3	6	0	3	1	0	1	3	1	8	3	0	2	0	24	0	0
ANXA8	1	2	3	5	0	15	1	8	1	2	0	0	0	0	1	0	5	3	0	3	2	0	1	2	2	13	5	0	0	0	32	1	0
ANXA8L1	0	2	4	2	0	7	0	0	3	1	0	0	0	0	0	2	2	2	0	2	0	0	0	1	1	2	6	0	0	0	24	0	0
ANXA9	0	9	5	3	0	4	0	0	5	2	0	0	0	0	3	3	5	6	0	4	0	0	1	2	0	18	5	0	0	0	25	1	0
AOAH	1	14	11	5	0	9	0	1	6	6	0	0	0	1	1	3	19	11	1	3	1	0	1	2	1	47	10	0	0	0	26	0	0
AOC1	0	7	6	5	0	13	1	1	12	8	1	3	3	2	5	2	21	26	0	10	1	0	2	2	2	64	18	0	4	0	53	1	0
AOC2	0	6	7	3	0	20	0	2	7	9	0	3	2	0	0	2	8	14	0	19	2	0	1	1	0	18	14	0	0	0	28	0	0
AOC3	3	5	7	6	0	15	0	4	11	5	0	4	2	0	1	1	13	9	0	7	2	1	2	3	2	39	15	0	0	0	34	0	0
AOC4P	0	5	5	4	0	7	0	0	2	3	0	0	2	1	0	1	7	8	0	2	2	0	2	1	3	25	13	0	0	0	21	1	0
AOX1	0	10	11	8	2	14	0	6	19	13	1	2	2	0	3	9	24	22	0	9	1	0	2	4	3	58	21	0	3	0	52	0	1
AOX2P	0	0	0	3	0	0	0	0	0	0	0	0	0	0	0	0	0	0	0	0	0	0	0	0	0	0	0	0	0	0	0	0	0
AP000233.4	0	0	0	1	0	0	0	0	0	0	0	0	0	0	0	0	0	0	0	0	0	0	0	0	0	0	0	0	0	0	0	0	0
AP000295.9	0	0	0	0	0	0	0	1	0	0	0	0	0	0	0	0	0	0	0	0	0	0	0	0	0	0	0	0	0	0	4	0	0
AP000304.12	0	1	2	0	0	4	0	0	3	0	0	0	0	0	1	0	2	1	0	1	1	0	0	0	1	6	1	0	0	0	7	0	0
AP000345.1	0	0	0	3	0	0	0	0	0	0	0	0	0	0	0	0	0	0	0	1	0	0	0	0	1	0	0	0	0	0	13	0	0
AP000347.2	0	0	2	0	0	0	0	1	0	0	0	0	1	0	0	0	0	0	0	0	0	0	0	0	0	0	1	0	0	0	3	0	0
AP000349.2	0	0	0	0	0	3	0	1	1	0	0	1	0	0	0	0	0	0	0	0	0	0	0	1	0	2	1	0	0	0	4	1	0
AP000619.5	0	0	0	0	0	0	0	0	0	0	0	0	0	0	0	0	0	0	0	1	0	0	0	0	0	0	0	0	0	0	0	0	0
AP000620.1	0	0	0	0	0	0	0	0	0	0	0	0	0	0	0	0	0	0	0	1	0	0	0	0	0	0	0	0	0	0	0	0	0
AP000721.4	0	1	3	1	0	5	0	0	0	0	0	0	0	0	0	0	0	0	1	0	1	0	0	0	0	0	1	0	0	1	4	0	0
AP000783.1	0	0	0	1	0	0	0	0	0	0	0	0	0	0	0	0	0	0	0	0	0	0	0	0	0	0	0	0	0	0	3	0	0
AP000998.2	0	0	0	0	0	0	0	0	0	0	0	0	0	0	0	0	0	0	0	0	0	0	0	0	0	0	0	0	0	0	1	0	0
AP001347.6	0	1	0	1	0	3	0	0	0	0	0	0	1	0	0	0	1	0	0	0	0	0	0	1	0	3	0	0	0	0	5	0	0
AP003025.2	0	0	0	0	0	0	0	0	0	0	0	0	0	0	0	0	0	0	0	0	0	0	0	0	0	0	0	0	0	0	1	0	0
AP006285.2	0	0	0	0	0	3	0	0	0	2	0	0	0	0	0	3	1	1	0	0	1	0	1	0	0	3	5	0	0	0	6	0	0
AP006285.6	0	0	1	0	0	0	0	0	0	0	0	0	0	0	0	0	0	0	0	0	0	0	0	0	1	0	0	0	0	0	1	0	0
AP1AR	1	1	2	2	0	3	0	2	4	2	0	0	0	0	0	1	0	1	0	1	1	0	1	2	1	2	6	0	2	0	33	0	0
AP1B1	1	17	13	11	1	14	0	1	3	4	0	1	0	0	1	2	14	11	0	12	2	0	3	3	3	29	22	0	0	0	50	1	0
AP1G1	0	11	12	13	0	14	1	6	4	11	0	1	4	1	1	5	12	9	1	2	0	0	1	1	0	10	10	0	1	1	58	1	0
AP1G2	1	16	11	12	0	18	1	6	2	7	0	4	4	2	3	5	8	6	0	10	1	0	4	2	4	19	17	0	1	0	54	1	0
AP1M1	1	2	2	8	0	10	1	4	1	2	1	0	1	1	0	2	6	4	0	6	1	0	1	4	2	21	10	0	0	1	32	0	0
AP1M2	0	8	9	3	0	8	0	1	2	1	1	0	1	1	1	1	5	5	1	4	0	0	2	0	2	13	4	0	0	0	27	0	0
AP1S1	1	1	3	1	0	5	0	2	0	1	0	0	1	0	1	2	3	6	0	0	1	0	0	1	2	2	6	1	0	0	18	0	0
AP1S2	0	2	1	2	0	7	0	1	0	2	0	0	0	0	0	4	0	0	0	1	1	0	0	2	1	1	5	0	0	1	31	1	0
AP1S3	0	1	3	3	0	6	0	2	1	0	0	0	0	1	1	0	1	6	0	1	0	0	1	2	0	4	2	0	0	0	18	0	0
AP2A1	0	6	8	11	1	19	0	1	2	7	0	1	5	0	2	3	6	7	0	5	0	0	2	4	5	15	14	0	0	0	45	0	0
AP2A2	0	8	6	8	0	27	1	2	4	3	0	0	5	0	2	4	15	3	0	6	1	0	1	3	1	23	16	0	2	1	42	0	0
AP2B1	0	12	8	9	0	15	0	2	4	6	1	3	2	1	1	7	5	6	0	3	2	0	2	4	0	14	9	0	1	0	38	0	0
AP2M1	0	6	9	5	0	14	0	2	6	5	0	0	2	1	1	4	11	5	0	9	1	0	2	1	3	9	11	0	0	0	32	1	0
AP2S1	0	2	1	0	1	5	0	0	0	2	0	0	1	0	0	0	0	1	0	0	0	0	0	0	0	7	2	0	0	0	15	0	0
AP3B1	0	14	11	12	0	16	1	3	6	6	0	2	3	1	1	6	11	14	0	6	2	0	0	5	1	9	20	0	4	1	45	0	0
AP3B2	0	14	7	7	0	22	0	5	2	8	0	1	0	2	0	5	21	13	1	4	2	0	2	3	8	33	23	1	0	0	50	0	1
AP3D1	1	13	3	11	0	30	0	4	4	16	0	1	1	0	3	6	10	16	0	2	2	0	2	3	7	20	16	0	1	0	39	1	1
AP3M1	0	3	6	5	0	4	1	0	3	2	0	1	2	1	1	1	3	4	0	5	1	0	2	1	0	3	3	0	1	0	23	1	0
AP3M2	0	4	4	0	0	13	0	1	2	2	1	1	2	0	0	3	6	4	0	1	1	0	0	1	0	5	17	0	1	0	32	1	0
AP3S1	0	1	1	1	1	4	0	1	1	0	0	1	0	1	0	2	6	2	0	0	0	0	0	4	1	5	3	0	1	0	27	0	0
AP3S2	1	4	0	6	0	1	0	0	0	2	0	1	0	1	0	0	2	3	0	2	0	0	1	0	1	3	1	0	0	0	18	0	0
AP4B1	0	12	10	9	0	11	0	4	4	8	0	1	1	1	4	2	6	8	1	11	2	0	2	2	1	22	16	0	2	0	49	1	0
AP4E1	0	9	14	8	0	14	0	4	4	10	0	5	4	0	3	4	10	12	1	5	1	1	3	5	2	24	20	0	2	0	64	1	0
AP4M1	2	3	5	1	0	12	0	2	4	6	0	1	3	0	0	0	7	6	0	5	0	0	1	2	0	6	17	0	1	0	28	0	0
AP4S1	0	3	1	2	0	8	0	0	2	0	0	0	0	0	0	1	0	3	0	1	0	0	0	0	0	10	2	0	0	0	12	0	0
AP5B1	0	8	3	5	0	7	0	3	1	4	0	0	1	0	0	0	2	2	0	0	1	0	2	2	1	5	10	0	2	0	19	0	0
AP5M1	0	7	4	5	0	6	0	2	1	8	0	2	1	0	1	4	8	9	0	3	1	0	0	3	0	5	6	0	0	0	30	1	0
AP5S1	0	1	3	2	0	6	0	1	2	0	0	0	1	0	1	0	4	5	0	1	1	0	1	0	2	2	4	0	0	0	13	0	0
AP5Z1	0	4	3	6	0	23	1	2	4	8	0	3	2	0	2	4	9	11	0	3	1	0	3	1	2	11	16	1	1	1	35	0	0
APAF1	1	8	9	8	1	19	0	5	3	15	0	2	2	2	4	4	15	14	0	1	1	1	2	2	0	13	11	0	1	0	49	3	0
APBA1	1	5	9	4	0	22	1	3	10	16	0	3	0	0	3	7	11	11	0	6	2	1	6	3	4	33	23	1	1	0	45	0	0
APBA2	4	16	12	7	0	34	1	7	5	11	0	2	2	3	2	9	24	31	0	5	7	0	1	4	2	20	27	0	0	0	51	1	1
APBA3	0	1	1	6	1	11	1	1	2	5	0	0	1	0	0	1	3	1	0	0	0	0	1	2	3	9	3	0	0	0	23	0	0
APBB1	1	11	6	10	1	30	1	4	7	7	0	2	0	0	3	6	15	10	0	4	3	0	1	6	1	18	18	0	2	1	43	0	0
APBB1IP	0	10	6	9	1	13	0	3	5	9	0	1	0	0	2	1	19	27	0	4	0	0	4	3	0	39	12	0	0	0	32	0	0
APBB2	0	2	5	7	1	14	0	1	9	3	0	3	3	2	3	3	11	9	1	2	1	0	4	3	3	29	11	0	0	0	36	0	0
APBB3	1	8	7	1	1	20	0	2	3	2	0	2	0	2	1	3	11	4	0	7	1	0	3	2	1	14	13	0	1	0	37	0	0
APC	3	27	19	12	1	295	1	10	17	23	0	7	4	3	4	15	36	29	0	20	4	1	11	118	8	49	56	0	5	0	86	1	2
APC2	0	8	5	4	0	17	0	3	3	5	0	3	2	0	1	9	10	10	1	1	1	0	3	0	0	20	15	0	0	0	16	2	0
APCDD1	0	6	5	3	1	10	0	2	1	3	1	0	5	0	1	5	10	8	0	0	4	0	0	2	1	12	12	0	0	1	35	1	0
APCDD1L	1	2	4	3	0	16	0	4	3	1	0	0	1	0	1	2	6	5	0	4	1	0	0	4	1	15	16	0	0	0	21	0	0
APCS	1	8	3	2	0	6	0	0	1	4	0	1	0	1	1	3	18	13	0	4	1	0	0	2	3	38	4	0	1	0	20	0	0
APEH	0	8	1	4	0	15	1	3	2	2	0	0	3	1	1	4	1	4	1	4	1	0	2	3	2	14	11	0	0	0	27	0	0
APELA	0	0	0	1	0	0	0	1	0	0	0	0	0	0	0	0	0	0	0	0	0	0	0	0	0	0	0	0	0	0	6	0	0
APEX1	1	1	5	4	0	5	0	2	2	0	0	0	0	0	2	2	3	2	0	4	0	0	0	1	1	3	4	0	0	0	12	2	0
APEX2	0	5	7	5	1	8	0	2	2	2	0	0	1	0	4	3	10	8	0	2	0	0	0	3	1	5	4	0	0	0	36	1	1
APH1A	0	5	7	5	0	3	0	3	5	6	0	0	3	0	0	2	4	5	0	3	1	0	0	3	0	3	3	1	0	0	21	0	0
APH1B	0	3	5	3	0	6	0	0	4	1	0	0	0	1	0	3	0	2	0	0	0	0	1	1	0	5	4	0	0	0	13	0	0
API5	0	7	6	3	1	9	0	2	1	3	0	2	2	0	1	3	7	10	0	1	1	0	2	2	2	6	9	0	1	0	43	0	0
APIP	0	3	0	2	0	5	0	0	1	0	0	1	1	0	1	0	2	3	0	1	0	0	0	1	0	0	8	0	0	0	14	0	0
APITD1	0	0	0	0	0	0	0	0	0	0	0	1	0	0	0	0	0	0	0	0	0	0	1	0	0	0	2	0	0	0	3	0	0
APITD1-CORT	0	3	4	0	1	3	0	0	2	3	0	1	0	0	0	0	2	2	0	2	0	0	0	3	1	4	4	0	0	0	16	0	0
APLF	1	5	10	4	0	4	0	1	1	6	0	1	2	1	0	2	5	8	0	1	2	0	3	4	0	5	2	0	1	1	27	0	1
APLN	1	0	1	3	0	4	0	1	0	0	0	0	0	0	0	0	0	1	0	0	0	0	0	1	0	1	0	1	0	0	23	0	0
APLNR	1	7	9	6	0	12	0	3	3	5	0	0	1	1	4	1	11	19	0	1	1	0	1	3	1	37	16	0	0	0	26	1	0
APLP1	0	14	8	6	0	20	0	2	3	10	0	1	1	0	0	4	7	12	0	3	1	0	3	0	1	28	16	0	0	0	45	1	0
APLP2	0	10	7	5	0	7	0	2	7	4	0	1	1	1	2	1	12	4	0	8	2	0	2	2	2	10	11	1	0	0	35	0	0
APMAP	0	5	5	4	1	12	1	0	4	3	1	1	2	1	2	1	8	4	1	5	1	0	1	0	2	7	6	0	0	0	19	0	0
APOA1	0	3	6	2	1	3	1	2	2	0	1	0	0	0	1	2	5	4	1	3	0	0	0	0	0	6	11	0	0	0	13	0	0
APOA1BP	0	8	3	4	0	6	0	0	3	2	0	0	0	0	0	1	0	2	0	2	1	0	3	3	0	2	7	1	0	0	17	0	0
APOA2	1	3	0	2	0	3	0	0	1	1	0	0	0	0	1	0	2	1	0	1	1	0	0	1	0	3	3	1	0	0	5	0	0
APOA4	1	8	3	3	1	11	0	0	3	3	0	0	0	0	4	2	16	15	0	1	2	0	2	2	1	24	12	1	1	0	22	0	1
APOA5	0	5	3	1	0	10	0	1	2	3	0	2	0	1	0	1	11	8	0	1	1	0	1	1	1	11	13	0	0	1	15	1	0
APOB	5	42	55	25	3	59	1	21	38	53	0	6	6	2	22	39	121	98	0	41	8	1	9	13	13	179	66	2	5	4	112	3	0
APOBEC1	0	1	3	2	0	9	0	1	2	1	1	2	2	0	1	0	5	13	0	4	0	0	2	2	0	15	7	0	1	0	23	2	0
APOBEC2	0	3	3	1	0	6	0	1	0	1	0	0	0	0	1	0	2	2	0	3	0	0	1	1	0	10	2	1	0	0	25	0	0
APOBEC3A	0	4	3	0	0	8	0	0	2	1	0	0	0	0	0	1	5	2	0	2	0	0	0	0	0	10	0	0	0	0	8	0	0
APOBEC3B	0	6	6	4	0	10	0	0	3	5	0	2	1	0	2	2	3	5	0	2	1	0	3	0	1	11	7	0	0	0	27	0	0
APOBEC3C	1	3	1	3	0	7	0	0	2	2	0	0	0	2	0	1	3	2	0	1	0	0	0	2	0	8	3	0	1	0	9	1	0
APOBEC3D	0	6	2	4	1	9	1	2	1	5	0	1	0	0	1	2	7	3	0	4	1	0	2	1	0	11	5	0	0	0	33	0	0
APOBEC3F	1	3	3	5	0	6	0	0	5	1	0	2	1	0	3	0	1	8	0	0	0	0	2	1	1	18	3	0	1	0	31	2	0
APOBEC3G	0	5	3	8	0	13	0	2	5	2	1	0	2	1	1	4	7	4	0	2	1	0	1	4	1	10	4	0	0	0	21	0	0
APOBEC3H	0	3	0	2	0	5	0	1	3	2	0	0	0	0	2	1	3	2	0	0	1	0	0	0	0	7	1	0	0	0	16	0	0
APOBEC4	0	8	3	3	1	11	0	0	0	0	0	1	0	2	1	3	8	2	0	2	0	0	1	3	0	6	3	0	0	0	20	0	0
APOBR	1	4	16	8	0	11	0	2	3	4	0	2	1	1	2	2	18	10	0	2	2	0	0	2	1	33	9	0	2	0	38	0	0
APOC1	0	3	1	2	0	1	0	0	0	1	0	0	0	0	0	1	2	3	0	2	0	0	1	0	0	5	0	1	0	0	10	0	0
APOC1P1	0	0	1	1	0	0	0	0	0	1	0	0	0	0	1	0	0	1	0	0	0	0	0	0	0	0	0	0	0	0	4	0	0
APOC2	0	1	1	0	0	2	0	0	0	0	0	0	0	0	0	1	2	3	0	0	0	0	0	0	0	2	0	0	0	0	4	0	0
APOC3	0	3	1	1	0	1	0	2	1	0	0	0	0	0	0	1	3	8	0	0	1	0	1	0	0	8	1	0	0	0	6	0	0
APOC4	0	2	2	0	0	2	0	0	0	0	0	0	1	0	0	0	1	1	0	0	0	0	0	0	0	6	2	0	0	0	4	0	0
APOC4-APOC2	0	0	0	0	0	2	0	0	0	0	0	0	0	1	1	0	1	0	0	1	0	0	0	0	0	3	0	0	0	0	1	0	0
APOD	1	1	3	4	0	8	0	1	1	1	0	0	1	1	1	0	1	3	0	5	0	0	0	2	1	7	4	0	0	0	15	1	0
APOE	0	4	0	1	0	4	0	1	2	0	0	1	1	0	3	1	2	0	0	0	1	0	2	1	1	1	4	0	0	0	4	0	0
APOF	0	2	4	3	0	3	0	0	2	1	0	0	1	0	0	2	1	7	0	2	1	0	0	0	1	13	6	0	0	0	15	0	0
APOH	0	4	4	4	0	6	0	3	4	4	0	2	0	0	1	4	6	11	0	2	2	0	0	4	0	22	5	0	0	0	27	0	0
APOL1	0	7	3	2	0	10	0	0	4	5	0	0	2	1	2	0	3	3	0	3	2	0	1	3	0	22	4	0	0	0	24	0	0
APOL2	0	6	5	0	1	7	1	0	2	2	0	1	1	1	0	0	5	4	0	0	1	1	0	1	0	5	6	0	1	0	19	0	0
APOL3	0	3	5	2	0	7	0	1	3	3	0	1	0	0	1	1	5	3	0	3	1	0	0	0	0	22	8	0	0	0	23	0	0
APOL4	1	5	5	1	0	7	0	1	1	3	0	1	1	0	2	1	3	5	0	1	1	0	2	2	1	13	2	0	0	0	19	0	0
APOL5	0	5	4	1	0	8	1	0	2	4	1	1	1	0	3	0	10	7	0	2	2	0	1	1	1	17	6	0	1	1	17	1	0
APOL6	1	2	4	1	0	5	0	0	1	2	0	2	2	0	0	1	3	3	0	3	0	0	1	2	0	7	6	0	1	0	18	0	0
APOLD1	0	4	1	1	1	6	0	0	3	3	0	0	1	0	0	0	2	1	0	2	1	0	1	0	0	4	5	0	0	0	15	0	0
APOM	0	3	0	1	0	2	0	0	0	1	0	0	1	1	0	3	1	0	0	1	0	0	0	2	0	4	4	0	0	0	14	0	0
APOO	0	1	2	1	0	2	0	0	1	2	0	1	0	0	2	0	3	3	0	1	0	0	2	0	0	5	1	0	0	0	15	0	0
APOOL	1	1	6	4	0	6	0	1	1	1	0	1	1	1	0	1	4	3	0	1	0	0	0	0	0	3	2	0	0	0	30	1	0
APOPT1	0	2	2	0	0	4	0	0	1	0	0	0	0	0	0	3	2	3	0	1	0	0	0	1	0	3	2	0	0	0	6	0	0
APP	0	8	11	2	2	17	0	4	3	9	0	0	2	1	1	7	14	9	0	5	1	0	0	4	0	21	19	1	0	0	53	2	0
APPBP2	1	3	7	4	1	6	0	3	4	2	0	1	1	0	4	3	10	11	0	4	0	0	1	1	4	10	4	0	1	0	39	1	0
APPL1	0	8	6	3	2	15	0	3	4	1	0	2	0	0	4	6	6	3	0	0	2	0	1	2	0	9	16	0	1	1	49	0	0
APPL2	1	8	8	6	0	12	0	1	2	6	0	4	2	0	1	4	2	12	0	2	1	0	1	1	2	7	10	0	1	0	33	0	0
APRT	0	2	1	3	0	2	0	1	1	1	0	0	0	0	1	0	2	2	0	1	1	0	1	0	1	4	3	0	0	0	12	0	0
APTX	0	3	7	3	0	5	0	0	3	2	0	1	2	0	1	0	1	3	0	1	1	0	1	2	0	5	7	0	0	1	17	1	0
AQP1	0	5	1	4	1	7	0	1	2	3	1	3	1	1	1	3	7	5	0	2	0	0	1	0	0	13	2	0	0	0	20	0	0
AQP10	0	4	3	6	0	7	0	2	5	4	0	0	1	0	3	3	13	6	0	8	1	0	1	1	0	18	12	0	0	0	19	0	0
AQP11	0	6	3	2	0	8	0	1	2	4	0	1	1	0	0	2	2	5	1	1	0	0	0	0	1	2	3	0	0	0	22	0	0
AQP12A	0	1	4	1	0	9	0	2	1	1	0	2	0	0	3	1	5	6	0	0	0	0	1	0	2	8	3	0	0	0	13	0	0
AQP12B	0	0	0	2	0	4	0	1	2	1	0	0	2	0	0	1	13	7	0	2	1	0	1	0	3	8	4	0	0	0	21	0	0
AQP2	1	6	1	6	0	7	0	0	2	1	0	1	0	0	2	3	4	1	0	3	0	0	2	1	2	12	7	0	0	0	18	0	0
AQP3	0	2	6	1	0	9	1	4	4	1	0	1	2	1	3	3	4	6	0	4	1	0	0	2	2	17	8	0	1	0	26	0	0
AQP4	0	7	1	3	0	11	0	1	3	3	0	2	0	0	2	1	3	9	0	1	1	0	2	2	5	11	5	0	1	0	30	0	0
AQP5	0	5	2	3	0	1	0	0	1	0	1	0	0	1	1	2	0	5	0	3	1	0	1	0	1	6	5	0	1	0	11	1	0
AQP6	0	7	5	3	0	2	0	0	1	6	0	0	3	0	0	1	7	6	1	2	0	0	0	2	2	14	7	0	2	0	24	0	0
AQP7	0	3	2	3	0	7	0	0	3	2	0	1	3	0	3	1	6	1	0	1	1	0	0	2	0	10	7	0	0	0	24	1	0
AQP7P1	0	0	1	1	0	1	0	0	0	2	0	0	0	0	0	1	0	0	0	1	0	0	0	1	0	1	1	0	0	0	6	0	0
AQP7P2	0	0	1	0	0	1	0	0	0	3	0	0	0	0	0	0	4	2	0	0	0	0	0	0	0	4	2	0	1	0	5	0	0
AQP8	0	3	2	3	1	8	0	0	3	2	0	0	0	0	0	0	8	8	0	1	1	0	1	1	1	13	12	0	0	0	19	0	0
AQP9	0	3	0	0	0	8	0	0	4	6	0	1	0	1	0	1	7	8	0	2	1	0	3	4	0	23	4	0	1	0	27	0	0
AQR	1	12	8	11	0	16	0	5	8	9	0	6	3	1	1	7	25	19	2	4	2	0	5	6	3	27	24	1	0	0	58	0	0
AR	1	8	11	15	2	35	2	3	10	4	0	2	0	2	2	5	16	8	0	6	1	0	2	5	1	23	31	0	0	0	65	0	1
ARAF	0	4	8	5	1	20	0	3	3	2	0	0	0	0	1	3	4	5	1	3	2	0	2	3	1	12	14	0	0	0	45	1	0
ARAP1	2	15	7	7	0	36	1	1	5	6	2	3	7	1	4	4	12	12	1	4	3	0	4	3	2	34	20	0	0	0	46	2	1
ARAP2	4	17	9	7	0	35	1	7	7	8	0	4	3	3	4	4	33	21	1	6	1	0	2	4	10	66	22	0	1	1	62	0	0
ARAP3	1	13	18	13	0	27	1	2	11	11	0	1	2	2	4	11	21	14	1	6	1	1	2	5	3	32	16	1	3	1	60	3	0
ARC	1	2	2	3	0	13	2	3	0	2	1	0	1	0	1	2	6	8	1	1	1	0	2	3	3	9	8	0	1	1	21	0	0
ARCN1	0	6	4	8	1	6	1	4	4	3	0	3	1	0	1	1	4	4	0	3	2	0	1	2	4	2	9	0	2	0	45	1	0
AREG	2	2	5	1	1	4	0	0	3	2	1	0	0	0	1	1	2	4	0	3	0	0	0	1	0	31	3	0	0	0	14	1	0
AREL1	0	13	8	7	0	7	0	0	10	6	0	2	0	0	3	4	13	4	0	4	2	0	2	2	1	14	11	0	0	0	52	0	0
ARF1	0	3	3	7	0	7	0	1	0	2	0	1	0	1	1	1	2	5	0	1	2	0	2	1	2	3	7	0	0	0	35	0	0
ARF3	0	3	3	2	1	2	0	0	0	0	0	0	4	0	0	0	1	0	0	1	1	0	0	1	2	6	1	0	0	0	20	0	0
ARF4	0	2	1	2	1	5	0	2	4	4	0	1	0	0	0	0	0	0	0	2	2	0	0	2	0	3	1	0	0	0	18	0	0
ARF5	0	2	2	1	0	6	0	1	2	1	0	1	2	0	0	3	5	12	0	3	1	0	0	1	0	4	2	0	0	0	21	0	0
ARF6	1	2	1	7	2	20	0	6	0	3	0	1	1	0	0	9	1	3	0	1	0	0	0	3	1	4	3	0	0	0	35	0	0
ARFGAP1	1	5	3	6	0	12	2	1	4	6	1	0	1	0	0	4	7	6	0	2	1	0	0	2	0	8	8	0	0	0	34	0	0
ARFGAP2	0	8	12	6	1	9	0	0	5	2	1	1	1	1	1	2	8	5	0	12	1	0	1	2	3	8	15	0	0	0	31	0	0
ARFGAP3	0	6	3	1	0	10	0	1	5	4	2	0	1	0	0	2	4	2	0	0	0	0	2	1	1	12	12	0	0	0	22	0	0
ARFGEF1	0	19	23	11	0	39	0	3	4	16	1	3	2	2	3	6	29	28	2	6	1	1	5	12	7	26	30	1	3	0	67	3	0
ARFGEF2	2	21	12	11	0	27	0	7	14	14	0	3	8	2	3	6	24	12	0	12	1	0	2	5	2	36	35	1	5	0	63	2	0
ARFGEF3	1	13	16	12	1	28	3	7	10	14	1	4	3	0	6	11	22	24	0	7	1	0	3	5	5	54	28	0	3	1	62	3	1
ARFIP1	0	3	4	3	0	11	0	0	2	2	0	1	0	0	1	1	4	2	0	3	2	0	0	3	2	8	0	0	1	0	31	0	0
ARFIP2	0	4	5	4	0	5	0	2	3	3	0	0	1	1	1	1	11	6	0	1	2	0	1	0	0	9	5	0	2	0	24	0	0
ARFRP1	0	7	5	1	0	8	0	0	0	3	0	0	2	0	0	1	5	4	0	1	1	0	0	2	1	2	6	0	0	1	16	2	0
ARG1	0	2	3	1	1	5	0	2	4	3	0	1	2	0	1	2	2	4	0	1	1	0	1	1	1	11	3	0	0	0	24	1	0
ARG2	0	4	3	1	0	7	0	2	4	2	0	1	1	0	1	0	1	1	0	5	1	0	0	1	1	2	5	0	0	0	21	0	0
ARGFX	2	2	2	4	0	3	0	0	2	4	0	0	2	0	1	3	8	9	0	3	0	0	1	1	0	25	2	0	0	0	13	0	0
ARGLU1	0	0	7	3	1	11	0	2	0	2	0	0	1	0	3	0	1	5	0	1	2	0	0	2	1	3	6	0	0	1	31	0	0
ARHGAP1	0	3	2	2	0	8	0	0	2	6	0	0	1	0	1	2	5	5	0	4	1	0	1	1	1	9	17	1	0	0	16	0	0
ARHGAP10	1	6	6	4	0	13	0	3	5	5	0	2	2	1	1	6	10	5	0	3	3	2	3	3	2	26	9	2	0	0	40	2	0
ARHGAP11A	1	10	7	9	0	19	1	0	5	9	0	2	5	0	3	6	12	18	0	2	1	0	1	5	1	15	10	0	0	0	42	3	0
ARHGAP11B	0	3	2	2	0	7	0	1	1	2	0	2	0	0	0	2	4	4	0	0	1	0	0	1	1	2	4	0	0	0	22	0	0
ARHGAP12	0	11	10	9	1	13	0	3	2	7	0	0	1	0	2	1	11	9	0	4	2	0	2	4	2	13	16	0	0	0	56	1	0
ARHGAP15	2	5	7	0	0	20	0	2	4	10	0	1	1	0	1	3	21	15	0	3	4	0	2	4	1	20	14	0	1	0	36	0	0
ARHGAP17	0	10	8	7	0	14	0	5	0	16	1	2	1	0	2	1	16	22	0	6	2	0	1	1	1	22	17	1	1	0	63	0	1
ARHGAP18	1	6	7	4	0	10	0	0	3	3	0	1	0	0	2	2	10	5	0	2	2	0	1	3	2	12	6	0	2	0	32	0	0
ARHGAP19	0	7	2	2	0	11	0	3	1	3	0	2	0	0	0	2	10	5	0	4	2	0	1	1	2	12	5	1	0	0	26	0	0
ARHGAP20	1	19	10	7	0	24	1	4	6	7	0	4	1	0	2	3	15	14	1	7	3	0	2	6	0	27	24	0	1	0	56	0	0
ARHGAP21	3	16	16	9	0	34	5	7	11	9	0	3	7	1	3	2	26	17	0	18	3	0	4	9	4	38	18	0	0	1	83	2	0
ARHGAP22	1	7	5	5	0	28	0	1	4	7	0	0	3	0	2	7	7	14	0	4	1	1	1	3	2	39	11	0	0	0	51	0	0
ARHGAP23	0	0	7	7	3	15	0	10	0	0	0	2	3	0	0	5	0	0	2	0	0	0	0	3	2	0	0	0	0	1	32	0	0
ARHGAP23P1	0	0	0	0	0	0	0	0	0	0	0	0	0	0	0	0	0	0	0	0	0	0	0	0	1	0	0	0	0	0	0	0	0
ARHGAP24	0	6	16	6	0	13	0	2	3	4	2	2	5	2	1	9	13	8	0	7	1	0	1	3	0	21	17	0	0	0	48	1	0
ARHGAP25	1	12	9	2	0	17	0	4	4	5	0	3	1	1	3	4	18	16	1	6	1	0	2	5	0	42	15	0	0	0	45	0	0
ARHGAP26	1	11	9	4	0	12	0	1	2	8	0	4	4	1	3	2	7	4	1	4	1	0	2	4	4	26	7	0	1	0	51	1	0
ARHGAP27	0	7	5	6	0	13	0	0	3	7	0	0	1	0	2	2	14	5	0	2	1	0	1	3	4	15	12	0	1	0	37	1	0
ARHGAP28	0	9	12	5	1	26	2	14	6	7	0	2	0	0	1	0	5	12	0	5	1	0	3	3	1	31	16	0	1	0	41	0	0
ARHGAP29	1	17	17	6	0	20	1	5	9	13	1	3	8	0	3	6	13	12	1	9	1	0	0	7	2	61	16	0	2	0	50	2	0
ARHGAP30	0	13	10	7	0	26	1	2	6	11	0	6	3	3	2	6	15	16	1	11	1	1	3	5	5	51	28	0	2	0	52	1	0
ARHGAP31	0	23	21	10	0	29	0	7	12	16	0	3	2	1	4	8	21	31	0	19	3	0	4	5	4	33	26	0	0	1	60	2	0
ARHGAP32	1	33	13	11	0	31	0	5	13	15	1	4	7	3	3	7	30	25	2	14	3	0	5	5	3	33	29	0	5	0	76	2	0
ARHGAP33	1	12	6	7	0	27	0	4	3	7	1	0	3	0	1	6	16	19	1	4	1	0	4	1	4	38	26	1	1	0	57	1	0
ARHGAP35	2	25	23	16	0	29	0	4	3	14	0	6	1	3	3	6	24	32	1	16	1	0	2	5	5	22	24	1	0	0	113	6	0
ARHGAP36	2	4	9	12	2	31	0	9	7	13	0	1	1	1	4	4	36	27	0	13	4	0	2	6	1	50	15	1	1	1	69	1	0
ARHGAP39	0	11	8	6	0	18	0	6	2	13	0	1	2	0	3	6	5	14	0	4	1	1	2	1	0	41	23	1	0	0	28	1	0
ARHGAP4	0	4	5	14	0	16	0	0	4	8	0	1	0	2	3	3	14	5	0	3	1	0	1	1	0	13	13	1	4	1	50	2	1
ARHGAP40	0	0	0	1	0	4	0	0	0	0	0	0	0	0	0	0	0	0	0	0	0	0	0	0	0	0	0	0	0	0	0	0	0
ARHGAP42	0	0	12	11	0	13	0	3	0	0	0	3	1	0	0	4	0	0	0	0	0	0	0	3	2	0	0	0	0	0	40	0	0
ARHGAP44	2	5	5	6	0	18	1	1	4	7	0	1	0	1	1	4	7	5	0	3	1	0	3	6	1	47	8	0	0	0	42	1	0
ARHGAP5	0	13	16	12	2	24	0	8	3	12	0	4	3	1	2	4	19	17	0	7	3	0	5	6	3	25	30	0	1	2	71	2	0
ARHGAP6	2	10	13	15	2	20	1	3	10	12	0	1	1	2	4	3	24	17	0	6	3	0	1	3	2	32	16	0	0	1	64	1	0
ARHGAP9	1	16	5	4	0	25	0	2	10	7	0	0	2	0	2	4	17	11	0	5	3	0	2	6	1	23	12	0	0	0	46	2	0
ARHGDIA	1	6	3	6	0	8	0	1	2	4	0	1	1	0	0	1	1	2	0	0	1	0	1	0	1	4	6	0	0	0	16	0	1
ARHGDIB	0	2	1	1	0	8	0	2	4	2	0	1	0	1	2	0	4	5	0	1	2	0	2	1	2	10	3	0	0	0	19	0	0
ARHGDIG	0	0	0	2	0	1	0	0	0	0	0	1	0	0	0	0	0	2	0	0	1	0	0	0	0	3	4	0	0	0	2	0	0
ARHGEF1	1	11	13	7	0	21	1	5	4	8	0	2	0	0	2	2	12	9	0	9	1	0	3	1	1	11	15	0	0	0	48	0	0
ARHGEF10	0	13	6	6	0	31	1	7	10	10	0	1	2	1	1	6	18	9	2	11	3	0	4	5	3	25	25	0	2	0	62	1	0
ARHGEF10L	1	12	12	9	0	24	0	1	6	11	0	0	3	4	2	9	14	15	0	5	2	1	4	4	2	26	22	0	1	0	51	1	0
ARHGEF11	2	16	23	10	1	26	2	2	10	9	0	2	2	1	2	9	32	21	0	12	3	0	4	2	4	45	23	0	1	0	61	2	1
ARHGEF12	0	16	9	13	1	18	0	4	4	11	0	0	4	1	5	8	22	18	1	5	2	1	1	5	1	27	17	0	2	0	60	1	0
ARHGEF15	0	12	9	7	0	21	0	7	5	7	0	1	1	0	3	5	13	13	0	11	2	1	4	2	3	42	27	0	2	1	56	0	1
ARHGEF16	1	10	5	6	0	15	0	2	5	4	0	0	1	0	2	3	2	3	0	1	1	0	0	0	1	14	9	0	0	0	33	0	0
ARHGEF17	0	12	7	7	0	29	0	5	8	17	0	3	6	0	1	10	19	14	0	8	5	2	3	4	6	40	26	1	3	1	62	0	3
ARHGEF18	2	9	5	10	1	22	1	5	3	8	1	1	0	1	1	6	7	9	1	8	2	0	4	4	0	23	17	0	1	0	52	2	0
ARHGEF19	0	9	5	6	0	7	0	0	2	5	0	0	3	1	2	3	7	7	0	3	1	0	4	2	0	13	11	0	0	0	24	0	0
ARHGEF2	0	9	10	17	2	12	3	6	3	5	2	1	1	1	4	7	11	10	1	7	0	0	4	2	1	26	14	1	1	1	50	1	0
ARHGEF25	0	7	9	3	0	20	0	2	12	4	0	4	4	1	1	1	21	7	1	11	2	0	2	2	2	18	17	0	0	0	41	3	0
ARHGEF26	1	8	10	4	0	25	0	5	3	6	0	1	0	0	0	4	8	19	0	5	1	0	3	4	2	16	16	0	0	1	60	1	0
ARHGEF28	2	6	9	7	0	12	0	2	9	5	0	2	7	1	2	5	12	8	0	6	1	1	0	9	3	32	13	0	0	2	60	1	0
ARHGEF3	1	7	3	5	0	14	0	2	1	2	2	3	4	1	1	4	8	3	0	2	1	0	0	4	0	16	10	0	0	2	40	1	0
ARHGEF33	0	0	7	4	0	17	0	1	0	0	0	0	2	0	0	5	0	0	0	0	0	0	0	4	0	0	0	0	0	0	32	0	0
ARHGEF34P	0	0	0	0	0	2	0	0	1	1	0	0	0	0	1	0	2	1	0	0	1	0	0	2	0	3	1	0	0	0	1	0	0
ARHGEF35	0	6	3	1	0	2	0	2	6	3	0	1	0	0	0	1	11	5	0	0	1	0	0	3	1	13	2	0	0	0	10	0	0
ARHGEF37	0	8	3	3	0	10	0	1	4	2	0	2	1	1	2	3	14	3	0	4	3	0	1	1	2	18	9	0	0	0	30	1	0
ARHGEF38	1	2	7	2	1	5	0	2	3	7	0	1	3	0	0	1	6	10	0	8	1	1	2	4	1	5	6	0	1	0	40	0	0
ARHGEF39	0	4	8	3	0	5	0	0	4	2	0	1	1	1	0	1	3	3	0	8	1	1	2	0	0	1	6	0	1	0	23	1	0
ARHGEF4	2	11	10	12	3	36	1	2	6	7	0	2	4	0	4	10	16	11	1	6	1	0	1	10	4	24	15	1	1	2	53	0	0
ARHGEF40	2	6	12	5	0	27	1	0	9	6	0	0	2	0	1	6	15	17	1	7	1	0	1	3	3	28	23	0	4	1	60	1	1
ARHGEF5	0	9	8	6	1	18	2	2	16	4	0	2	1	2	1	7	9	10	0	4	1	0	3	4	1	47	13	0	1	0	54	1	0
ARHGEF6	1	8	15	6	1	19	0	1	3	10	0	2	1	0	5	4	27	9	1	5	1	0	1	4	2	15	14	1	2	0	56	1	0
ARHGEF7	0	11	12	8	0	18	0	1	8	3	0	5	2	1	0	5	8	8	0	10	2	0	0	5	1	12	17	0	1	1	56	0	0
ARHGEF9	0	3	11	14	0	15	0	2	4	7	0	1	0	2	4	4	11	11	0	6	1	0	2	5	2	7	10	0	0	0	59	1	0
ARID1A	1	104	45	21	9	61	4	17	8	24	0	15	14	3	23	28	31	33	1	10	9	0	6	9	4	35	112	1	0	1	235	7	1
ARID1B	1	28	29	16	2	36	0	10	14	18	0	8	3	2	11	11	26	35	0	24	2	0	3	7	2	39	33	1	1	0	81	3	2
ARID2	1	37	21	15	1	35	1	6	7	20	0	5	6	1	10	21	35	25	4	11	3	1	11	8	5	65	38	0	4	1	77	1	0
ARID3A	2	2	2	4	0	4	0	0	1	2	0	0	0	0	1	2	2	3	0	1	1	0	0	0	4	7	2	0	0	0	26	0	0
ARID3B	1	8	7	6	1	15	0	4	4	5	0	0	1	0	2	3	5	6	0	2	0	0	2	3	5	16	7	0	1	1	42	0	0
ARID3C	1	6	4	0	0	6	0	0	2	4	0	0	1	0	2	2	8	1	0	2	2	1	1	4	1	13	7	0	0	1	18	0	0
ARID4A	1	15	10	14	0	17	0	3	3	11	0	2	4	0	3	2	14	17	0	10	1	0	1	5	1	17	14	1	2	1	58	1	0
ARID4B	2	13	21	10	1	22	1	4	8	7	0	0	4	1	4	1	10	15	0	11	2	0	6	3	1	21	32	2	0	1	92	1	0
ARID5A	0	10	1	2	1	9	0	2	1	4	0	1	3	0	2	2	2	5	0	0	0	0	1	1	1	24	9	1	1	0	26	1	0
ARID5B	1	13	9	8	2	14	3	5	5	13	1	2	5	0	2	7	10	15	2	7	1	0	3	8	3	25	21	1	0	0	104	0	0
ARIH1	0	5	6	2	0	4	0	0	3	1	0	2	3	0	0	1	4	2	1	2	1	0	1	3	0	3	6	0	0	0	25	1	0
ARIH2	0	9	2	10	0	9	1	3	2	2	0	0	1	0	1	3	1	7	0	4	0	0	1	3	2	13	14	0	0	0	40	0	0
ARIH2OS	0	4	2	1	0	3	0	0	1	1	0	0	2	0	0	1	3	0	0	0	0	0	0	1	1	7	2	0	0	0	4	0	0
ARL1	0	1	3	4	0	4	0	2	2	4	0	0	1	0	0	0	3	1	0	1	0	0	1	3	0	3	0	0	0	0	22	0	0
ARL10	0	0	4	5	0	3	0	2	1	0	0	0	0	0	0	2	2	1	0	2	0	0	0	0	2	3	4	0	0	0	19	0	0
ARL11	3	2	3	5	0	28	0	3	4	1	0	1	0	1	1	2	3	1	0	5	0	0	1	5	1	10	2	0	0	0	31	1	0
ARL13A	1	4	3	4	0	6	0	0	2	2	0	0	0	1	0	2	2	4	0	4	0	0	1	3	1	4	4	0	0	0	30	0	0
ARL13B	0	4	2	3	0	8	0	3	3	2	0	0	1	0	1	4	10	7	0	3	1	0	1	2	2	8	14	0	0	0	29	0	0
ARL14	1	4	1	1	0	10	1	1	4	4	0	0	0	0	1	1	3	2	0	2	0	0	0	3	1	10	4	0	1	0	26	1	0
ARL14EP	0	1	2	4	0	12	0	2	1	1	0	3	1	0	1	1	6	2	0	1	0	0	0	1	1	3	9	0	0	0	10	1	0
ARL15	0	5	3	5	1	3	0	2	0	0	0	0	0	2	1	0	2	2	0	3	0	0	0	0	1	3	2	0	0	0	35	1	0
ARL16	0	5	1	4	0	3	1	0	0	1	0	0	0	0	0	1	2	3	0	0	0	0	1	0	0	24	5	0	0	0	7	1	0
ARL17A	0	0	0	0	0	0	0	0	0	0	0	0	0	0	0	0	0	1	0	0	0	0	0	0	0	1	0	0	0	0	9	0	0
ARL2	0	1	1	1	0	2	0	1	0	0	0	0	1	0	0	0	3	0	0	1	1	1	1	1	1	2	1	1	1	0	16	0	0
ARL2BP	0	1	2	2	0	7	0	2	1	1	0	0	1	0	0	0	3	2	0	0	0	0	0	2	0	0	0	1	0	0	9	0	0
ARL3	0	2	2	2	0	5	0	1	1	1	0	0	3	2	0	2	1	4	0	1	0	0	0	3	0	5	5	0	0	1	16	0	0
ARL4A	0	7	2	3	0	14	1	2	2	2	0	0	3	0	3	3	6	5	0	2	1	0	0	1	1	5	2	1	0	0	36	1	0
ARL4C	0	7	0	2	0	4	0	3	1	2	1	0	0	0	0	0	3	5	1	2	2	0	1	1	3	3	6	0	0	0	32	0	0
ARL4D	1	4	0	4	0	10	0	1	3	2	0	0	2	0	1	2	4	1	0	2	1	0	0	0	4	3	8	0	0	0	11	0	0
ARL5A	0	2	1	4	0	0	0	3	1	2	0	0	0	0	0	4	3	2	0	1	0	0	0	2	0	5	5	0	0	0	23	0	0
ARL5B	1	3	3	6	0	7	0	3	1	3	0	0	0	0	1	2	3	7	0	4	1	0	1	1	0	3	3	0	0	0	28	0	0
ARL5C	0	0	0	3	0	5	0	2	0	0	0	0	0	0	0	3	0	0	0	1	0	0	0	0	0	0	0	0	0	0	7	0	0
ARL6	0	3	1	1	1	11	0	1	3	3	0	0	0	0	2	2	2	4	0	0	0	0	1	0	2	2	1	0	0	0	19	0	0
ARL6IP1	0	2	2	3	0	3	1	1	4	1	0	0	2	2	1	3	4	2	0	3	0	0	0	5	0	5	8	1	0	0	20	0	0
ARL6IP4	1	1	1	2	0	4	1	0	0	0	0	0	1	0	0	1	0	2	0	0	0	2	1	0	0	2	4	0	0	1	17	0	0
ARL6IP5	1	3	2	3	0	5	0	0	3	1	0	0	0	0	1	1	2	2	0	3	0	0	0	0	1	5	4	0	0	0	17	0	0
ARL6IP6	0	6	9	2	0	6	0	3	1	3	0	1	0	0	2	1	4	6	0	0	1	0	0	2	2	2	1	0	0	0	19	0	0
ARL8A	0	3	1	1	1	2	0	0	1	1	0	1	0	0	0	1	3	0	0	1	0	0	0	0	0	7	4	0	0	0	9	0	1
ARL8B	0	3	2	5	0	9	0	2	2	3	0	2	1	0	1	0	1	0	0	0	0	0	0	1	1	3	0	0	0	0	34	0	0
ARL9	0	2	2	1	0	4	0	0	1	1	0	1	0	1	0	2	3	0	0	1	0	0	0	0	0	7	1	0	0	0	12	0	0
ARMC1	0	3	2	3	0	4	0	1	2	1	0	0	2	2	1	0	5	7	0	2	1	0	0	2	0	8	3	0	1	0	19	1	0
ARMC10	0	4	2	2	0	5	0	0	2	2	0	0	1	0	0	3	1	7	1	1	0	0	1	2	1	9	6	0	0	0	18	0	0
ARMC12	0	4	5	2	0	7	0	0	3	2	0	0	0	2	1	1	6	5	0	3	3	0	0	2	1	22	8	0	1	0	20	0	0
ARMC2	1	4	5	5	0	14	0	1	2	3	0	1	0	0	2	2	4	6	0	3	1	0	1	3	0	15	12	0	0	0	30	0	0
ARMC3	0	13	9	4	0	23	0	1	7	9	0	0	2	1	4	6	28	15	1	8	3	1	2	4	1	18	19	0	2	0	39	1	0
ARMC4	0	11	12	9	1	28	0	5	10	13	0	7	0	2	1	3	20	29	0	8	1	0	2	6	3	100	27	0	0	1	55	1	0
ARMC4P1	0	1	2	1	0	5	0	0	0	0	0	0	0	0	0	0	1	0	0	2	0	0	0	3	0	4	0	0	0	0	12	1	0
ARMC5	4	12	9	7	1	16	0	5	6	9	0	2	1	0	2	4	25	10	0	3	2	0	3	3	1	33	11	0	0	1	41	1	0
ARMC6	0	8	5	2	1	4	0	1	3	5	0	0	0	0	1	1	7	9	1	1	1	0	1	1	0	12	15	0	0	0	21	0	0
ARMC7	0	3	3	0	0	5	0	0	2	2	0	0	0	0	0	1	4	4	0	0	2	1	0	0	0	2	3	0	0	0	5	0	0
ARMC8	1	8	8	9	0	13	1	3	2	10	0	2	1	1	2	2	7	13	0	5	1	0	0	2	3	10	7	1	2	0	59	1	0
ARMC9	0	8	7	8	2	7	0	2	2	7	0	1	2	1	4	4	10	2	0	3	1	0	2	4	1	17	11	0	0	0	30	0	0
ARMCX1	1	4	4	4	0	22	0	3	2	0	0	0	2	1	4	7	6	6	0	4	1	0	0	2	0	9	15	0	1	0	42	0	1
ARMCX2	0	8	10	12	0	10	0	1	4	10	0	0	0	1	3	3	20	13	0	6	1	0	2	4	0	11	9	0	1	1	49	1	1
ARMCX3	1	3	5	8	0	16	0	2	2	2	0	3	1	0	0	6	10	4	0	6	1	1	1	3	1	7	4	0	1	0	50	0	0
ARMCX4	0	0	0	8	0	1	0	0	0	0	0	0	0	0	0	0	1	1	0	0	0	0	0	0	2	2	0	0	0	2	9	0	0
ARMCX5	0	5	9	3	0	10	1	1	4	5	0	2	1	0	2	0	12	8	0	4	1	0	1	4	1	7	6	1	1	0	37	0	0
ARMCX6	0	4	4	0	0	3	0	1	1	1	0	0	0	0	1	4	4	1	0	1	1	0	0	0	2	3	4	0	0	0	22	0	0
ARMCX7P	0	0	0	0	0	0	0	0	0	0	0	0	0	0	0	0	0	0	0	1	0	0	0	0	0	0	0	0	0	0	0	0	0
ARMS2	0	0	0	2	0	3	0	0	0	0	0	0	0	0	1	0	3	0	0	0	0	0	0	2	0	10	0	0	0	0	10	0	0
ARMT1	0	3	4	2	0	9	0	0	5	2	0	2	3	1	2	1	6	5	0	4	0	1	0	1	0	4	9	0	1	0	35	1	1
ARNT	0	11	7	9	0	9	0	2	1	10	0	1	0	1	1	2	8	6	0	3	0	2	2	2	1	15	9	1	0	0	38	0	0
ARNT2	1	11	5	6	0	11	0	1	4	7	0	1	0	2	1	4	11	9	1	10	2	1	5	3	0	19	16	0	0	0	43	0	1
ARNTL	0	7	5	3	2	14	0	1	1	2	0	2	1	3	0	1	4	5	0	2	3	0	1	4	0	10	14	0	0	0	45	1	0
ARNTL2	0	7	4	1	0	20	0	0	8	2	0	1	0	1	3	0	11	6	0	1	0	0	4	3	1	19	5	0	0	0	33	0	0
ARPC1A	0	5	6	4	0	11	0	1	1	2	0	0	0	1	1	2	2	6	0	4	1	0	0	3	0	5	6	0	0	1	32	0	0
ARPC1B	1	4	6	1	0	11	0	0	5	6	0	0	1	0	1	2	4	3	0	4	0	0	1	2	1	7	5	1	0	0	18	1	1
ARPC2	0	6	5	4	0	6	0	0	3	3	0	0	1	0	0	2	3	3	0	4	1	0	0	1	1	7	4	1	1	0	18	0	1
ARPC3	0	0	0	0	0	4	0	0	0	2	0	0	0	0	2	1	1	4	0	3	0	0	0	1	1	4	3	0	0	0	11	0	0
ARPC4	1	5	2	3	0	4	0	2	3	1	1	0	0	0	0	1	1	1	0	1	0	0	0	1	1	4	3	0	0	1	16	0	0
ARPC5	0	7	4	4	0	5	0	1	1	1	0	0	1	0	0	1	1	3	0	2	2	0	1	0	0	1	1	0	0	0	20	0	0
ARPC5L	0	0	1	0	0	1	0	0	1	1	0	0	0	0	0	2	0	1	0	2	1	0	2	1	0	0	4	0	0	0	8	0	0
ARPIN	0	2	4	1	0	5	0	1	2	1	0	0	0	0	1	1	2	0	0	3	0	0	3	2	0	5	4	0	0	0	21	0	0
ARPP19	0	3	2	1	0	2	0	3	1	0	0	1	1	1	0	0	3	1	0	0	0	0	0	0	2	2	2	0	0	0	34	0	0
ARPP21	2	11	15	16	3	25	1	7	2	12	0	1	0	0	1	4	33	23	0	7	0	0	5	9	4	70	25	0	0	0	66	2	1
ARR3	0	1	3	2	0	10	0	1	1	3	0	0	1	0	2	3	5	4	0	3	1	0	0	1	0	5	2	0	0	0	26	1	0
ARRB1	0	6	1	3	0	10	0	3	4	2	1	2	2	0	1	2	3	3	0	4	1	0	1	2	2	10	4	0	1	0	28	1	0
ARRB2	1	2	1	3	0	5	0	1	3	2	0	0	0	0	1	1	6	5	2	2	2	0	0	1	0	14	6	0	0	0	18	0	0
ARRDC1	2	6	3	3	0	10	1	1	0	1	0	1	2	0	0	1	2	8	0	2	2	0	0	0	2	4	13	0	0	0	24	0	0
ARRDC2	0	2	6	2	0	9	0	3	1	4	0	1	1	0	1	0	2	6	0	2	1	0	2	0	0	10	9	0	1	0	17	0	0
ARRDC3	2	8	7	8	1	7	0	0	4	2	0	1	3	0	0	1	6	3	0	4	0	0	1	3	0	6	4	0	2	0	35	0	0
ARRDC4	2	2	6	3	0	7	1	1	2	2	0	1	1	0	2	1	4	9	0	4	1	0	1	1	1	8	4	0	1	0	33	0	0
ARRDC5	0	4	3	2	0	5	0	0	1	4	0	0	2	0	3	3	3	3	0	1	0	0	2	1	2	22	5	1	1	0	18	0	0
ARSA	1	4	4	2	0	11	0	2	1	4	1	0	1	1	1	2	2	4	0	0	2	0	0	3	0	17	5	0	0	0	21	1	0
ARSB	0	8	6	2	0	15	0	1	5	3	0	2	1	0	0	1	9	8	0	1	1	0	1	2	0	6	7	1	0	0	27	2	1
ARSD	0	9	3	4	0	16	0	1	7	5	1	2	1	0	5	2	8	6	0	2	2	0	1	0	4	8	6	0	0	0	39	2	0
ARSE	0	4	9	3	1	11	1	1	9	3	0	0	3	2	4	1	4	8	0	3	1	0	1	2	5	12	11	0	1	0	33	2	0
ARSEP1	0	0	0	0	0	0	0	0	0	0	0	0	0	0	0	0	0	0	0	0	0	0	0	0	1	0	0	0	0	0	0	0	0
ARSF	0	4	7	6	1	13	1	4	6	5	0	2	0	0	2	2	24	13	0	6	2	0	4	3	0	48	6	0	1	0	30	0	1
ARSG	1	8	6	1	0	18	0	0	5	5	0	2	0	2	3	1	13	16	0	5	0	0	1	3	1	16	7	2	1	0	29	1	0
ARSH	1	7	5	2	0	7	0	0	4	1	0	2	0	1	2	2	15	7	0	1	1	0	1	2	0	27	3	0	1	2	31	0	0
ARSI	0	5	2	6	0	10	0	3	3	8	1	1	2	0	3	3	13	6	0	5	2	1	1	3	0	11	11	0	2	1	35	0	0
ARSJ	0	8	4	4	0	10	0	3	4	3	0	1	1	1	1	0	9	4	0	9	0	0	0	4	1	32	15	0	2	0	33	2	1
ARSK	1	4	8	5	0	6	0	1	5	6	1	1	1	0	2	1	7	4	0	1	2	0	1	1	1	7	4	0	2	0	29	1	0
ART1	0	7	1	2	0	8	0	1	4	8	0	1	0	0	3	0	8	4	0	3	0	2	1	0	2	14	7	0	0	1	16	0	0
ART3	1	6	2	0	1	7	0	1	2	4	0	0	1	0	3	2	4	9	0	5	0	0	0	1	0	16	6	0	0	0	27	0	0
ART4	0	3	3	5	0	5	0	0	7	4	0	0	0	0	0	1	4	11	0	2	0	0	1	5	0	8	5	0	0	1	32	0	0
ART5	1	2	7	5	1	13	1	4	1	1	0	0	0	0	1	1	7	4	0	3	0	0	1	0	2	16	7	0	0	1	25	0	0
ARTN	0	3	2	0	0	2	0	0	0	2	0	1	0	0	0	1	0	0	0	0	0	0	0	1	0	0	1	0	0	0	9	0	0
ARV1	0	4	2	3	1	5	0	1	0	2	0	0	0	1	0	0	5	4	1	1	0	0	1	1	1	0	3	0	0	0	18	1	0
ARVCF	1	14	8	5	0	14	0	5	1	6	0	2	2	0	2	2	6	8	0	0	1	0	1	1	2	6	19	2	1	0	36	2	0
ARX	0	2	2	6	0	9	0	2	0	3	0	0	0	0	0	4	4	2	0	0	1	0	0	2	0	6	4	0	1	1	25	1	0
AS3MT	1	4	3	2	1	6	0	0	1	1	0	0	0	0	0	0	4	2	0	2	1	0	0	1	1	3	3	0	0	0	15	0	0
ASAH1	0	4	2	5	0	12	0	0	3	1	0	1	1	0	2	2	5	6	0	1	1	0	0	2	0	9	4	0	0	0	24	0	0
ASAH2	1	8	6	4	1	7	0	3	4	4	1	4	2	0	2	3	18	20	0	5	1	0	1	3	2	63	4	0	0	0	38	0	0
ASAH2B	0	0	1	0	0	1	0	0	0	1	0	0	0	0	0	0	0	2	0	0	0	0	0	0	0	0	0	0	0	0	8	0	0
ASAP1	0	16	13	9	0	20	1	2	13	14	0	2	0	0	4	7	22	16	1	12	1	0	4	5	4	20	31	0	2	1	59	0	0
ASAP2	0	16	8	4	0	20	0	3	6	8	0	5	6	1	1	5	13	15	0	6	1	1	2	5	3	18	21	0	2	0	51	1	0
ASAP3	0	10	5	10	0	12	1	1	1	5	0	0	2	0	1	5	6	7	0	3	1	0	1	3	3	31	15	2	0	0	40	1	0
ASB1	0	2	4	2	0	4	0	1	1	7	0	2	1	0	1	1	2	3	0	1	0	0	2	2	1	3	7	0	0	0	30	0	0
ASB10	1	3	2	5	0	7	0	0	4	6	0	2	2	0	0	5	8	3	0	2	1	0	0	2	2	22	10	0	1	0	23	0	1
ASB11	1	6	6	3	0	7	1	1	1	0	0	0	0	1	1	1	9	7	0	3	1	0	0	2	0	5	11	0	0	0	32	1	1
ASB12	0	2	7	1	0	3	1	3	2	1	0	0	0	1	2	3	12	7	0	4	0	1	1	5	0	8	5	0	2	0	29	0	1
ASB13	0	2	5	3	0	10	0	1	1	1	0	1	1	0	1	3	3	5	0	3	0	0	1	1	2	3	2	0	0	0	27	1	0
ASB14	0	4	4	0	0	5	0	1	0	1	0	0	0	0	0	0	3	1	1	0	0	0	1	2	0	5	4	0	1	0	33	0	0
ASB15	1	7	7	3	1	19	0	2	7	5	1	2	1	1	2	2	18	10	0	3	4	0	2	3	2	31	15	0	1	0	42	0	0
ASB16	2	6	4	5	0	13	0	1	2	4	0	4	4	0	0	1	5	3	1	5	0	0	1	2	1	13	6	0	0	0	19	1	0
ASB17	1	3	7	7	0	11	0	2	3	3	0	0	0	2	2	4	19	16	0	2	0	0	3	1	1	11	6	0	0	0	20	0	0
ASB18	0	2	3	1	0	14	0	2	1	2	0	0	1	0	0	0	4	4	0	3	1	0	2	1	0	6	3	1	0	0	16	0	0
ASB2	1	5	4	7	1	15	0	2	6	6	0	0	1	0	1	5	17	8	0	3	1	0	2	4	2	15	12	0	0	0	38	0	0
ASB4	1	7	3	4	0	10	0	1	5	9	0	1	1	2	2	2	9	13	0	2	2	0	2	5	0	10	8	0	1	0	26	0	0
ASB5	0	1	6	6	0	15	0	1	6	3	0	0	1	0	2	3	19	20	0	1	1	0	2	2	2	24	10	0	0	0	33	1	0
ASB6	1	4	2	2	0	4	0	2	1	3	0	2	1	0	1	4	8	1	0	2	1	1	3	2	1	3	6	0	0	0	23	0	1
ASB7	0	2	6	1	1	8	1	5	1	0	0	0	2	0	1	2	5	5	0	0	0	0	0	3	0	3	9	0	0	0	46	0	0
ASB8	1	6	1	3	0	5	0	1	5	6	0	3	2	0	0	1	2	3	0	1	0	0	2	1	0	1	3	0	0	0	10	0	0
ASB9	0	1	5	5	0	6	0	1	4	3	0	1	0	1	4	0	8	9	0	3	2	1	1	1	0	3	5	1	0	0	35	0	0
ASCC1	0	1	4	4	1	5	0	2	1	1	0	1	0	0	1	2	1	3	1	0	1	0	0	0	0	6	6	0	1	0	11	0	0
ASCC2	1	8	14	3	1	16	0	2	6	2	0	1	2	0	0	3	6	7	0	5	1	0	3	3	1	15	19	1	0	0	37	0	0
ASCC3	2	26	16	8	2	25	1	2	9	14	0	5	3	2	1	7	25	39	2	9	2	0	3	4	1	23	35	0	1	0	69	1	1
ASCL1	0	3	1	3	0	5	0	0	0	8	0	0	0	0	1	0	1	5	0	3	0	0	0	1	0	5	7	0	0	0	22	2	0
ASCL2	0	0	0	1	0	3	1	0	0	0	0	0	0	0	0	3	0	0	0	0	0	0	0	0	0	0	0	0	0	0	7	0	0
ASCL3	0	1	2	0	0	4	0	0	1	0	0	0	0	2	0	0	7	3	0	0	0	0	0	1	0	3	2	0	0	0	8	0	0
ASCL4	0	1	0	2	0	14	1	0	1	1	0	0	1	0	0	2	1	9	1	0	1	0	0	4	0	2	10	0	0	0	25	0	0
ASF1A	0	4	4	3	1	3	0	1	0	0	0	0	0	0	0	1	1	0	0	1	0	0	0	0	0	0	3	0	0	0	17	1	0
ASF1B	0	1	5	2	0	3	0	2	4	2	0	0	0	0	1	1	2	4	0	2	1	0	1	0	0	7	1	0	0	0	18	0	0
ASGR1	0	5	0	2	0	3	0	2	1	1	0	0	1	0	2	3	4	2	0	1	0	0	2	0	2	5	10	0	0	0	13	0	0
ASGR2	0	6	3	3	0	3	0	0	3	3	0	1	2	1	1	0	6	6	0	3	2	0	2	2	0	14	3	0	0	0	18	1	0
ASH1L	2	35	35	19	2	53	0	6	13	15	0	6	10	3	4	13	41	35	1	15	3	1	8	12	6	57	47	0	1	2	112	1	0
ASH2L	0	2	7	2	1	12	0	3	1	4	0	2	1	0	1	4	4	6	0	4	2	0	0	2	1	12	7	0	0	0	32	2	0
ASIC1	1	7	7	6	0	16	0	2	2	1	1	1	0	0	1	2	7	5	0	5	3	0	1	2	1	17	8	0	1	0	35	0	1
ASIC2	2	11	6	8	0	16	1	9	5	8	0	3	0	0	1	5	23	16	0	2	2	0	6	5	4	35	14	0	0	1	40	1	1
ASIC3	0	4	12	7	0	20	0	1	3	6	2	2	0	1	3	4	7	6	0	3	2	0	0	1	0	20	13	0	0	1	31	0	0
ASIC4	0	8	8	5	1	15	1	3	4	4	1	4	1	2	1	6	25	16	0	7	1	0	4	7	2	22	15	0	1	1	43	0	0
ASIC5	0	7	6	0	1	14	1	2	6	7	0	2	3	0	4	1	11	16	0	4	1	0	1	3	3	21	12	0	0	0	28	1	0
ASIP	0	1	0	1	0	4	0	0	2	1	0	0	2	0	1	1	4	1	0	2	0	0	0	0	1	1	2	0	0	0	4	0	0
ASL	1	11	9	4	0	4	0	2	5	3	0	1	1	0	2	5	7	5	1	8	0	0	2	2	0	14	6	0	0	0	26	0	0
ASMT	0	2	5	2	0	12	0	5	3	5	0	1	0	0	1	4	17	13	0	6	1	0	4	0	2	17	10	0	1	0	26	0	0
ASMTL	3	11	8	8	0	16	0	3	5	5	0	0	2	0	2	2	5	15	0	3	0	0	2	4	1	15	14	0	1	0	56	0	0
ASNA1	1	5	3	4	0	5	0	1	0	3	0	0	1	0	0	1	3	4	0	3	0	0	1	0	0	7	6	0	0	0	17	0	0
ASNS	0	2	8	4	0	6	0	3	4	5	0	0	1	0	3	6	11	5	0	4	1	0	1	3	1	15	8	0	0	0	27	1	0
ASNSD1	0	9	5	5	0	14	0	1	3	3	0	2	0	0	1	1	5	9	0	3	2	0	2	3	0	10	9	1	0	0	30	0	0
ASPA	0	4	4	4	0	6	0	2	1	3	0	0	0	0	1	0	8	4	0	2	0	0	1	2	1	8	3	0	0	0	26	0	0
ASPDH	1	1	3	3	1	16	0	1	1	1	0	1	0	0	1	2	5	3	0	0	0	0	0	0	3	4	4	0	1	0	21	0	0
ASPG	2	6	3	3	0	13	0	2	1	5	0	1	2	0	1	1	5	6	0	0	0	0	2	1	1	18	9	0	0	0	29	0	0
ASPH	1	10	16	10	0	30	1	10	5	17	0	3	8	1	3	5	18	23	1	9	1	1	4	7	6	33	24	0	1	0	60	0	0
ASPHD1	0	6	2	3	1	6	0	1	2	1	0	1	0	0	0	3	8	6	0	1	1	0	1	3	2	13	5	0	0	0	22	2	0
ASPHD2	0	5	6	2	0	15	0	4	10	7	0	0	0	0	1	0	6	7	0	7	1	0	1	4	1	18	5	0	0	0	34	0	0
ASPM	4	28	39	24	1	48	3	6	9	32	0	4	2	3	9	9	83	54	2	13	6	1	4	9	1	50	48	1	3	0	97	3	1
ASPN	2	2	4	4	1	7	0	0	1	3	0	1	0	0	1	2	5	4	0	2	0	0	2	4	2	2	5	0	0	0	26	1	0
ASPRV1	2	6	4	6	1	11	2	0	2	5	0	0	2	0	0	3	6	6	0	7	2	0	2	0	3	19	12	0	1	0	24	2	1
ASPSCR1	0	8	4	4	0	8	0	3	2	7	0	3	0	0	1	3	6	8	0	1	2	0	1	2	0	17	7	0	1	0	21	1	0
ASRGL1	0	7	1	2	0	3	0	3	0	3	0	0	1	0	0	3	8	0	0	4	1	1	0	0	2	7	5	0	1	0	14	0	0
ASS1	1	4	3	3	0	10	0	2	2	3	0	2	0	1	4	3	7	5	0	3	1	0	0	3	2	25	12	0	0	0	27	0	0
ASTE1	1	3	4	3	0	7	0	2	1	9	1	1	1	1	1	1	1	8	0	3	0	0	2	4	0	6	19	0	0	1	35	1	0
ASTL	0	6	5	3	0	7	0	1	12	3	0	2	0	0	4	5	18	6	0	5	0	0	3	2	2	24	13	0	0	0	19	0	0
ASTN1	3	21	29	15	0	36	0	13	5	18	1	1	1	0	3	13	93	60	1	14	6	0	8	13	6	104	33	1	2	1	72	3	0
ASTN2	2	12	12	7	0	41	1	11	6	20	0	5	2	1	2	2	71	38	0	9	5	2	4	11	8	78	40	0	2	0	68	1	0
ASUN	1	14	6	4	0	12	1	0	5	1	0	4	0	1	2	3	10	5	1	4	2	0	1	4	0	13	9	0	0	0	33	1	0
ASXL1	0	27	17	13	0	32	1	10	11	16	0	3	1	5	2	7	18	23	2	12	1	0	3	7	2	21	31	1	2	1	57	0	0
ASXL2	1	34	20	9	0	26	0	7	4	10	0	7	1	2	4	5	19	25	0	6	2	0	3	7	3	31	24	1	0	0	58	2	0
ASXL3	7	23	26	10	1	21	7	14	4	36	0	4	4	3	3	8	94	48	2	17	1	0	1	8	5	136	38	1	0	0	83	3	1
ASZ1	1	5	7	2	0	10	0	0	7	8	0	0	0	0	3	4	10	6	0	1	0	1	0	3	0	32	6	0	0	0	33	2	0
ATAD1	0	4	5	4	1	6	0	2	2	2	0	1	0	0	2	2	3	1	1	1	0	0	0	2	0	2	2	0	0	0	28	0	0
ATAD2	0	27	18	16	0	23	1	8	7	9	0	3	0	0	3	14	22	28	0	7	2	0	4	5	3	24	28	0	1	0	76	1	0
ATAD2B	2	6	19	5	1	27	0	1	2	11	0	2	5	1	1	7	7	12	1	3	3	0	3	6	3	14	10	1	0	0	61	1	1
ATAD3A	0	6	3	5	0	13	1	3	1	3	0	2	0	0	0	2	2	5	0	1	1	0	1	1	0	5	7	0	0	0	32	1	0
ATAD3B	0	9	5	6	0	11	0	2	2	4	1	0	2	0	3	1	11	6	0	1	0	1	3	5	3	12	7	2	0	0	33	0	0
ATAD3C	1	4	2	5	1	9	0	2	2	2	2	1	0	0	3	1	6	6	0	3	1	0	1	0	2	20	6	1	0	0	28	2	0
ATAD5	1	29	14	4	2	30	0	0	4	20	0	3	4	2	3	7	12	11	0	8	2	0	2	6	5	19	22	3	4	0	62	1	0
ATAT1	0	4	3	6	2	14	0	2	2	3	1	1	3	1	1	0	1	3	0	3	1	0	0	3	0	3	4	0	0	0	39	0	0
ATCAY	0	4	6	5	0	17	0	2	7	4	0	1	2	0	2	6	3	4	0	4	1	0	0	6	1	24	4	2	0	0	32	1	0
ATE1	0	9	2	3	1	11	0	1	4	3	0	2	2	0	2	0	4	4	0	1	2	0	3	2	0	6	5	0	1	0	23	1	0
ATF1	1	3	4	1	0	9	0	2	2	4	0	0	0	0	0	0	2	1	1	4	1	1	0	1	0	6	2	0	0	0	26	0	0
ATF2	0	7	8	3	0	13	0	1	2	1	0	1	1	0	2	2	11	5	0	7	0	0	3	2	0	8	7	0	0	0	35	0	0
ATF3	0	0	6	3	0	6	0	0	6	1	0	1	2	0	1	1	6	5	0	0	1	0	1	1	1	6	5	0	0	1	21	2	0
ATF4	1	5	5	5	1	5	1	3	1	8	0	1	1	1	0	4	4	4	0	0	0	0	3	3	1	14	2	0	0	0	22	0	0
ATF4P4	1	5	3	7	0	10	0	2	3	3	0	0	0	0	3	2	13	3	0	3	3	0	0	3	2	19	5	0	0	0	41	1	0
ATF5	0	0	3	3	1	12	0	0	1	1	0	0	2	0	1	3	1	0	0	2	1	0	1	0	0	10	5	1	0	0	27	1	0
ATF6	1	9	11	4	0	11	0	1	2	2	0	0	1	0	1	3	12	9	0	7	1	0	2	2	0	14	8	0	0	0	44	1	0
ATF6B	0	12	2	4	1	14	0	1	4	3	0	3	0	2	2	4	8	5	0	2	2	0	1	1	2	25	7	0	0	0	29	0	1
ATF7	0	5	1	2	0	10	2	5	0	5	0	0	1	0	0	0	5	5	1	2	0	0	2	4	1	5	3	0	0	0	38	0	0
ATF7IP	3	14	11	11	1	15	1	6	5	8	1	7	3	3	3	6	19	22	0	4	1	1	4	4	1	29	23	0	0	0	59	0	1
ATF7IP2	0	8	5	6	0	10	0	1	8	4	0	3	1	1	4	2	3	3	0	1	2	0	3	3	1	21	9	1	1	0	39	0	0
ATG10	0	1	0	2	0	6	0	0	1	1	0	0	2	0	0	2	2	2	0	0	1	0	1	2	1	1	5	0	0	0	15	0	0
ATG101	0	2	3	2	0	7	0	0	2	1	0	1	0	0	1	0	3	0	0	5	1	0	0	1	1	3	6	0	0	0	8	0	0
ATG12	0	1	2	2	0	4	0	1	4	1	0	1	1	0	0	1	0	5	0	1	0	0	1	0	0	5	5	0	1	0	10	0	0
ATG13	0	6	2	6	0	7	0	0	2	4	0	2	2	1	1	0	7	9	0	6	0	0	4	2	3	9	9	0	0	1	20	1	0
ATG14	0	7	3	4	1	5	0	0	5	6	0	1	1	1	0	4	1	4	1	2	1	0	2	3	0	7	8	0	1	0	37	0	0
ATG16L1	0	6	8	7	0	8	0	0	5	5	0	1	1	2	1	4	9	8	0	2	0	0	1	3	1	17	7	0	0	0	48	0	0
ATG16L2	0	3	6	10	0	5	0	2	4	3	0	1	2	0	1	2	2	5	0	5	2	0	0	1	1	6	7	0	1	0	32	1	0
ATG2A	0	20	12	14	1	37	1	7	3	9	3	5	3	0	5	1	19	18	0	5	3	0	3	6	3	45	29	1	1	0	51	1	0
ATG2B	2	19	13	11	0	26	1	5	8	15	1	3	5	1	3	12	27	23	0	10	4	1	2	6	5	34	16	2	3	0	60	1	0
ATG3	0	4	5	5	0	5	0	2	0	0	0	0	0	0	0	3	8	8	0	2	1	0	1	2	1	3	1	0	1	0	25	0	0
ATG4A	0	2	7	2	0	7	1	0	1	3	0	0	0	0	1	4	6	7	0	3	0	0	1	2	0	11	7	0	0	0	29	1	0
ATG4B	1	6	2	1	1	16	0	1	1	1	0	2	1	0	2	1	8	2	0	1	0	0	2	1	1	9	3	1	0	1	52	0	0
ATG4C	1	8	3	4	0	8	2	0	1	2	0	3	2	1	1	2	3	10	0	1	0	0	0	2	0	8	8	0	0	0	30	1	0
ATG4D	1	12	7	4	0	14	0	0	4	7	0	1	2	0	2	1	6	7	0	4	1	0	0	2	0	6	7	0	0	0	17	1	0
ATG5	0	5	8	3	0	6	0	2	1	0	0	1	0	0	3	2	5	2	0	0	0	0	2	1	1	3	4	0	0	1	23	0	0
ATG7	0	6	8	6	1	10	0	5	1	1	1	4	3	0	1	1	8	13	0	5	1	0	1	2	1	16	10	0	0	1	49	0	0
ATG9A	0	6	7	7	1	13	0	4	2	3	0	0	3	0	1	1	9	6	0	12	2	0	3	5	0	17	14	0	0	1	37	0	1
ATG9B	0	3	4	6	0	18	1	1	1	2	0	1	1	0	1	4	11	10	0	7	1	1	0	3	1	16	12	0	0	0	29	1	0
ATHL1	0	5	8	7	1	13	0	1	4	3	0	0	0	0	0	2	5	5	0	2	1	0	2	2	0	14	7	0	0	0	37	0	0
ATIC	0	10	2	5	0	16	0	1	2	7	0	4	1	0	1	3	8	12	0	5	2	0	5	2	1	6	8	0	2	0	32	0	0
ATL1	0	5	4	4	0	13	0	1	3	2	0	0	2	1	0	3	4	4	0	1	3	0	0	4	1	14	4	0	1	0	25	1	0
ATL2	0	4	7	2	0	8	0	0	1	2	0	0	0	1	0	3	6	6	0	1	0	0	2	1	2	3	8	1	0	0	28	0	0
ATL3	0	3	7	5	0	4	1	1	2	2	0	0	1	0	1	4	4	5	1	5	0	0	0	2	0	6	5	0	0	0	25	1	0
ATM	6	56	32	13	2	61	1	7	5	18	2	16	5	2	3	13	50	34	0	14	8	1	21	14	8	36	45	1	6	0	101	2	0
ATMIN	0	10	5	8	0	3	0	5	5	7	1	3	1	0	1	4	4	10	0	2	2	0	2	2	2	16	14	0	1	1	36	1	0
ATN1	0	15	11	11	0	14	0	3	5	13	1	0	2	2	5	3	12	17	0	5	1	0	1	2	2	12	17	0	2	0	40	0	0
ATOH1	1	2	5	3	0	11	1	0	3	1	0	0	2	3	0	2	18	4	0	2	1	0	3	2	1	8	7	0	0	1	16	0	0
ATOH7	0	2	1	0	0	3	1	1	0	1	0	0	0	0	0	0	1	0	0	0	1	0	0	1	0	2	2	0	0	0	8	0	0
ATOH8	0	4	3	4	0	1	0	0	0	0	0	0	0	0	0	2	6	1	0	2	0	0	0	0	1	3	8	0	0	1	22	0	0
ATOX1	0	1	0	2	0	1	0	0	2	0	0	0	0	0	0	1	0	0	0	1	0	0	0	0	0	0	0	0	0	0	3	0	0
ATP10A	0	26	18	21	0	58	1	10	12	31	0	2	8	0	4	7	25	62	0	4	8	0	6	19	4	26	51	0	1	2	72	1	0
ATP10B	2	7	25	9	0	23	3	5	21	25	2	3	1	3	9	12	39	35	1	12	2	0	8	3	2	59	25	0	1	2	71	0	0
ATP10D	0	18	13	14	0	25	1	10	6	8	0	5	3	1	6	4	33	33	0	4	1	1	2	2	3	58	25	0	2	0	65	0	0
ATP11A	2	13	15	8	0	28	1	1	10	10	1	4	4	0	5	0	14	17	0	18	1	0	2	5	4	27	23	0	1	1	60	1	0
ATP11AUN	0	3	3	2	0	2	0	1	1	0	0	0	0	0	0	0	4	4	0	1	1	0	0	0	0	4	2	0	0	0	19	0	0
ATP11B	1	10	14	11	0	13	0	5	5	8	1	2	1	1	2	5	16	14	1	6	3	0	1	3	1	14	14	0	2	0	58	3	0
ATP11C	1	6	19	12	0	20	0	5	6	10	0	1	4	1	6	2	23	20	0	8	0	0	1	7	3	27	14	0	2	2	82	1	0
ATP12A	1	20	8	4	0	26	1	2	13	13	1	5	3	2	4	8	26	16	0	6	6	0	3	6	1	46	19	0	2	2	46	1	0
ATP13A1	2	10	13	4	0	22	0	5	5	2	0	3	2	0	3	10	11	14	3	10	1	0	3	0	1	22	16	0	0	0	46	0	0
ATP13A2	2	14	8	8	2	19	0	6	10	4	1	1	3	1	1	6	12	17	1	9	0	0	2	4	1	32	23	2	0	0	36	1	0
ATP13A3	0	15	12	5	2	19	0	5	6	15	1	5	1	0	3	4	13	17	1	6	0	0	2	3	1	22	17	1	0	0	62	1	0
ATP13A4	1	10	17	10	1	18	0	3	7	27	0	4	2	1	0	6	17	25	0	7	2	1	1	3	4	76	14	0	1	0	52	3	0
ATP13A5	2	14	9	9	0	23	1	2	9	11	0	3	1	1	4	7	21	28	0	6	1	0	5	6	1	81	21	0	2	0	53	1	1
ATP1A1	0	11	14	6	0	26	0	4	6	8	0	4	4	1	0	8	8	5	0	8	1	0	1	4	0	12	18	1	2	0	49	0	0
ATP1A2	2	14	8	4	1	27	0	8	7	10	0	3	4	2	3	7	27	32	1	7	2	0	3	2	5	42	22	0	4	2	64	1	1
ATP1A3	1	12	13	8	1	21	1	2	7	13	0	3	3	1	2	5	17	24	0	7	3	0	3	7	4	60	26	1	0	0	52	1	0
ATP1A4	2	14	18	9	0	23	1	2	5	8	0	3	3	0	0	7	28	25	1	12	1	1	2	7	2	40	29	1	0	0	63	2	0
ATP1B1	0	2	10	3	0	5	2	2	1	3	0	3	7	1	1	2	6	6	0	2	0	1	0	1	1	3	8	0	0	0	31	0	0
ATP1B2	0	5	1	2	0	10	0	1	2	6	0	0	0	1	1	0	2	5	0	2	0	0	3	1	1	10	7	0	0	0	26	1	0
ATP1B3	0	4	2	4	1	5	0	0	1	5	0	0	0	1	0	0	2	1	0	0	1	0	1	2	0	3	4	0	0	0	17	1	0
ATP1B4	2	5	9	4	0	11	0	2	4	3	0	4	2	0	3	3	21	11	0	5	1	1	0	3	1	17	8	0	1	0	40	1	1
ATP2A1	1	13	13	8	0	27	0	3	8	9	0	2	1	1	1	3	14	15	0	11	3	3	3	7	3	19	20	2	0	0	57	0	0
ATP2A2	2	15	8	8	0	17	0	4	5	8	0	4	2	2	3	7	15	13	0	8	2	0	2	4	3	28	11	0	1	0	54	0	0
ATP2A3	1	9	5	8	0	17	0	5	6	9	1	2	1	0	1	1	14	8	0	11	1	0	1	4	4	34	16	0	0	0	47	0	0
ATP2B1	2	14	23	13	1	21	0	10	3	5	1	3	3	0	0	5	10	15	0	6	2	0	2	5	5	21	19	1	0	1	58	1	0
ATP2B2	2	19	16	13	0	43	0	13	7	9	0	1	3	2	3	10	41	18	0	13	4	0	5	9	11	61	33	1	1	3	73	0	0
ATP2B3	4	9	23	16	0	37	0	3	8	17	0	0	3	4	4	6	38	17	1	6	5	0	4	7	1	33	34	0	1	0	84	1	0
ATP2B4	3	21	13	13	0	26	0	4	11	9	0	3	0	2	0	8	20	8	0	8	0	0	5	5	2	30	22	0	2	1	59	1	0
ATP2C1	1	7	12	12	0	14	0	8	3	12	0	0	3	1	2	4	11	13	0	3	2	0	1	3	0	17	14	0	1	0	52	1	0
ATP2C2	2	12	12	5	0	19	0	2	8	12	0	2	1	0	1	6	2	6	0	7	2	0	2	6	1	44	11	1	1	2	44	0	1
ATP4A	0	10	8	4	0	24	0	6	11	8	0	5	1	0	8	7	27	23	0	7	5	0	1	6	2	29	31	1	3	0	50	2	0
ATP4B	0	2	5	1	1	12	0	0	3	2	0	0	0	0	2	0	1	5	0	1	0	0	0	1	0	5	4	0	0	0	28	0	0
ATP5A1	0	7	5	2	0	9	0	1	3	2	0	3	2	1	1	5	8	6	1	3	2	0	2	4	2	7	7	0	0	0	30	0	0
ATP5B	0	7	4	5	0	12	0	2	4	1	0	3	1	0	4	5	5	7	0	3	1	0	0	1	1	6	15	0	1	0	20	2	0
ATP5C1	1	5	7	2	0	9	0	1	3	4	0	1	2	0	0	2	6	4	0	5	1	0	1	3	1	4	6	0	0	0	20	1	0
ATP5D	0	0	0	1	0	1	0	1	0	0	0	0	0	0	0	0	0	0	0	0	0	0	0	1	1	0	1	0	0	0	2	0	0
ATP5E	0	1	0	0	0	4	0	1	1	0	0	0	0	0	0	0	2	0	0	1	0	0	0	0	1	0	0	0	0	0	9	0	0
ATP5EP2	0	1	0	1	1	4	0	0	2	0	0	0	0	0	0	4	2	3	0	3	0	0	0	1	0	5	0	0	0	0	10	0	0
ATP5F1	0	6	8	4	1	5	0	2	1	2	1	0	2	0	1	0	3	2	0	1	1	0	1	3	0	7	2	0	0	0	15	0	0
ATP5G1	0	2	0	1	0	2	0	0	3	2	0	0	1	0	0	0	1	0	0	1	0	0	1	0	0	3	2	0	0	0	7	0	0
ATP5G2	0	3	1	0	1	6	0	0	1	3	0	1	1	0	1	0	4	9	0	2	1	0	0	1	0	6	4	0	0	0	14	0	0
ATP5G3	0	2	0	1	0	4	0	1	0	3	0	1	1	0	0	1	3	3	0	1	2	0	1	1	1	2	4	0	2	0	18	0	0
ATP5H	0	2	0	1	0	1	0	0	2	1	0	0	1	2	0	0	0	1	0	1	0	0	1	1	0	2	0	0	0	0	6	1	0
ATP5I	0	2	0	0	0	1	1	0	1	0	0	0	0	0	0	0	0	0	0	0	0	0	0	0	0	1	0	0	0	0	7	0	0
ATP5J	0	1	2	1	0	2	0	0	0	0	0	1	0	0	0	1	1	2	0	1	1	0	1	1	0	3	4	1	0	0	10	0	0
ATP5J2	0	0	1	2	0	2	0	1	0	0	0	0	0	0	0	1	4	1	0	1	0	0	0	0	1	0	2	0	0	0	3	0	0
ATP5J2-PTCD1	0	2	0	0	0	3	0	0	0	0	0	0	0	0	0	0	0	2	0	1	1	0	0	0	0	5	0	0	0	0	4	0	0
ATP5L	0	1	4	3	0	4	0	0	2	0	0	0	2	0	0	1	2	2	0	1	0	0	0	2	1	6	1	0	0	0	6	0	0
ATP5L2	0	1	0	2	0	2	0	0	0	1	0	0	0	0	1	0	1	1	0	2	0	0	0	1	0	1	1	0	0	0	9	0	0
ATP5O	0	1	1	0	1	2	0	0	0	0	0	0	0	0	0	0	1	0	0	1	0	0	0	0	0	3	0	0	0	0	4	0	0
ATP5S	0	7	2	1	1	3	0	0	0	3	0	1	0	0	0	0	3	3	0	3	0	0	0	2	0	4	8	1	2	0	24	0	0
ATP5SL	0	3	7	5	0	5	0	3	4	1	0	1	0	1	0	0	4	1	0	2	0	0	2	1	0	5	4	0	1	0	17	0	0
ATP6AP1	1	5	5	6	0	10	0	1	2	3	1	0	1	0	2	1	13	6	0	5	1	0	0	1	2	7	7	0	0	0	31	2	0
ATP6AP1L	1	3	0	4	0	8	0	0	1	1	0	1	0	0	2	0	5	5	0	1	1	0	0	1	0	10	11	0	1	1	27	0	0
ATP6AP2	0	5	4	4	0	12	0	2	2	3	0	0	0	0	1	1	5	3	0	0	0	0	1	4	3	5	10	0	0	0	33	1	0
ATP6V0A1	1	14	8	8	0	15	1	2	11	3	0	3	2	0	0	5	8	7	0	6	1	0	1	3	0	18	12	0	3	0	39	0	0
ATP6V0A2	1	9	7	3	0	9	0	3	4	5	0	1	1	0	2	2	8	19	0	4	2	0	3	7	1	14	5	0	0	0	33	0	0
ATP6V0A4	2	10	10	4	0	20	1	1	9	9	1	2	0	0	0	3	12	12	0	4	2	0	1	6	4	45	18	0	0	0	38	1	0
ATP6V0B	0	6	9	5	0	9	0	2	3	3	0	1	1	1	0	0	2	2	0	6	0	0	2	1	1	4	9	0	1	0	21	0	0
ATP6V0C	0	2	2	1	0	3	0	0	0	3	0	0	0	0	1	0	2	1	0	0	0	0	0	0	0	3	1	0	0	0	8	0	0
ATP6V0D1	0	1	2	2	0	6	0	0	7	2	1	1	0	0	0	1	3	6	0	2	1	0	2	4	0	8	12	1	0	0	17	0	0
ATP6V0D2	1	4	4	4	1	11	0	1	3	5	0	0	0	0	1	2	9	10	0	5	0	0	1	3	0	24	4	0	0	0	33	2	1
ATP6V0E1	0	2	2	0	0	1	0	0	2	1	0	1	1	1	0	1	4	1	1	2	0	0	0	0	0	5	3	0	0	0	12	0	0
ATP6V0E2	0	3	2	4	0	4	0	1	0	1	0	0	1	0	0	1	2	3	0	0	0	0	0	3	0	5	7	0	0	0	14	0	0
ATP6V1A	1	13	6	5	1	7	0	0	4	1	0	2	2	0	2	2	7	18	1	5	0	0	2	3	1	6	6	0	1	1	34	0	0
ATP6V1B1	0	11	7	3	0	15	0	0	3	5	1	4	1	1	1	1	6	12	0	2	0	0	2	3	1	14	16	0	1	0	40	0	0
ATP6V1B2	0	1	4	3	1	6	0	1	3	5	1	3	3	0	2	2	5	7	0	1	1	0	0	1	2	10	9	0	1	0	35	0	0
ATP6V1C1	0	5	7	1	0	6	0	1	4	3	0	0	1	1	0	2	7	7	0	1	0	0	0	0	0	5	6	0	1	0	23	1	0
ATP6V1C2	0	7	5	2	0	8	0	1	5	3	1	1	1	1	1	1	5	4	0	3	1	0	3	2	0	16	15	1	0	0	33	0	0
ATP6V1D	0	6	4	0	0	4	0	3	0	3	0	2	0	1	1	2	2	4	0	1	1	0	0	0	0	3	7	0	0	0	19	0	0
ATP6V1E1	1	4	3	3	0	3	0	1	0	3	0	0	0	0	0	1	4	2	0	0	0	0	0	0	1	2	3	0	0	1	15	0	0
ATP6V1E2	1	1	3	3	0	10	0	1	0	1	0	0	2	0	1	1	6	2	0	1	0	0	1	0	0	12	2	0	0	0	15	0	0
ATP6V1F	0	0	0	1	0	3	0	1	2	1	0	0	0	0	0	2	4	1	0	1	1	0	0	0	0	2	2	0	0	0	10	0	0
ATP6V1G1	0	2	2	3	1	4	0	0	2	0	0	0	0	0	0	0	1	2	1	0	0	0	0	3	1	1	1	0	1	0	17	0	0
ATP6V1G2	0	2	1	2	0	4	0	0	2	2	0	0	0	0	0	0	2	2	0	2	0	0	0	1	1	3	2	0	1	0	17	0	0
ATP6V1G3	0	3	6	2	0	6	0	0	1	4	0	1	0	0	2	0	3	4	0	2	0	0	0	1	0	14	3	0	0	0	13	1	0
ATP6V1H	0	10	4	0	0	7	1	1	3	3	0	1	1	0	1	1	13	7	1	1	1	0	1	4	0	9	13	0	0	0	38	0	0
ATP7A	0	16	21	12	1	27	0	2	6	13	1	1	2	0	6	6	36	17	0	4	2	0	1	6	3	27	24	0	0	0	72	1	0
ATP7B	1	12	12	9	1	17	0	2	12	12	0	5	7	3	3	3	25	12	0	8	3	0	1	4	2	47	21	1	2	1	50	1	0
ATP8A1	1	15	6	3	0	11	0	7	9	16	0	2	1	0	2	9	11	20	1	7	3	1	2	3	4	50	12	0	0	0	54	0	0
ATP8A2	2	17	12	7	0	29	1	2	13	18	0	3	1	0	4	12	32	21	0	8	1	0	0	5	5	32	19	2	0	0	59	2	0
ATP8A2P3	0	0	1	0	0	0	0	0	0	0	0	0	0	0	0	0	0	0	0	0	0	0	0	0	0	0	0	0	0	0	5	0	0
ATP8B1	0	15	8	8	1	20	0	4	11	7	0	4	0	0	2	2	8	9	0	6	1	1	4	9	2	23	19	0	1	1	61	1	0
ATP8B2	1	15	14	16	2	32	0	3	6	12	1	3	1	2	1	7	16	12	0	6	3	1	4	7	4	24	17	1	0	1	55	2	0
ATP8B3	1	14	12	10	1	25	0	7	6	8	0	3	3	1	5	8	17	12	0	3	2	0	1	0	1	35	15	0	1	0	38	2	0
ATP8B4	1	19	5	8	1	22	0	8	16	13	0	3	1	1	4	2	33	25	0	4	3	0	3	10	1	64	24	0	0	0	59	2	1
ATP8B5P	0	2	5	5	0	2	0	3	2	2	0	2	0	0	0	0	2	2	0	3	0	0	0	2	0	3	9	0	0	0	49	0	0
ATP9A	0	11	15	5	1	28	0	6	11	7	0	3	1	3	5	7	23	14	1	9	3	1	3	3	2	45	27	0	0	2	52	1	0
ATP9B	0	6	5	2	1	25	0	4	7	4	1	1	1	0	2	4	10	13	0	11	1	1	0	5	2	21	15	0	1	0	56	1	0
ATPAF1	0	4	5	3	0	4	1	4	0	0	0	0	1	0	1	1	3	1	0	0	1	0	0	1	0	6	4	0	1	1	34	0	0
ATPAF2	0	6	1	3	0	5	0	1	3	2	0	3	1	0	0	0	3	1	0	5	0	0	2	0	0	5	4	0	1	0	16	0	0
ATPIF1	0	2	3	2	0	3	0	0	2	0	0	0	1	0	1	1	3	0	0	0	0	0	0	1	1	3	2	0	1	0	7	0	0
ATR	2	34	26	16	1	29	1	9	14	25	1	7	3	1	5	16	32	31	3	12	5	1	5	7	4	44	37	2	4	1	72	2	0
ATRAID	0	2	4	6	0	6	0	0	1	1	0	0	2	1	1	2	1	2	0	2	0	0	0	1	0	3	4	0	0	0	7	0	0
ATRIP	0	5	4	6	0	11	1	0	4	4	0	0	0	0	2	1	10	2	0	14	2	0	0	2	0	10	5	1	0	0	33	1	0
ATRN	2	8	10	8	0	16	1	7	4	11	0	0	0	1	2	4	11	10	1	7	1	0	2	2	3	26	14	0	0	0	54	1	0
ATRNL1	1	11	9	10	0	23	1	10	8	27	0	3	5	1	1	13	56	48	1	11	5	0	2	7	3	40	28	0	0	0	73	0	0
ATRX	4	24	29	26	0	38	0	3	39	27	1	11	0	2	172	9	40	27	1	20	4	5	4	10	37	37	27	0	3	2	103	2	0
ATXN1	2	11	13	12	0	20	0	3	5	5	0	4	1	1	2	3	12	9	0	7	1	0	2	4	2	29	26	0	0	1	77	0	1
ATXN10	0	5	4	5	0	6	0	5	2	7	0	0	0	0	1	0	2	6	0	2	2	0	0	3	0	5	7	0	0	0	34	0	0
ATXN1L	2	0	1	7	2	33	1	5	0	0	0	1	0	0	0	4	0	0	0	0	0	0	0	1	2	0	0	1	0	1	56	0	0
ATXN2	0	10	16	11	1	23	0	3	4	12	0	2	7	1	2	2	17	6	0	6	1	0	2	4	2	21	17	0	1	0	62	1	0
ATXN2L	3	13	11	11	0	27	1	1	3	11	0	4	0	1	4	1	15	14	0	9	3	0	2	4	2	21	31	0	2	0	57	0	0
ATXN3	0	7	6	2	1	7	0	1	3	6	0	0	1	0	0	0	3	6	0	3	0	0	2	1	1	2	6	0	0	0	26	0	0
ATXN3L	1	5	5	8	0	10	0	1	2	1	1	0	2	0	1	2	10	10	0	3	0	0	1	4	4	10	7	0	0	0	33	1	0
ATXN7	1	5	7	7	0	20	0	1	8	5	1	2	2	2	1	4	5	8	0	3	1	0	0	1	1	18	19	0	1	0	46	0	0
ATXN7L1	1	3	8	5	1	18	1	3	2	0	0	2	1	2	0	5	1	6	0	0	0	0	0	1	2	2	4	0	3	0	39	0	0
ATXN7L2	0	8	6	7	0	10	0	1	3	5	0	1	5	0	0	4	7	3	0	4	3	0	2	0	1	25	12	0	1	1	32	0	0
ATXN7L3	1	10	5	4	0	10	0	2	2	3	0	0	1	1	0	4	1	5	0	2	1	0	1	3	1	10	8	0	0	0	28	1	0
ATXN7L3B	1	0	4	6	0	26	0	1	0	0	0	0	3	0	0	4	0	0	1	0	0	0	0	4	1	0	0	0	0	0	36	0	0
ATXN8OS	0	0	0	1	0	0	0	1	0	0	0	0	0	0	0	0	0	0	0	0	0	0	0	0	1	0	0	0	0	0	6	0	0
AUH	0	1	1	1	1	8	0	1	0	2	0	1	0	0	0	0	3	4	1	2	1	0	0	0	1	6	9	0	0	0	26	0	0
AUNIP	0	2	4	4	0	3	0	2	4	2	0	1	0	0	0	0	1	1	0	2	1	0	0	1	0	1	3	1	0	0	11	0	0
AUP1	0	18	5	6	0	9	2	2	4	6	0	0	3	1	1	1	4	5	0	3	1	0	1	3	0	3	9	0	2	0	20	0	0
AURKA	1	2	4	5	0	5	0	3	3	1	0	0	0	0	2	3	1	2	0	2	2	0	0	1	0	3	6	0	0	0	19	1	0
AURKAIP1	0	2	2	3	0	2	1	1	2	3	0	1	0	0	1	0	4	1	0	1	0	0	2	0	0	5	1	0	0	0	6	0	0
AURKB	1	4	2	2	0	6	2	0	2	2	0	0	0	0	0	0	5	0	0	2	0	0	2	1	2	5	9	0	0	0	21	0	0
AURKC	1	8	3	3	1	13	0	2	5	9	0	1	0	1	1	0	11	4	0	3	1	1	1	7	1	13	13	0	0	0	24	0	0
AUTS2	4	24	13	9	0	27	0	9	5	15	1	0	6	1	7	8	24	13	1	7	1	0	5	8	3	33	34	1	1	0	63	0	0
AVEN	0	2	1	3	0	2	0	0	0	3	0	0	0	0	0	0	3	5	0	0	0	0	1	2	0	9	11	0	0	0	25	1	0
AVIL	0	9	7	3	0	12	3	3	6	3	0	5	1	1	2	0	5	5	0	2	2	0	0	2	5	15	14	1	0	0	41	3	0
AVL9	0	9	9	1	1	5	0	1	2	6	0	2	0	1	2	3	4	7	0	2	1	1	1	3	1	2	7	0	0	0	24	0	0
AVP	0	0	0	0	0	0	0	1	0	0	0	0	0	0	0	0	1	3	0	1	2	0	0	1	0	4	6	0	1	0	3	0	0
AVPI1	0	1	4	3	0	4	0	0	0	1	0	0	0	0	1	2	0	2	0	1	0	0	0	1	1	1	4	0	0	0	8	0	0
AVPR1A	2	5	2	4	0	22	0	4	2	12	0	1	1	0	4	2	17	18	0	0	2	0	5	3	0	6	19	0	0	0	27	0	0
AVPR1B	0	7	6	2	0	11	0	0	4	8	0	0	0	0	1	4	8	12	0	7	1	0	2	4	0	25	7	1	0	1	21	0	0
AVPR2	1	5	3	6	0	9	0	2	1	1	1	0	1	0	3	2	15	7	2	2	1	0	0	1	0	5	12	0	0	1	34	0	0
AWAT1	0	2	8	5	0	7	0	4	6	6	0	0	0	0	1	0	10	5	1	5	0	1	1	1	0	12	2	0	0	0	24	1	0
AWAT2	0	3	6	3	0	8	1	4	3	2	0	0	0	0	0	3	4	3	1	3	0	0	1	2	1	7	5	0	0	1	34	0	0
AXDND1	0	19	9	4	0	18	1	4	13	12	2	1	4	1	2	5	28	29	1	4	1	0	2	6	4	55	15	0	0	0	53	1	0
AXIN1	0	5	7	5	0	19	0	2	8	13	0	4	4	1	1	29	11	11	0	12	4	0	2	2	3	24	21	0	2	0	43	0	0
AXIN2	0	20	8	10	1	30	0	3	6	9	0	3	0	2	2	9	8	6	1	6	1	0	3	6	0	14	27	0	0	0	52	0	0
AXL	1	8	5	3	0	24	1	3	4	7	0	3	0	2	5	2	9	7	1	6	2	0	5	1	4	39	25	0	0	2	59	1	0
AZGP1	1	4	1	2	0	4	0	0	5	4	0	1	2	0	2	1	10	8	0	3	2	0	2	3	2	17	4	0	1	0	18	1	0
AZGP1P1	0	1	1	3	0	1	0	2	0	1	0	0	0	0	1	0	3	1	0	0	0	0	1	1	0	4	1	0	0	0	6	0	0
AZGP1P2	0	0	0	0	0	0	0	0	0	0	0	0	0	0	0	0	0	0	0	1	0	0	0	0	0	0	0	0	0	0	0	0	0
AZI2	0	9	5	4	0	4	0	5	1	1	0	2	1	0	1	1	4	2	0	5	0	0	0	1	0	3	7	0	0	0	29	0	0
AZIN1	0	6	4	7	0	4	0	0	1	5	0	0	0	1	0	3	4	1	0	1	1	1	0	1	1	4	6	0	0	0	33	0	0
AZIN2	0	7	5	6	0	11	0	6	5	1	0	0	1	0	3	1	5	6	0	4	1	0	2	1	2	14	13	0	0	0	38	0	0
AZU1	0	4	1	0	0	1	0	1	2	0	0	2	0	0	2	2	5	3	0	1	1	1	2	0	1	20	5	1	0	0	7	0	0
B2M	0	5	3	6	1	20	6	2	4	8	0	0	2	0	0	3	12	9	0	2	0	0	1	4	0	6	19	0	1	0	22	0	0
B3GALNT1	1	2	4	2	0	6	0	1	2	1	1	0	1	0	0	2	4	4	0	1	0	0	1	3	1	14	8	0	0	0	27	1	0
B3GALNT2	0	4	5	4	0	8	1	0	4	3	0	0	0	0	2	3	4	2	0	2	1	0	1	1	1	7	7	0	0	0	27	0	0
B3GALT1	0	5	1	6	0	16	1	1	2	1	0	0	0	0	2	7	8	12	0	4	1	0	0	4	0	35	8	1	0	0	35	0	0
B3GALT2	1	4	1	4	0	11	0	1	3	3	0	3	0	0	2	0	5	7	0	3	1	0	2	3	0	4	12	0	0	0	38	0	0
B3GALT4	1	11	6	6	0	5	0	1	1	4	0	2	2	0	0	1	3	3	1	4	1	0	3	1	1	6	11	0	0	0	17	0	0
B3GALT5	1	5	10	6	0	13	1	2	6	3	1	0	0	1	1	4	3	5	0	11	1	0	2	6	0	14	9	0	1	0	28	1	0
B3GALT5-AS1	0	0	1	2	0	4	0	1	0	0	0	0	1	0	0	2	0	0	0	0	0	0	0	0	0	0	0	0	0	0	7	0	0
B3GALT6	0	0	0	3	0	15	0	2	0	1	0	0	0	0	0	3	1	2	0	0	0	0	0	3	0	2	3	0	0	0	19	0	0
B3GALTL	0	0	8	3	0	11	1	1	2	3	0	2	1	1	0	1	5	7	0	1	1	0	0	3	0	9	14	0	0	0	36	1	0
B3GAT1	0	3	2	4	1	13	0	5	3	3	0	4	2	0	0	2	6	12	0	4	3	0	1	2	2	23	12	0	1	0	39	1	0
B3GAT2	1	6	2	3	0	12	1	3	3	3	0	3	0	0	1	7	14	12	0	3	1	0	0	0	2	8	5	0	0	1	33	0	0
B3GAT3	0	3	2	2	0	6	0	0	1	6	0	1	1	0	0	2	8	3	0	5	2	0	1	1	0	8	4	0	0	0	11	0	0
B3GNT2	0	8	2	3	1	13	0	1	5	1	0	0	2	0	2	4	4	6	0	4	1	0	0	4	3	8	3	0	0	0	33	0	0
B3GNT3	0	3	2	4	0	5	0	0	5	7	0	1	0	0	2	1	8	14	0	3	1	1	3	2	1	22	6	0	1	0	15	0	0
B3GNT4	0	8	6	2	0	11	0	1	3	0	0	0	1	0	2	5	3	4	0	6	1	0	0	3	0	14	7	0	0	0	28	0	0
B3GNT5	2	3	5	9	1	25	0	3	1	3	0	1	2	0	3	6	5	3	0	2	0	0	1	2	1	5	14	0	3	0	63	0	0
B3GNT6	0	3	2	3	1	8	1	0	1	3	0	1	0	0	0	2	7	2	0	1	1	0	0	0	1	1	10	0	1	0	14	0	0
B3GNT7	0	4	2	0	0	8	0	2	1	5	0	0	0	0	2	1	6	4	0	1	1	0	2	3	0	14	7	0	0	0	24	0	0
B3GNT8	1	4	0	5	0	4	2	1	4	6	0	3	0	0	1	0	4	6	0	1	0	0	2	0	0	6	5	2	0	1	10	0	0
B3GNT9	0	2	4	4	0	10	0	1	2	0	0	0	1	0	0	2	1	1	0	1	1	0	2	0	1	2	5	0	0	0	20	0	0
B3GNTL1	0	2	4	4	0	7	0	0	2	1	0	2	1	1	0	1	1	3	0	4	0	0	1	0	3	14	3	1	1	0	22	0	0
B4GALNT1	0	6	3	4	0	15	0	4	5	7	1	1	0	0	1	2	13	2	0	5	1	0	3	1	7	11	11	0	0	1	39	0	0
B4GALNT2	0	7	5	5	0	8	0	1	5	5	0	0	1	0	3	1	14	5	0	5	1	0	1	3	2	38	12	0	0	0	32	1	1
B4GALNT3	0	13	4	7	1	9	0	1	8	6	0	2	3	1	2	8	10	9	1	4	1	0	1	2	2	31	13	0	1	0	40	2	0
B4GALNT4	0	6	5	2	0	15	0	2	1	6	0	3	0	1	1	5	12	5	0	1	1	2	3	2	1	27	19	0	0	1	40	0	0
B4GALT1	0	3	9	7	0	8	0	4	3	2	0	1	0	0	2	1	2	4	0	2	0	0	2	0	1	4	5	0	0	0	30	1	0
B4GALT2	0	2	1	1	1	8	0	1	3	4	0	0	1	0	0	1	4	4	0	6	0	0	1	0	0	10	12	0	1	0	24	0	0
B4GALT3	1	8	6	6	0	8	0	1	0	1	0	2	0	1	1	1	4	3	1	2	1	0	1	3	3	4	4	0	0	0	33	1	0
B4GALT4	0	6	6	5	0	8	0	1	3	2	0	0	0	0	3	1	4	6	0	3	1	0	2	4	0	11	12	0	0	0	29	2	1
B4GALT5	1	1	12	6	0	10	0	1	3	3	0	3	1	1	0	1	8	3	0	6	1	0	1	1	1	7	16	0	0	0	36	0	0
B4GALT6	1	3	2	3	1	10	0	3	2	5	0	1	0	0	0	2	6	7	0	2	0	0	3	1	0	5	7	0	0	0	34	0	0
B4GALT7	0	5	2	1	1	9	0	0	1	2	0	0	0	0	0	1	0	2	0	1	1	0	0	1	0	3	6	0	0	1	15	1	0
B4GAT1	0	6	4	3	1	7	0	1	3	2	0	1	1	0	1	1	4	5	0	2	0	0	1	2	0	7	5	0	0	0	19	1	0
B9D1	0	3	3	2	0	4	0	2	1	1	0	1	0	0	1	2	1	1	1	1	1	0	2	0	0	2	2	0	0	0	12	0	0
B9D2	0	3	1	0	0	8	0	1	0	2	0	1	1	0	1	2	3	3	0	3	1	0	0	0	0	0	7	0	0	0	9	0	0
BAALC	0	1	3	2	0	2	0	4	0	2	0	0	0	0	0	0	6	2	0	1	2	0	0	2	1	4	1	0	0	0	16	0	0
BAALC-AS1	0	0	0	1	0	0	0	0	0	0	0	0	0	0	0	0	0	0	0	0	0	0	0	0	0	0	0	0	0	0	3	0	0
BAALC-AS2	0	0	0	0	0	0	0	0	0	0	0	0	0	0	0	0	0	0	0	0	0	0	0	0	1	0	0	0	0	1	7	0	0
BAAT	1	4	10	11	0	9	1	0	0	2	0	1	3	1	1	3	10	7	1	3	1	0	1	3	2	31	7	0	1	0	44	0	0
BABAM1	0	4	0	1	0	9	0	1	2	2	0	0	3	0	0	0	2	1	0	2	1	0	0	0	0	5	2	0	0	0	18	0	0
BACE1	0	2	6	4	0	9	0	2	2	3	1	3	2	1	0	3	6	3	0	2	1	0	1	3	4	5	8	0	0	0	45	0	0
BACE2	3	6	7	7	1	31	1	2	3	1	0	2	2	0	2	14	7	9	0	4	0	0	3	5	2	13	10	0	0	0	58	0	0
BACH1	0	4	7	7	0	10	0	4	12	4	0	2	6	3	2	3	12	10	0	3	3	0	0	3	0	13	10	0	3	1	55	0	0
BACH1-IT1	0	1	0	0	0	1	0	0	1	1	0	0	0	0	0	0	2	0	0	0	0	0	0	1	1	2	0	0	0	0	3	0	0
BACH2	1	16	22	12	1	23	1	5	13	9	1	1	1	0	2	2	27	13	0	14	3	0	2	5	7	26	25	0	0	2	62	0	0
BAD	0	2	1	4	1	3	0	1	1	4	0	0	2	0	0	0	1	3	1	4	1	0	0	0	0	11	5	0	2	0	12	0	0
BAG1	0	4	3	1	0	3	0	0	0	3	0	1	1	1	1	0	2	2	0	3	1	0	1	2	0	3	3	0	0	0	11	0	0
BAG2	0	1	3	3	0	7	0	2	3	3	0	0	1	0	0	2	1	2	0	2	0	0	1	0	1	3	3	0	1	1	21	0	0
BAG3	0	3	2	2	0	10	0	1	1	7	1	0	0	1	2	1	3	4	0	4	1	0	0	1	0	7	15	0	0	0	28	0	1
BAG4	1	4	7	3	0	6	0	0	2	7	0	0	1	0	1	2	1	5	0	1	0	0	1	1	2	9	9	0	0	1	26	0	0
BAG5	0	6	4	7	0	2	0	1	4	5	0	1	1	0	1	3	3	5	0	3	1	0	0	3	0	7	6	0	0	1	32	0	0
BAG6	0	8	8	7	0	12	0	3	5	3	0	1	1	0	2	6	10	12	0	6	1	0	2	3	4	26	18	0	0	1	36	1	0
BAGE2	1	6	7	2	0	7	0	5	1	13	0	4	0	0	4	4	30	23	0	4	1	0	2	10	1	48	12	0	0	0	28	0	0
BAHCC1	1	9	8	22	1	33	0	3	2	10	0	2	3	0	3	8	14	13	1	1	2	0	5	2	6	35	18	0	0	0	62	0	1
BAHD1	0	8	6	5	0	10	0	0	9	4	0	2	3	0	2	5	8	5	0	7	2	1	3	3	1	18	14	1	0	1	38	1	0
BAIAP2	2	7	5	7	0	9	0	3	2	3	1	1	6	0	3	5	7	10	0	2	1	0	1	0	5	20	9	0	0	0	56	0	0
BAIAP2L1	1	7	10	9	0	19	1	3	5	4	0	0	1	2	3	1	6	5	0	6	0	0	1	4	2	6	12	0	1	1	36	1	0
BAIAP2L2	0	1	4	2	0	8	0	0	0	1	0	0	0	0	0	0	4	2	0	2	2	0	2	1	1	5	12	0	0	0	15	0	0
BAIAP3	0	8	7	13	0	18	0	1	2	6	0	3	1	0	3	5	19	19	0	2	1	0	1	1	2	22	21	0	0	0	43	1	0
BAK1	1	2	4	2	0	6	0	2	3	1	0	2	0	0	1	0	2	3	0	2	1	0	1	0	3	6	2	0	0	0	34	1	0
BAMBI	0	8	2	4	0	7	0	2	2	3	0	1	2	0	0	0	7	6	0	3	2	0	1	3	0	1	6	0	0	0	23	0	0
BANF1	0	1	1	1	0	6	0	0	1	0	0	0	0	0	0	0	1	0	0	1	1	0	0	2	0	3	3	0	0	0	11	0	0
BANF2	0	1	2	0	0	3	0	1	0	1	0	0	0	1	1	0	2	1	0	0	0	0	2	0	0	7	1	0	0	0	8	0	0
BANK1	0	10	9	5	0	18	0	6	4	5	0	4	0	0	0	4	11	18	0	2	2	0	3	6	2	40	11	1	1	1	44	0	0
BANP	0	7	2	7	0	17	2	1	2	6	0	0	2	0	1	0	6	5	0	0	2	0	0	3	0	9	5	1	0	0	27	0	0
BAP1	1	14	12	11	8	11	0	1	5	3	0	36	11	0	1	22	8	7	23	2	2	0	1	3	2	16	16	1	0	0	37	1	22
BARD1	0	10	4	4	0	14	0	5	4	12	0	2	2	0	2	5	13	12	0	5	2	1	4	2	1	5	16	0	0	0	34	1	0
BARHL1	0	5	3	1	1	8	0	2	2	4	0	0	0	0	0	0	7	2	0	1	1	1	0	3	0	3	14	0	0	1	15	0	0
BARHL2	0	5	6	6	0	14	1	4	3	6	0	0	0	1	1	3	8	9	0	5	0	1	1	3	2	6	10	0	0	0	31	0	0
BARX1	0	1	0	1	0	4	0	0	0	1	0	0	0	0	2	0	0	3	0	0	0	0	0	0	0	1	4	0	0	0	6	0	0
BARX2	1	4	3	4	0	4	0	0	6	3	0	1	1	0	1	1	4	8	0	6	0	0	0	1	1	23	2	0	0	0	15	0	0
BASP1	2	5	1	2	2	12	1	4	5	2	0	0	1	0	1	6	7	1	0	0	1	0	2	4	1	9	6	0	0	0	23	0	0
BATF	0	5	1	1	0	6	0	1	1	0	0	0	0	0	1	1	1	0	0	1	2	1	1	1	0	6	4	0	1	0	16	0	0
BATF2	0	1	2	2	0	11	0	0	0	1	0	0	0	0	0	1	8	2	0	2	0	0	0	0	1	10	5	0	0	0	4	0	0
BATF3	0	2	2	3	0	5	0	0	0	0	0	0	0	0	0	0	1	1	0	1	0	0	0	1	0	5	0	0	0	0	11	0	0
BAX	0	3	5	3	0	7	0	3	0	2	0	0	2	1	1	4	5	4	0	1	0	0	0	0	0	7	2	0	0	0	13	0	0
BAZ1A	1	11	12	8	0	25	1	1	9	7	0	2	1	2	1	4	9	16	0	6	1	0	3	5	2	18	20	0	1	1	55	0	0
BAZ1B	0	15	14	14	1	19	0	4	10	6	0	4	4	2	3	4	16	18	0	9	1	0	3	7	2	17	14	2	1	0	50	1	0
BAZ2A	2	18	14	14	0	21	1	8	5	8	0	2	5	1	2	5	14	12	1	2	1	1	2	2	7	25	18	2	1	1	65	0	1
BAZ2B	1	26	25	12	0	23	1	11	10	17	0	7	5	2	2	12	25	31	3	10	1	0	6	3	3	41	24	0	4	0	84	2	0
BBC3	0	3	1	3	1	1	0	1	0	0	0	0	0	0	0	0	2	3	0	1	0	0	0	0	1	2	2	0	0	0	12	0	0
BBIP1	0	0	0	1	0	0	0	0	0	0	0	0	0	0	0	0	0	0	0	0	0	0	0	0	0	0	0	0	0	0	11	0	0
BBOX1	0	8	3	1	0	10	0	1	1	2	0	0	2	0	1	3	14	5	1	1	0	0	2	2	2	18	9	0	0	0	16	0	1
BBS1	0	1	2	0	0	4	0	0	1	0	0	1	0	0	0	0	0	0	0	0	0	0	0	0	0	1	1	0	0	0	2	0	0
BBS10	0	9	11	4	0	8	0	2	3	8	0	2	0	1	3	2	11	4	0	5	1	0	2	4	0	8	10	0	0	1	39	0	0
BBS12	0	7	3	7	1	15	0	3	3	3	0	2	0	3	2	5	9	9	0	5	1	0	1	5	0	11	14	0	2	0	45	0	0
BBS2	1	8	8	9	0	18	0	2	3	10	0	3	2	0	2	3	14	9	0	8	1	0	1	6	0	24	13	0	0	0	48	0	0
BBS4	1	5	3	5	0	9	0	3	1	4	0	1	0	0	3	1	2	7	0	5	1	0	3	2	2	7	8	0	0	0	20	0	0
BBS5	0	3	4	3	0	11	0	2	3	3	0	0	0	0	1	4	7	5	0	1	2	0	1	5	0	4	7	0	0	1	27	0	0
BBS7	0	8	6	6	1	10	0	6	4	4	0	1	1	0	3	4	14	13	0	2	1	1	1	5	0	16	15	0	1	0	37	1	0
BBS9	2	20	11	6	0	18	0	3	6	13	0	2	1	0	2	6	19	20	0	7	1	0	4	4	2	25	22	2	0	0	39	0	0
BBX	0	10	13	5	0	14	1	1	3	7	1	1	3	1	2	5	18	22	0	8	0	0	2	1	2	14	21	0	0	0	44	1	0
BCAM	0	2	0	2	0	9	0	3	4	2	0	1	3	1	1	1	5	5	1	5	3	0	1	2	1	29	18	0	2	0	26	0	0
BCAN	1	8	13	9	2	13	0	3	2	15	0	2	2	2	2	7	31	24	1	8	3	0	2	2	6	30	20	0	1	0	49	2	0
BCAP29	1	5	4	4	1	9	1	3	1	4	0	1	1	1	1	1	7	4	0	5	0	0	1	3	0	8	12	1	4	0	34	0	0
BCAP31	1	2	6	3	0	5	0	1	0	4	0	0	1	0	1	1	4	6	0	3	0	0	0	1	1	4	2	0	1	0	27	0	0
BCAR1	1	7	8	7	0	13	0	5	0	9	0	2	3	0	1	1	9	13	0	2	1	2	1	0	2	17	13	0	0	0	40	0	0
BCAR3	0	14	12	8	1	18	1	1	9	9	0	4	6	2	1	2	6	7	0	8	1	0	3	3	3	18	9	0	2	1	37	1	0
BCAR4	0	0	0	1	0	0	0	0	0	0	0	0	0	0	0	0	0	0	0	0	0	0	0	0	0	0	0	0	0	0	3	0	0
BCAS1	0	6	16	5	0	12	0	1	9	11	1	2	3	0	0	3	18	10	0	7	1	0	1	3	0	30	17	0	0	0	32	1	1
BCAS2	0	1	5	0	0	6	0	0	1	3	0	0	0	0	0	0	2	4	0	1	0	0	2	1	0	4	6	0	0	0	11	0	0
BCAS3	0	14	8	6	1	18	0	5	4	5	2	1	0	1	2	3	21	20	0	4	1	0	1	4	1	37	20	0	0	1	50	2	0
BCAS4	0	1	3	5	0	6	0	2	3	2	0	0	1	0	1	1	6	5	0	1	0	0	1	2	1	11	11	0	0	0	23	0	0
BCAT1	2	4	10	2	0	18	0	0	5	3	0	0	0	0	1	4	5	4	0	1	2	0	0	3	0	17	8	0	2	0	19	0	0
BCAT2	0	6	7	8	0	8	0	4	0	2	0	0	0	0	1	1	3	2	0	3	2	0	2	2	2	11	9	0	0	0	25	1	0
BCCIP	0	6	10	4	0	5	0	2	3	3	0	1	2	0	2	0	2	6	0	1	1	0	1	1	1	3	6	1	1	0	28	0	0
BCDIN3D	0	9	5	3	0	5	0	2	4	0	0	0	3	0	1	3	2	2	0	5	1	0	1	2	0	7	3	0	0	0	19	0	0
BCHE	2	10	10	4	1	21	0	11	10	10	0	2	0	1	0	5	42	36	0	8	3	1	3	4	1	10	29	0	3	0	47	2	0
BCKDHA	0	9	7	4	0	21	0	2	2	5	0	1	3	0	1	0	2	3	0	4	0	0	0	0	1	14	12	0	0	0	24	0	0
BCKDHB	0	3	3	1	0	9	0	2	5	4	0	0	0	0	1	3	15	5	0	3	1	0	0	2	2	7	6	0	0	0	26	1	0
BCKDK	1	3	8	3	0	13	0	1	1	6	0	1	1	0	3	2	3	2	0	4	0	0	2	1	0	5	11	0	1	1	27	1	0
BCL10	0	3	4	3	0	7	2	0	2	3	0	0	1	0	0	2	3	2	0	1	0	0	0	2	1	3	3	0	0	0	14	1	0
BCL11A	0	11	9	13	0	22	2	6	13	10	0	1	0	2	4	6	28	18	0	5	3	0	3	3	6	57	34	0	1	1	88	2	0
BCL11B	1	8	9	9	1	18	4	8	5	5	0	3	0	0	3	7	26	6	0	2	2	1	5	2	5	40	19	0	0	2	89	1	0
BCL2	0	4	3	3	0	8	2	3	3	1	0	1	1	0	0	2	10	1	0	2	1	0	1	2	0	6	8	0	0	0	24	0	0
BCL2A1	0	2	4	1	0	9	1	1	1	2	0	2	1	1	1	1	4	5	0	5	0	0	1	2	0	3	2	0	0	0	22	1	0
BCL2L1	2	6	6	1	0	8	0	0	3	2	0	0	1	0	0	1	6	4	0	6	0	0	0	1	1	3	4	0	0	0	24	1	0
BCL2L10	0	4	1	0	0	4	0	0	2	2	0	0	1	0	1	0	4	2	0	1	0	0	0	0	0	5	1	0	0	0	6	0	0
BCL2L11	1	3	7	8	0	7	0	1	2	1	0	0	2	0	0	0	5	0	0	4	0	0	1	1	0	10	3	0	0	0	42	3	0
BCL2L12	0	4	2	3	0	1	0	1	3	0	0	3	0	0	1	2	1	4	0	1	0	0	0	1	3	34	6	0	3	0	16	0	0
BCL2L13	0	13	6	3	0	6	0	0	5	4	0	1	3	0	1	1	9	6	0	5	1	0	1	1	0	2	10	0	0	0	19	1	0
BCL2L14	0	4	5	1	0	9	0	2	5	4	0	0	2	1	0	0	2	3	0	4	1	1	0	2	0	7	2	1	1	0	23	0	0
BCL2L15	0	2	1	1	0	2	0	0	1	0	0	2	0	0	1	1	0	2	0	1	1	0	0	1	0	7	5	1	1	0	15	0	0
BCL2L2	1	1	2	1	0	6	0	3	0	1	0	0	1	0	0	0	1	2	0	3	2	1	0	1	0	4	5	0	0	0	16	0	0
BCL3	1	2	4	6	1	15	0	2	1	3	0	1	0	0	0	3	3	3	0	3	1	0	1	1	0	11	10	0	0	0	17	1	0
BCL6	0	5	5	11	0	15	0	1	6	7	0	3	1	0	4	4	11	11	0	2	3	0	4	2	2	21	11	0	1	0	50	1	0
BCL6B	0	4	4	3	0	14	0	0	4	4	0	0	0	0	1	0	6	11	0	1	1	0	1	2	2	22	16	0	0	0	36	0	0
BCL7A	0	2	3	4	1	7	3	2	4	0	0	2	1	2	1	0	2	2	1	4	0	0	0	3	2	5	5	0	0	1	25	0	0
BCL7B	1	1	2	2	0	1	0	1	2	2	0	0	0	0	0	1	0	2	0	3	0	0	0	1	1	5	2	0	0	0	11	0	0
BCL7C	0	2	1	1	0	7	1	3	3	2	0	0	1	1	0	1	2	3	0	2	0	0	0	1	0	4	10	0	0	0	22	0	0
BCL9	0	19	17	12	2	41	0	8	6	14	0	3	1	2	3	5	16	10	1	8	1	0	2	11	7	26	28	0	2	1	70	0	0
BCL9L	0	15	10	17	1	41	2	9	1	9	0	6	6	0	2	4	19	20	0	5	1	0	3	8	2	31	28	1	0	1	64	0	1
BCLAF1	0	10	10	5	0	14	0	6	3	3	1	1	2	1	3	6	16	14	0	8	1	0	4	5	3	26	17	0	1	0	48	2	0
BCO1	1	3	8	2	0	17	0	2	7	4	0	0	3	1	0	2	9	10	0	7	1	0	1	1	2	34	11	0	0	0	34	1	0
BCO2	1	9	7	5	1	11	0	1	6	4	0	1	0	0	0	3	13	5	0	7	1	0	0	2	0	25	14	0	1	0	31	0	0
BCOR	2	17	15	20	3	33	1	6	21	9	0	1	3	1	19	5	28	17	1	16	3	1	3	5	2	30	36	0	1	4	95	2	1
BCORL1	4	14	17	16	1	35	0	4	10	19	1	9	2	5	5	5	41	20	0	16	2	0	5	6	6	25	31	0	0	0	93	2	0
BCORP1	0	0	0	0	0	1	0	0	0	0	0	0	0	0	0	0	0	0	0	0	0	0	0	1	1	3	0	0	0	0	0	0	0
BCR	2	10	13	18	0	34	0	6	5	10	0	2	5	1	5	5	21	19	0	4	2	2	2	5	1	42	24	0	0	0	56	0	0
BCRP3	0	2	0	2	0	4	0	1	0	0	0	0	0	0	0	1	1	3	0	2	1	0	0	0	1	1	0	0	0	0	15	0	0
BCRP4	0	0	0	0	0	1	0	0	0	1	0	0	0	0	0	0	0	1	0	1	0	0	0	0	0	3	2	0	0	0	10	0	0
BCS1L	0	2	3	3	0	6	0	2	2	3	0	0	1	0	1	1	1	1	0	10	1	0	1	2	2	8	9	0	0	0	19	0	0
BDH1	0	2	4	4	0	3	0	2	1	1	0	1	0	1	1	2	5	7	0	4	1	1	0	1	0	7	9	0	2	0	20	0	0
BDH2	0	3	1	0	0	2	0	0	2	3	0	2	0	0	1	0	2	0	0	0	1	0	0	1	3	1	1	0	1	0	13	1	0
BDKRB1	0	4	4	6	0	7	0	1	3	5	0	1	0	1	1	1	4	9	0	6	1	0	3	2	1	25	10	0	0	0	16	1	0
BDKRB2	1	7	6	2	0	9	1	1	5	5	0	1	0	0	1	2	10	12	0	11	0	0	2	3	1	44	7	1	0	0	34	0	0
BDNF	1	5	7	6	1	16	0	5	1	3	1	2	1	1	0	4	3	1	0	3	1	0	2	3	3	16	18	0	0	0	45	1	0
BDP1	2	32	17	16	0	27	1	6	6	9	0	7	5	2	3	5	36	21	0	9	4	0	2	3	1	35	30	0	10	3	65	0	0
BEAN1	0	0	0	0	0	8	0	2	0	0	0	0	0	0	0	0	0	0	0	0	0	0	0	0	0	0	0	0	0	0	15	0	0
BECN1	1	4	1	4	0	5	0	0	2	4	0	2	0	0	1	2	6	5	0	3	2	0	1	3	1	8	11	0	1	0	29	0	0
BEGAIN	2	2	0	8	0	9	0	1	1	3	0	0	1	0	2	1	5	5	0	1	1	0	0	0	2	11	8	0	0	1	19	2	0
BEND2	0	7	10	5	0	15	1	3	8	13	0	1	1	0	5	3	23	16	0	5	4	0	0	2	1	30	13	0	2	0	47	0	0
BEND3	3	9	8	12	0	21	0	2	6	5	0	0	1	0	1	6	16	16	0	3	2	0	2	2	3	16	19	1	1	0	48	0	1
BEND3P1	0	0	0	0	0	0	0	0	0	0	0	0	0	0	0	0	0	0	0	0	0	0	0	0	1	0	0	0	0	0	0	0	0
BEND4	0	3	5	4	0	11	0	1	1	3	0	0	2	0	1	6	10	13	0	1	1	0	1	3	3	31	9	1	1	0	25	0	0
BEND5	0	2	3	4	0	10	1	4	1	3	0	0	1	1	1	5	3	3	0	1	1	0	1	3	1	5	8	0	0	0	30	1	0
BEND6	0	9	4	2	0	10	0	3	1	3	1	1	0	0	0	0	15	7	0	2	1	0	2	3	0	15	3	0	1	0	23	0	0
BEND7	0	4	7	7	1	10	0	4	5	5	0	1	0	0	1	0	7	5	1	12	2	0	3	3	1	18	12	1	1	0	36	0	0
BEST1	2	4	8	10	0	15	1	1	6	1	0	3	4	0	1	3	8	5	1	4	3	0	1	0	2	3	9	0	0	1	37	0	0
BEST2	0	4	4	6	1	10	0	0	3	6	0	0	0	0	1	1	8	6	0	1	1	0	2	2	1	12	8	1	0	0	22	0	0
BEST3	0	11	11	9	0	8	1	2	3	10	0	3	1	1	1	2	20	13	0	5	2	1	2	6	2	42	18	0	1	0	45	1	1
BEST4	0	5	1	3	0	9	0	0	1	2	0	0	1	0	0	0	2	1	0	4	1	0	1	1	1	6	5	0	0	0	15	0	0
BET1	1	1	3	1	0	1	0	1	1	3	0	0	1	0	0	2	4	1	0	1	1	0	1	0	0	4	2	0	0	0	15	0	0
BET1L	0	0	1	2	0	4	0	0	0	1	0	1	0	1	0	1	1	0	0	0	0	0	1	0	0	3	1	0	0	0	9	0	0
BET1P1	0	0	1	0	0	2	0	0	0	0	0	0	0	0	0	1	1	0	0	1	0	0	0	1	0	1	0	0	0	0	2	0	0
BEX1	1	3	1	2	0	6	0	2	1	1	0	1	0	0	1	0	1	4	0	3	0	0	0	2	0	4	5	0	0	0	20	0	0
BEX2	0	1	6	3	0	1	0	1	1	0	0	0	0	0	1	1	5	0	0	2	1	0	1	0	2	4	4	0	0	0	15	1	0
BEX4	2	1	4	4	0	8	0	0	3	2	0	0	0	0	1	1	1	3	0	1	1	0	0	0	0	1	1	0	0	0	32	1	0
BEX5	2	1	0	3	0	4	0	0	3	2	0	0	0	0	0	0	2	2	0	1	1	0	0	0	0	5	0	0	0	0	16	0	0
BFAR	1	8	5	7	0	11	1	0	2	1	0	0	4	1	1	1	2	1	0	8	3	0	0	0	2	12	11	0	2	0	29	2	0
BFSP1	0	7	8	5	1	12	0	1	6	6	0	0	0	2	2	3	4	10	1	6	0	0	2	4	0	15	7	0	0	0	32	0	0
BFSP2	0	5	3	1	0	13	0	0	2	7	1	0	0	0	3	2	11	15	0	0	2	0	1	3	1	15	6	0	2	1	24	1	0
[truncated: 20,149 more rows]
