# Supplementary material for: iSoMAs: Finding isoform expression and somatic mutation associations in human cancers
Source: PLoS Comput Biol. 2025 Mar 7;21(3):e1012847. doi: 10.1371/journal.pcbi.1012847 (PMC12052144; doi:10.1371/journal.pcbi.1012847)
Supplement: S7 Table — (XLSX) [file pcbi.1012847.s015.xlsx]

## Sheet: seSNV
Table S7A. Somatic exonic SNVs (seSNVs) on iSoMAs genes were proved to disrupt gene splicing in six TCGA cancer types. A total of 1030 unique genes harboring 1200 seSNVs were compared to iSoMAs genes detected in six corresponding TCGA cancer types. Only 5 cancer types have non-zero overlap as below. See (Jung et al., 2015) for details of seSNVs.
Cancer	#iSoMAs	#seSNV	#OVLP	OVLP
BRCA	48	147	5	TP53 CDH1 ARID1A AKT1 NCOR1
COAD	1981	124	19	TP53 DYNC1H1 ZER1 NBEAL2 ILF3 NLRC5 SRRM2 CIZ1 GATAD2A SELO AGRN RNH1 WDR90 PLXNB1 BCKDK ZNF326 FLNB NR2F2 FOXP1
KIRC	6	185	3	BAP1 SETD2 VHL
LUSC	266	334	7	TPR TTK ARHGEF17 PLCE1 CUL3 CREBBP SLC25A13
UCEC	4205	243	52	NBEAL2 SRRM2 TRIP12 TNPO1 NPEPL1 RBM33 PHF21A ITPR3 PDE4DIP MYH10 GON4L MAPK8IP3 RNF40 HPS3 HDLBP ABCC3 RBM26 DHX34 GTF3C1 STIP1 SLTM LAMC2 PPP2R1A FOXP4 APAF1 NES KIAA1109 ACOX3 XPOT DEAF1 NUMA1 GNAI2 LRRC41 PAFAH1B1 MTA1 PIH1D1 TPCN1 RAP1GAP LRIG1 PDXK APRT RBL2 EPN1 CHERP RBM8A PLCG1 ZSCAN18 NSFL1C MAPK6 LMBR1 SLC25A37 RANGAP1

## Sheet: SCMs
Table S7B. Somatic SNVs on iSoMAs genes were proved to be splice-site-creating mutations (SCMs). A total of 1,607 genes harboring 1,964 SCMs were compared to iSoMAs genes detected in 33 corresponding TCGA cancer types. Only 17 cancer types as indicated have non-zero overlaps. See (Jayasinghe et al., 2018) for details of SCMs.
Cancer	#iSoMAs	#SCMs	#OVLP	OVLP
BLCA	218	215	7	TP53 RB1 KDM6A FARP1 WWC3 ARID1A SPTAN1
BRCA	48	110	4	TP53 CDH1 DNAH14 NCOR1
COAD	1981	37	5	PRRC2C POLD1 CTNND1 ZBTB7A BCOR
ESCA	50	60	1	TP53
HNSC	125	154	2	TP53 CASZ1
KIRC	6	50	2	BAP1 SETD2
LGG	10	24	2	TP53 ATRX
LIHC	36	76	4	TP53 AXIN1 HNF1A RPS6KA3
LUAD	677	190	8	TP53 STK11 RBM10 DZIP3 BTAF1 SLC44A5 NF1 SETD2
LUSC	266	309	10	PTK2 COG6 JAK2 DIP2A CUL3 HTT IGKV6D-21 FGFR1 DST ZNF438
PRAD	10	21	1	FOXA1
READ	22	13	1	TP53
SARC	9	15	1	TP53
SKCM	1140	195	18	ABCA2 RBM27 FLG TP53 OSMR MYLK KRBA1 TGM2 TBC1D1 IPO5 DSP NF1 RNF213 ROR1 SYNGR1 F13B NPIPB4 SHC4
STAD	2013	83	22	CAMTA2 NCOR2 UTRN PLXNA3 TYK2 ARID1A TP53 MED13L RCOR3 FBXO38 ATF7IP GGT1 MYH9 MANBA NEURL4 PELP1 COL27A1 MAST2 LRRK1 FAR2 KIAA1217 RRBP1
THYM	2	2	1	HRAS
UCEC	4205	98	26	PTEN USP9X SPAG5 ITPR3 ACIN1 IGF2R ARAP1 RBM27 STAG1 KDM5C PARP4 CHD3 SNX14 XYLT1 SLC4A11 SMURF2 RNF43 ADAM28 PARP8 AHCY YIPF6 LTBP3 ATP13A1 RBM8A GCNT4 DENND6A

## Sheet: TP53 in LUAD
Table S7C. Annotation of the top 15 isoforms associated with TP53 mutation status in LUAD cancer. Isoforms were ranked by the absolute value of PC loading generated in the iSoMAs pipeline.
X.kgID	mRNA	spID	spDisplayID	geneSymbol	refseq	protAcc	description	rfamAcc	tRnaName	X.name	chrom	strand	txStart	txEnd	cdsStart	cdsEnd	exonCount	exonStarts	exonEnds	proteinID	pCoding
uc002wwp.1	NM_012112	Q643R0	Q643R0_HUMAN	TPX2	NM_012112	NP_036244	TPX2, microtubule-associated protein homolog	NA	NA	uc002wwp.1	chr20	+	30326903	30389603	30345279	30388883	18	30326903,30330343,30345209,30347859,30354358,30358145,30359362,30363669,30365289,30366615,30370051,30371507,30380537,30381650,30382204,30385206,30386167,30388772,	30327424,30330450,30345385,30347982,30354485,30358274,30359485,30363791,30365441,30366787,30370193,30371724,30380633,30381827,30382351,30385318,30386355,30389603,	Q643R0	TRUE
uc011crd.1	CR612103	P14635	CCNB1_HUMAN	CCNB1	NM_031966	NP_114172	cyclin B1	NA	NA	uc011crd.1	chr5	+	68462912	68473183	68463089	68473182	8	68462912,68463734,68463999,68467096,68470077,68470703,68471223,68473065,	68463110,68463905,68464170,68467279,68470236,68470940,68471364,68473183,	P14635	TRUE
uc002afz.2	NM_004701	B3KM93	B3KM93_HUMAN	CCNB2	NM_004701	NP_004692	cyclin B2	NA	NA	uc002afz.2	chr15	+	59397319	59417243	59397467	59417076	9	59397319,59399520,59399755,59406642,59406916,59408888,59409426,59415715,59416965,	59397491,59399649,59399869,59406813,59407075,59409125,59409567,59415826,59417243,	B3KM93	TRUE
uc003gpp.2	NM_022346	Q9BPX3	CND3_HUMAN	NCAPG	NM_022346	NP_071741	chromosome condensation protein G	NA	NA	uc003gpp.2	chr4	+	17812524	17846485	17812700	17845048	21	17812524,17813843,17814539,17816475,17816896,17818883,17819561,17824605,17825269,17826590,17827004,17829900,17832619,17835921,17838781,17839249,17841298,17841693,17842229,17843932,17844924,	17812811,17814047,17814768,17816621,17816981,17819076,17819711,17824746,17825393,17826680,17827184,17830011,17832739,17836146,17838963,17839424,17841460,17841832,17842316,17844002,17846485,	Q9BPX3	TRUE
uc004dyg.2	NM_012310	Q2VIQ3	KIF4B_HUMAN	KIF4A	NM_012310	NP_036442	kinesin family member 4	NA	NA	uc004dyg.2	chrX	+	69509894	69640735	69510308	69640115	31	69509894,69510287,69510540,69516847,69518962,69521749,69522153,69549254,69550006,69553477,69561648,69563552,69563726,69572449,69573471,69594000,69595053,69595949,69606467,69607033,69615520,69615798,69622415,69623713,69624564,69625677,69626108,69626742,69637737,69639510,69639911,	69510000,69510428,69510655,69517038,69519052,69521916,69522248,69549371,69550182,69553539,69561781,69563611,69563832,69572506,69573657,69594104,69595198,69596060,69606551,69607147,69615676,69615899,69622545,69623884,69624672,69625755,69626204,69626925,69637854,69639633,69640735,	NP_036442	TRUE
uc002jvg.2	NM_001168	O15392	BIRC5_HUMAN	BIRC5	NM_001168	NP_001159	baculoviral IAP repeat-containing protein 5	NA	NA	uc002jvg.2	chr17	+	76210276	76221715	76210397	76219635	4	76210276,76210760,76212744,76219545,	76210508,76210870,76212862,76221715,	O15392	TRUE
uc003idl.2	NM_002358	Q13257	MD2L1_HUMAN	MAD2L1	NM_002358	NP_002349	MAD2-like 1	NA	NA	uc003idl.2	chr4	-	120980578	120988013	120981272	120987889	5	120980578,120982028,120983129,120986826,120987816,	120981445,120982132,120983250,120986973,120988013,	Q13257	TRUE
uc002vvg.2	NM_018410	Q8NCD3	HJURP_HUMAN	HJURP	NM_018410	NP_060880	Holliday junction recognition protein	NA	NA	uc002vvg.2	chr2	-	234745486	234763212	234746222	234763146	9	234745486,234749254,234752850,234754373,234756042,234758408,234761210,234762489,234763029,	234746298,234750851,234752929,234754466,234756107,234758505,234761266,234762556,234763212,	Q8NCD3	TRUE
uc001hir.1	NM_002497	P51955	NEK2_HUMAN	NEK2	NM_002497	NP_002488	NIMA-related kinase 2	NA	NA	uc001hir.1	chr1	-	211836121	211848967	211836767	211848821	8	211836121,211840447,211842454,211843622,211844543,211846824,211847637,211848725,	211836994,211840573,211842674,211843749,211844626,211847065,211847855,211848967,	P51955	TRUE
uc001exx.2	NM_003944	Q13228	SBP1_HUMAN	SELENBP1	NM_003944	NP_003935	selenium binding protein 1	NA	NA	uc001exx.2	chr1	-	151336780	151345164	151337018	151345117	12	151336780,151337401,151337664,151338038,151338243,151338750,151339197,151340674,151341479,151341917,151342188,151345113,	151337181,151337520,151337757,151338160,151338322,151338929,151339380,151340795,151341665,151342030,151342245,151345164,	Q13228	TRUE
uc001zkx.3	NM_001211	O60566	BUB1B_HUMAN	BUB1B	NM_001211	NP_001202	budding uninhibited by benzimidazoles 1 beta	NA	NA	uc001zkx.3	chr15	+	40453209	40513335	40453421	40512960	23	40453209,40457253,40462262,40462737,40468677,40475914,40477365,40477751,40488745,40491815,40492444,40493131,40494605,40494789,40498384,40500837,40501835,40502310,40504699,40505532,40509696,40510656,40512764,	40453456,40457397,40462322,40462882,40468874,40476084,40477580,40477843,40488975,40491928,40492560,40493181,40494666,40494895,40498659,40500971,40501976,40502411,40504849,40505675,40509868,40510763,40513335,	NP_001202	TRUE
uc002huq.2	NM_001067	B2RTS1	B2RTS1_HUMAN	TOP2A	NM_001067	NP_001058	DNA topoisomerase II, alpha isozyme	NA	NA	uc002huq.2	chr17	-	38544797	38574169	38545770	38574043	35	38544797,38546216,38547757,38548319,38548469,38548836,38551700,38552534,38554809,38555024,38555291,38556123,38556460,38556780,38557101,38559157,38560403,38560628,38561042,38562635,38562835,38563083,38563800,38564218,38564743,38567360,38567605,38567896,38569010,38569446,38569731,38572256,38572673,38572991,38574022,	38545899,38546416,38547892,38548363,38548593,38548989,38551791,38552717,38554893,38555189,38555383,38556319,38556661,38556915,38557333,38559306,38560525,38560743,38561135,38562745,38562941,38563194,38563926,38564376,38564882,38567498,38567707,38568070,38569223,38569544,38569877,38572320,38572764,38573147,38574169,	B2RTS1	TRUE
uc002cyk.3	NM_001098514	Q6UX73-2	Q6UX73-2	C16orf89	NM_001098514	NP_001091984	hypothetical protein LOC146556 isoform 2	NA	NA	uc002cyk.3	chr16	-	5094123	5116111	5094348	5116023	8	5094123,5097878,5105246,5106053,5108493,5110286,5112425,5115701,	5094479,5097965,5105351,5106189,5108611,5110437,5112575,5116111,	NP_001091984	TRUE
uc002xlb.1	NM_002466	B2RBS5	B2RBS5_HUMAN	MYBL2	NM_002466	NP_002457	MYB-related protein B	NA	NA	uc002xlb.1	chr20	+	42295708	42345122	42295923	42344727	14	42295708,42302445,42310423,42311433,42315491,42320796,42328396,42331129,42333858,42338602,42340127,42341641,42343773,42344598,	42295943,42302539,42310495,42311526,42315712,42320959,42328684,42331543,42333998,42338702,42340241,42341746,42343923,42345122,	B2RBS5	TRUE
uc003pjc.2	NM_003318	P33981	TTK_HUMAN	TTK	NM_003318	NP_003309	TTK protein kinase	NA	NA	uc003pjc.2	chr6	+	80714358	80752237	80715560	80751919	22	80714358,80715558,80717525,80718102,80720530,80721150,80721445,80721602,80722995,80724179,80732040,80736094,80737601,80741183,80744701,80744982,80746191,80747683,80749412,80749912,80750322,80751835,	80714430,80715699,80717748,80718209,80720674,80721265,80721518,80721697,80723083,80724303,80732189,80736231,80737728,80741276,80744859,80745134,80746316,80747764,80749589,80749997,80750420,80752237,	P33981	TRUE
