# Supplementary material for: iSoMAs: Finding isoform expression and somatic mutation associations in human cancers
Source: PLoS Comput Biol. 2025 Mar 7;21(3):e1012847. doi: 10.1371/journal.pcbi.1012847 (PMC12052144; doi:10.1371/journal.pcbi.1012847)
Supplement: S8 Table — (XLSX) [file pcbi.1012847.s016.xlsx]

## Sheet: Annexin V, 24H
Apoptosis analysis using Annexin V and propidium iodide (PI), 24H time point
	Untreated 1	Untreated 2	DMSO 1	DMSO 2	SCH 1	SCH 2	ADR 1	ADR 2	(SCH+ADR) 1	(SCH+ADR) 2
Live	85.7	90.88	89.56	90.58	74.53	74.35	71.3	72.95	61.25	63.62
Early apoptotic	1.95	1.23	1.28	1.4	4.18	4.55	5.41	4.73	7.94	5.2
Late apoptotic	4.4	2.74	3.03	3.25	15.36	14.96	9.19	8.02	20.05	19.04
Necrotic	7.95	5.15	6.13	4.77	5.92	6.15	14.1	14.3	10.76	12.14
	Untreated 1	Untreated 2	Untreated avg.	STD	DMSO 1	DMSO 2	DMSO avg.	STD	SCH 1	SCH 2	SCH avg.	STD	ADR 1	ADR 2	ADR avg.	STD	(SCH+ADR) 1	(SCH+ADR) 2	(SCH+ADR) avg.	STD
Live	85.7	90.88	88.29	3.66281	89.56	90.58	90.07	0.360624	74.53	74.35	74.44	0.127279	71.3	72.95	72.125	1.16673	61.25	63.62	62.435	1.67584
Early apoptotic	1.95	1.23	1.59	0.509117	1.28	1.4	1.34	0.0424264	4.18	4.55	4.365	0.26163	5.41	4.73	5.07	0.480833	7.94	5.2	6.57	1.93747
Late apoptotic	4.4	2.74	3.57	1.1738	3.03	3.25	3.14	0.0777817	15.36	14.96	15.16	0.282843	9.19	8.02	8.605	0.827315	20.05	19.04	19.545	0.714178
Necrotic	7.95	5.15	6.55	1.9799	6.13	4.77	5.45	0.480833	5.92	6.15	6.035	0.162635	14.1	14.3	14.2	0.141421	10.76	12.14	11.45	0.975807
Apoptotic+Necrotic	14.3	9.12	11.71	3.66281	10.44	9.42	9.93	0.360624	25.46	25.66	25.56	0.141421	28.7	27.05	27.875	1.16673	38.75	36.38	37.565	1.67584
Total apoptotic	6.35	3.97	5.16	1.68291	4.31	4.65	4.48	0.120208	19.54	19.51	19.525	0.0212132	14.6	12.75	13.675	1.30815	27.99	24.24	26.115	2.65165
	avg.						STDEV
	Untreated	DMSO	SCH	ADR	SCH+ADR		Untreated	DMSO	SCH	ADR	SCH+ADR
Live	88.29	90.07	74.44	72.125	62.435		3.66281	0.360624	0.127279	1.16673	1.67584
Early apoptotic	1.59	1.34	4.365	5.07	6.57		0.509117	0.0424264	0.26163	0.480833	1.93747
Late apoptotic	3.57	3.14	15.16	8.605	19.545		1.1738	0.0777817	0.282843	0.827315	0.714178
Necrotic	6.55	5.45	6.035	14.2	11.45		1.9799	0.480833	0.162635	0.141421	0.975807
Apoptotic+Necrotic	11.71	9.93	25.56	27.875	37.565		3.66281	0.360624	0.141421	1.16673	1.67584
Total apoptotic	5.16	4.48	19.525	13.675	26.115		1.68291	0.120208	0.0212132	1.30815	2.65165

## Sheet: Annexin V, 48H
Apoptosis analysis using Annexin V and propidium iodide (PI), 48H time point
	Untreated 1	Untreated 2	DMSO 1	DMSO 2	SCH 1	SCH 2	ADR 1	ADR 2	(SCH+ADR) 1	(SCH+ADR) 2
Live	90.04	89.59	91.06	90.95	36.71	46.87	42.61	50.3	18.81	19.12
Early apoptotic	1.46	1.77	1.68	1.55	4.44	8.31	11.57	10.61	5.94	5.24
Late apoptotic	3.79	3.84	3.28	2.97	29.42	31.8	34.13	29.3	55.82	49.88
Necrotic	4.71	4.8	3.98	4.53	29.43	13.02	11.69	9.79	19.43	25.76
	Untreated 1	Untreated 2	Untreated avg.	STD	DMSO 1	DMSO 2	DMSO avg.	STD	SCH 1	SCH 2	SCH avg.	STD	ADR 1	ADR 2	ADR avg.	STD	(SCH+ADR) 1	(SCH+ADR) 2	(SCH+ADR) avg.	STD
Live	90.04	89.59	89.815	0.318198	91.06	90.95	91.005	0.0388909	36.71	46.87	41.79	7.1842	42.61	50.3	46.455	5.43765	18.81	19.12	18.965	0.219203
Early apoptotic	1.46	1.77	1.615	0.219203	1.68	1.55	1.615	0.0459619	4.44	8.31	6.375	2.7365	11.57	10.61	11.09	0.678823	5.94	5.24	5.59	0.494975
Late apoptotic	3.79	3.84	3.815	0.0353553	3.28	2.97	3.125	0.109602	29.42	31.8	30.61	1.68291	34.13	29.3	31.715	3.41533	55.82	49.88	52.85	4.20021
Necrotic	4.71	4.8	4.755	0.0636396	3.98	4.53	4.255	0.194454	29.43	13.02	21.225	11.6036	11.69	9.79	10.74	1.3435	19.43	25.76	22.595	4.47599
Apoptotic+Necrotic	9.96	10.41	10.185	0.318198	8.94	9.05	8.995	0.0388909	63.29	53.13	58.21	7.1842	57.39	49.7	53.545	5.43765	81.19	80.88	81.035	0.219203
Total apoptotic	5.25	5.61	5.43	0.254558	4.96	4.52	4.74	0.155563	33.86	40.11	36.985	4.41942	45.7	39.91	42.805	4.09415	61.76	55.12	58.44	4.69519
	avg.						STDEV
	Untreated	DMSO	SCH	ADR	SCH+ADR		Untreated	DMSO	SCH	ADR	SCH+ADR
Live	89.815	91.005	41.79	46.455	18.965		0.318198	0.0388909	7.1842	5.43765	0.219203
Early apoptotic	1.615	1.615	6.375	11.09	5.59		0.219203	0.0459619	2.7365	0.678823	0.494975
Late apoptotic	3.815	3.125	30.61	31.715	52.85		0.0353553	0.109602	1.68291	3.41533	4.20021
Necrotic	4.755	4.255	21.225	10.74	22.595		0.0636396	0.194454	11.6036	1.3435	4.47599
Apoptotic+Necrotic	10.185	8.995	58.21	53.545	81.035		0.318198	0.0388909	7.1842	5.43765	0.219203
Total apoptotic	5.43	4.74	36.985	42.805	58.44		0.254558	0.155563	4.41942	4.09415	4.69519

## Sheet: Annexin V, 72H
Apoptosis analysis using Annexin V and propidium iodide (PI), 72H time point
	Untreated 1	Untreated 2	DMSO 1	DMSO 2	SCH 1	SCH 2	ADR 1	ADR 2	(SCH+ADR) 1	(SCH+ADR) 2
Live	86.02	88.99	89.51	90.89	6.83	13.11	14.92	14.01	1.67	2.52
Early apoptotic	1.73	1.39	0.81	1.04	2.66	4.45	4.28	5.05	0.87	1.23
Late apoptotic	4.33	4.25	3.37	3.19	80.71	72.04	62.81	69.04	92.62	89.48
Necrotic	7.92	5.37	6.31	4.88	9.8	10.4	17.99	11.9	4.84	6.77
	Untreated 1	Untreated 2	Untreated avg.	STD	DMSO 1	DMSO 2	DMSO avg.	STD	SCH 1	SCH 2	SCH avg.	STD	ADR 1	ADR 2	ADR avg.	STD	(SCH+ADR) 1	(SCH+ADR) 2	(SCH+ADR) avg.	STD
Live	86.02	88.99	87.505	2.10011	89.51	90.89	90.2	0.487904	6.83	13.11	9.97	4.44063	14.92	14.01	14.465	0.643467	1.67	2.52	2.095	0.601041
Early apoptotic	1.73	1.39	1.56	0.240416	0.81	1.04	0.925	0.0813173	2.66	4.45	3.555	1.26572	4.28	5.05	4.665	0.544472	0.87	1.23	1.05	0.254558
Late apoptotic	4.33	4.25	4.29	0.0565685	3.37	3.19	3.28	0.0636396	80.71	72.04	76.375	6.13062	62.81	69.04	65.925	4.40528	92.62	89.48	91.05	2.22032
Necrotic	7.92	5.37	6.645	1.80312	6.31	4.88	5.595	0.505581	9.8	10.4	10.1	0.424264	17.99	11.9	14.945	4.30628	4.84	6.77	5.805	1.36472
Apoptotic+Necrotic	13.98	11.01	12.495	2.10011	10.49	9.11	9.8	0.487904	93.17	86.89	90.03	4.44063	85.08	85.99	85.535	0.643467	98.33	97.48	97.905	0.601041
Total apoptotic	6.06	5.64	5.85	0.296985	4.18	4.23	4.205	0.0176777	83.37	76.49	79.93	4.86489	67.09	74.09	70.59	4.94975	93.49	90.71	92.1	1.96576
	avg.						STDEV
	Untreated	DMSO	SCH	ADR	SCH+ADR		Untreated	DMSO	SCH	ADR	SCH+ADR
Live	87.505	90.2	9.97	14.465	2.095		2.10011	0.487904	4.44063	0.643467	0.601041
Early apoptotic	1.56	0.925	3.555	4.665	1.05		0.240416	0.0813173	1.26572	0.544472	0.254558
Late apoptotic	4.29	3.28	76.375	65.925	91.05		0.0565685	0.0636396	6.13062	4.40528	2.22032
Necrotic	6.645	5.595	10.1	14.945	5.805		1.80312	0.505581	0.424264	4.30628	1.36472
Apoptotic+Necrotic	12.495	9.8	90.03	85.535	97.905		2.10011	0.487904	4.44063	0.643467	0.601041
Total apoptotic	5.85	4.205	79.93	70.59	92.1		0.296985	0.0176777	4.86489	4.94975	1.96576

## Sheet: cell cycle, 24H
Cell cycle analysis using propidium iodide (PI), 24H time point
	Untreated 1	Untreated 2	DMSO 1	DMSO 2	SCH 1	SCH 2	ADR 1	ADR 2	(SCH+ADR) 1	(SCH+ADR) 2
<2N	11.88	13.76	12.74	13.38	2.11	3.65	8.35	6.53	3.86	4.15
G1	51.98	51.73	50.66	51.69	53.56	50.99	8.4	7.31	17.75	17.14
S	14.47	12.5	12.98	14.47	14.48	10.93	12.3	10.59	11.1	10.53
G2/M	19.36	20.28	21.59	19.2	25.64	31.17	66.98	70.91	64.86	66.1
	Untreated 1	Untreated 2	Untreated avg.	STD	DMSO 1	DMSO 2	DMSO avg.	STD	SCH 1	SCH 2	SCH avg.	STD	ADR 1	ADR 2	ADR avg.	STD	(SCH+ADR) 1	(SCH+ADR) 2	(SCH+ADR) avg.	STD
<2N	11.88	13.76	12.82	1.32936	12.74	13.38	13.06	0.226274	2.11	3.65	2.88	1.08894	8.35	6.53	7.44	1.28693	3.86	4.15	4.005	0.205061
G1	51.98	51.73	51.855	0.176777	50.66	51.69	51.175	0.36416	53.56	50.99	52.275	1.81726	8.4	7.31	7.855	0.770746	17.75	17.14	17.445	0.431335
S	14.47	12.5	13.485	1.393	12.98	14.47	13.725	0.526795	14.48	10.93	12.705	2.51023	12.3	10.59	11.445	1.20915	11.1	10.53	10.815	0.403051
G2/M	19.36	20.28	19.82	0.650538	21.59	19.2	20.395	0.844993	25.64	31.17	28.405	3.9103	66.98	70.91	68.945	2.77893	64.86	66.1	65.48	0.876812
	avg.						STDEV
	Untreated	DMSO	SCH	ADR	SCH+ADR		Untreated	DMSO	SCH	ADR	SCH+ADR
<2N	12.82	13.06	2.88	7.44	4.005		1.32936	0.226274	1.08894	1.28693	0.205061
G1	51.855	51.175	52.275	7.855	17.445		0.176777	0.36416	1.81726	0.770746	0.431335
S	13.485	13.725	12.705	11.445	10.815		1.393	0.526795	2.51023	1.20915	0.403051
G2/M	19.82	20.395	28.405	68.945	65.48		0.650538	0.844993	3.9103	2.77893	0.876812

## Sheet: cell cycle, 48H
Cell cycle analysis using propidium iodide (PI), 48H time point
	Untreated 1	Untreated 2	DMSO 1	DMSO 2	SCH 1	SCH 2	ADR 1	ADR 2	(SCH+ADR) 1	(SCH+ADR) 2
<2N	13	15.37	16.81	11.35	14.63	15.92	8.8	10.21	14.42	16.61
G1	55.35	52.45	53.17	59.4	42.67	41.83	6.8	9.4	14.29	18.42
S	12.11	13.05	13.55	10.79	14.28	13.3	13.66	10	14.81	13.31
G2/M	15.22	15.26	12.88	13.99	27.55	26.68	62.81	63.94	53.94	49.55
	Untreated 1	Untreated 2	Untreated avg.	STD	DMSO 1	DMSO 2	DMSO avg.	STD	SCH 1	SCH 2	SCH avg.	STD	ADR 1	ADR 2	ADR avg.	STD	(SCH+ADR) 1	(SCH+ADR) 2	(SCH+ADR) avg.	STD
<2N	13	15.37	14.185	1.67584	16.81	11.35	14.08	1.9304	14.63	15.92	15.275	0.912168	8.8	10.21	9.505	0.997021	14.42	16.61	15.515	1.54856
G1	55.35	52.45	53.9	2.05061	53.17	59.4	56.285	2.20264	42.67	41.83	42.25	0.59397	6.8	9.4	8.1	1.83848	14.29	18.42	16.355	2.92035
S	12.11	13.05	12.58	0.66468	13.55	10.79	12.17	0.975807	14.28	13.3	13.79	0.692965	13.66	10	11.83	2.58801	14.81	13.31	14.06	1.06066
G2/M	15.22	15.26	15.24	0.0282843	12.88	13.99	13.435	0.392444	27.55	26.68	27.115	0.615183	62.81	63.94	63.375	0.799031	53.94	49.55	51.745	3.1042
	avg.						STDEV
	Untreated	DMSO	SCH	ADR	SCH+ADR		Untreated	DMSO	SCH	ADR	SCH+ADR
<2N	14.185	14.08	15.275	9.505	15.515		1.67584	1.9304	0.912168	0.997021	1.54856
G1	53.9	56.285	42.25	8.1	16.355		2.05061	2.20264	0.59397	1.83848	2.92035
S	12.58	12.17	13.79	11.83	14.06		0.66468	0.975807	0.692965	2.58801	1.06066
G2/M	15.24	13.435	27.115	63.375	51.745		0.0282843	0.392444	0.615183	0.799031	3.1042

## Sheet: cell cycle, 72H
Cell cycle analysis using propidium iodide (PI), 72H time point
	Untreated 1	Untreated 2	DMSO 1	DMSO 2	SCH 1	SCH 2	ADR 1	ADR 2	(SCH+ADR) 1	(SCH+ADR) 2
<2N	31.72	29.95	26.61	27.59	42.18	23.86	17.34	20.01	45.23	38.88
G1	50.69	57	57.24	54.53	28.63	36.06	13.75	15.26	20	17.45
S	8.53	7.12	6.01	7	12.53	13.62	10.97	11.81	15.27	16.63
G2/M	7.19	4.63	8.69	9.51	15.59	25.25	54.07	49.57	18.82	25.82
	Untreated 1	Untreated 2	Untreated avg.	STD	DMSO 1	DMSO 2	DMSO avg.	STD	SCH 1	SCH 2	SCH avg.	STD	ADR 1	ADR 2	ADR avg.	STD	(SCH+ADR) 1	(SCH+ADR) 2	(SCH+ADR) avg.	STD
<2N	31.72	29.95	30.835	1.25158	26.61	27.59	27.1	0.346482	42.18	23.86	33.02	12.9542	17.34	20.01	18.675	1.88798	45.23	38.88	42.055	4.49013
G1	50.69	57	53.845	4.46184	57.24	54.53	55.885	0.95813	28.63	36.06	32.345	5.2538	13.75	15.26	14.505	1.06773	20	17.45	18.725	1.80312
S	8.53	7.12	7.825	0.997021	6.01	7	6.505	0.350018	12.53	13.62	13.075	0.770746	10.97	11.81	11.39	0.59397	15.27	16.63	15.95	0.961665
G2/M	7.19	4.63	5.91	1.81019	8.69	9.51	9.1	0.289914	15.59	25.25	20.42	6.83065	54.07	49.57	51.82	3.18198	18.82	25.82	22.32	4.94975
	avg.						STDEV
	Untreated	DMSO	SCH	ADR	SCH+ADR		Untreated	DMSO	SCH	ADR	SCH+ADR
<2N	30.835	27.1	33.02	18.675	42.055		1.25158	0.346482	12.9542	1.88798	4.49013
G1	53.845	55.885	32.345	14.505	18.725		4.46184	0.95813	5.2538	1.06773	1.80312
S	7.825	6.505	13.075	11.39	15.95		0.997021	0.350018	0.770746	0.59397	0.961665
G2/M	5.91	9.1	20.42	51.82	22.32		1.81019	0.289914	6.83065	3.18198	4.94975
